# Supplementary material for: Proteins interacting with Leishmania major PUF1: A proteomic dataset
Source: Data Brief. 2020 Nov 26;33:106594. doi: 10.1016/j.dib.2020.106594 (PMC8129642; doi:10.1016/j.dib.2020.106594)
Supplement: Supplementary file 1 [file mmc1.xlsx]

## Sheet: Proteins R1 a-puf1
Uniprot ID	-10lgP	Coverage (%)	Area	Num Peptides	Unique peptides	#Spec	Avg. Mass	Protein description
Q4Q1R2	249.84	16	1510600	25	25	41	190073	Clathrin heavy chain OS=Leishmania major OX=5664 GN=LMJF_36_1630 PE=3 SV=1
Q4Q274	237.88	42	26809000	21	21	83	61267	Putative PUF1 OS=Leishmania major OX=5664 GN=PUF1 PE=4 SV=1
Q4QI42	238.3	47	1252000	20	1	64	49707	Tubulin beta chain OS=Leishmania major OX=5664 GN=LMJF_08_1230 PE=3 SV=1
Q4Q4C4	238.3	47	1252000	20	1	64	49740	Tubulin beta chain OS=Leishmania major OX=5664 GN=LMJF_33_0792 PE=3 SV=1
Q4QBZ6	236.88	47	30708	20	1	64	49800	Tubulin beta chain OS=Leishmania major OX=5664 GN=LMJF_21_1860 PE=3 SV=1
Q4QEI9	220.29	36	17445000	17	17	39	49117	Elongation factor 1-alpha OS=Leishmania major OX=5664 GN=LMJF_17_0080 PE=3 SV=1
Q4QEI8	220.29	36	17445000	17	17	39	49059	Elongation factor 1-alpha OS=Leishmania major OX=5664 GN=LMJF_17_0082 PE=2 SV=1
Q4QGC5	221.06	34	49878000	13	13	31	49759	Tubulin alpha chain OS=Leishmania major OX=5664 GN=LMJF_13_0280 PE=3 SV=1
Q4QDQ2	193.05	16	810800	12	12	17	91804	Putative heat shock protein OS=Leishmania major OX=5664 GN=LMJF_18_1370 PE=4 SV=1
Q4Q970	192.81	19	526350	11	10	15	70589	Heat shock protein 70-related protein OS=Leishmania major OX=5664 GN=HSP70.4 PE=3 SV=1
Q4QEW5	170.64	22	543530	10	10	13	49500	Putative OMPDCase-OPRTase OS=Leishmania major OX=5664 GN=LMJF_16_0550 PE=3 SV=1
Q4Q933	136.97	16	366440	10	10	13	63831	Proline dehydrogenase OS=Leishmania major OX=5664 GN=LMJF_26_1610 PE=3 SV=1
Q4QB32	162.77	18	414150	9	9	12	60328	T-complex protein 1 subunit gamma OS=Leishmania major OX=5664 GN=LMJF_23_1220 PE=3 SV=1
Q4Q5P5	158.13	16	527570	9	9	15	67009	Putative ATP-dependent RNA helicase OS=Leishmania major OX=5664 GN=LMJF_32_0400 PE=3 SV=2
E9ACP3	150.26	21	915920	9	9	10	48987	Putative elongation initiation factor 2 alpha subunit OS=Leishmania major OX=5664 GN=LMJF_03_0980 PE=4 SV=1
Q4Q127	187.92	24	1056700	8	8	20	45434	Eukaryotic translation initiation factor 3 subunit I OS=Leishmania major OX=5664 GN=LMJF_36_3880 PE=3 SV=1
Q4Q1V0	167.25	24	998880	8	8	17	40828	Fructose-bisphosphate aldolase OS=Leishmania major OX=5664 GN=ALD PE=3 SV=1
Q4QEJ8	160.6	11	192330	8	8	11	87627	Uncharacterized protein OS=Leishmania major OX=5664 GN=LMJF_17_0010 PE=4 SV=1
Q4Q4I6	172.95	12	275840	7	7	20	80536	Heat shock protein 83-1 OS=Leishmania major OX=5664 GN=HSP83-2 PE=1 SV=1
Q4Q4I0	172.95	12	275840	7	7	20	80406	Heat shock protein 83-1 OS=Leishmania major OX=5664 GN=HSP83-8 PE=3 SV=1
E9AFD4	160	9	563930	7	7	11	100244	Putative ATP-dependent RNA helicase OS=Leishmania major OX=5664 GN=LMJF_35_3100 PE=4 SV=1
Q4Q7Y4	155.64	12	351080	7	6	10	71653	Putative heat-shock protein hsp70 OS=Leishmania major OX=5664 GN=LMJF_28_2770 PE=3 SV=1
Q4Q0Q2	140.71	8	291180	7	7	10	105310	Uncharacterized protein OS=Leishmania major OX=5664 GN=LMJF_36_5100 PE=4 SV=1
Q4Q1Y2	137.94	38	2608600	7	7	16	17394	Putative 40S ribosomal protein S18 OS=Leishmania major OX=5664 GN=LMJF_36_0940 PE=3 SV=1
Q4Q1Y3	137.94	27	2608600	7	7	16	24662	Putative 40S ribosomal protein S18 OS=Leishmania major OX=5664 GN=LMJF_36_0930 PE=2 SV=1
E9AE82	112.05	10	155240	7	7	10	77271	Putative GTP-binding protein OS=Leishmania major OX=5664 GN=LMJF_29_2200 PE=3 SV=1
Q4Q1C4	156.37	19	526440	6	6	10	44188	Succinate--CoA ligase [ADP-forming] subunit beta mitochondrial OS=Leishmania major OX=5664 GN=LMJF_36_2950 PE=3 SV=1
E9AFK3	156.07	57	1096900	6	6	8	14957	Putative 60S ribosomal protein L23 OS=Leishmania major OX=5664 GN=LMJF_35_3790 PE=3 SV=1
Q4Q259	155.91	9	238350	6	6	8	94133	Elongation factor 2 OS=Leishmania major OX=5664 GN=EF2-2 PE=4 SV=1
Q4Q6V5	154.68	35	634220	6	6	10	21526	Putative 60S ribosomal protein L9 OS=Leishmania major OX=5664 GN=LMJF_30_3340 PE=4 SV=1
Q4QC91	154.68	35	634220	6	6	10	21556	Putative 60S ribosomal protein L9 OS=Leishmania major OX=5664 GN=LMJF_21_1050 PE=4 SV=1
E9AEL4	151.5	15	1195900	6	6	10	46405	Putative ATP-dependent DEAD-box RNA helicase OS=Leishmania major OX=5664 GN=LMJF_35_0370 PE=3 SV=1
Q4Q8Q6	148.68	4	237980	6	6	9	161574	Putative pantothenate kinase subunit OS=Leishmania major OX=5664 GN=LMJF_28_0140 PE=4 SV=1
Q4Q6T6	145.58	20	332360	6	6	10	43017	S-adenosylmethionine synthase OS=Leishmania major OX=5664 GN=METK2 PE=3 SV=1
Q4QDQ1	140.33	18	347540	6	6	11	42874	Putative pyruvate dehydrogenase E1 component alpha subunit OS=Leishmania major OX=5664 GN=LMJF_18_1380 PE=4 SV=1
Q4QGW3	138.45	45	2393300	6	6	14	14696	Putative 40S ribosomal protein S15A OS=Leishmania major OX=5664 GN=LMJF_11_1190 PE=3 SV=1
Q4FX34	135.02	15	395100	6	6	7	45990	Aspartate aminotransferase OS=Leishmania major OX=5664 GN=asat PE=1 SV=1
Q4QC38	126.32	14	191500	6	6	9	49488	Putative RNA helicase OS=Leishmania major OX=5664 GN=LMJF_21_1552 PE=4 SV=1
E9AFP0	115.03	8	199670	6	6	10	65351	Polyadenylate-binding protein OS=Leishmania major OX=5664 GN=PABP2 PE=3 SV=1
Q4Q055	109.88	8	113530	6	6	7	82032	Putative eukaryotic translation initiation factor 3 subunit 8 OS=Leishmania major OX=5664 GN=LMJF_36_6980 PE=4 SV=1
Q4Q5Y0	151.59	31	1477700	5	5	7	20189	Putative ADP-ribosylation factor OS=Leishmania major OX=5664 GN=LMJF_31_2790 PE=3 SV=1
Q4Q5K7	140.32	29	184110	5	5	10	25183	Putative RNA binding protein OS=Leishmania major OX=5664 GN=LMJF_32_0750 PE=4 SV=1
Q4QIQ9	136.73	9	191300	5	5	8	63995	Putative ATP-dependent DEAD/H RNA helicase OS=Leishmania major OX=5664 GN=LMJF_07_0340 PE=4 SV=2
E9AEK1	135.56	51	1491100	5	5	11	11352	60S ribosomal protein L30 OS=Leishmania major OX=5664 GN=LMJF_35_0240 PE=4 SV=1
E9ADY5	134.04	7	247290	5	4	6	96924	Putative serine peptidase OS=Leishmania major OX=5664 GN=LMJF_29_1270 PE=3 SV=1
E9ACW0	133.14	16	400490	5	5	9	43602	Putative heat shock protein DNAJ OS=Leishmania major OX=5664 GN=LMJF_27_2400 PE=3 SV=1
Q4QF80	123.03	22	254320	5	5	9	22099	Tryparedoxin peroxidase OS=Leishmania major OX=5664 GN=TRYP1 PE=4 SV=1
Q4QF68	123.03	22	254320	5	5	9	22114	Thiol specific antioxidant OS=Leishmania major OX=5664 GN=TRYP7 PE=2 SV=1
Q4QF76	123.03	22	254320	5	5	9	22128	Tryparedoxin peroxidase OS=Leishmania major OX=5664 GN=TRYP3 PE=1 SV=1
Q4QF74	123.03	23	254320	5	5	9	21173	Tryparedoxin peroxidase OS=Leishmania major OX=5664 GN=TRYP4 PE=4 SV=1
Q4QG31	121.65	18	283210	5	5	8	30682	40S ribosomal protein S4 OS=Leishmania major OX=5664 GN=RS4 PE=2 SV=1
Q4Q4A0	116.38	21	518800	5	5	12	24472	Putative 40S ribosomal protein S3 OS=Leishmania major OX=5664 GN=LMJF_15_0950 PE=4 SV=1
Q4Q1F5	112.23	13	192790	5	5	6	48751	Dihydrolipoamide acetyltransferase component of pyruvate dehydrogenase complex OS=Leishmania major OX=5664 GN=LMJF_36_2660 PE=3 SV=1
Q4Q0F4	111.55	7	93918	5	5	8	84636	Putative eukaryotic initiation factor 4a OS=Leishmania major OX=5664 GN=LMJF_36_6060 PE=4 SV=1
Q9U1E8	110.32	12	189010	5	5	7	42019	Actin OS=Leishmania major OX=5664 GN=ACT PE=3 SV=1
Q4QBH2	91.14	23	117020	5	5	5	25342	Peroxidoxin OS=Leishmania major OX=5664 GN=LMJF_23_0040 PE=4 SV=1
Q4Q8H1	139.77	24	2261600	4	4	16	15593	40S ribosomal protein S14 OS=Leishmania major OX=5664 GN=LMJF_28_0960 PE=3 SV=1
Q4Q2W6	137.11	5	270050	4	4	9	99491	Putative asparaginyl-tRNA synthetase OS=Leishmania major OX=5664 GN=LMJF_34_2340 PE=4 SV=1
Q4Q838	137.09	25	84537	4	4	7	23796	Putative glycosomal membrane protein OS=Leishmania major OX=5664 GN=LMJF_28_2260 PE=4 SV=1
Q4Q636	135.79	11	218500	4	4	11	42876	Putative 3 2-trans-enoyl-CoA isomerase mitochondrial OS=Leishmania major OX=5664 GN=LMJF_31_2250 PE=3 SV=1
Q4Q628	135.79	12	218500	4	4	11	39346	Putative 3 2-trans-enoyl-CoA isomerase mitochondrial OS=Leishmania major OX=5664 GN=LMJF_31_2330 PE=3 SV=1
Q4Q140	134.53	64	3313400	4	4	9	9799	Putative 40S ribosomal protein S27-1 OS=Leishmania major OX=5664 GN=LMJF_36_3750 PE=3 SV=1
Q4Q9R8	130.04	15	190150	4	4	6	37898	Pyruvate dehydrogenase E1 component subunit beta OS=Leishmania major OX=5664 GN=LMJF_25_1710 PE=4 SV=1
Q4Q1S4	126.76	10	70723	4	4	6	56376	Putative nima-related protein kinase OS=Leishmania major OX=5664 GN=LMJF_36_1520 PE=4 SV=1
O62591	126.33	12	114740	4	4	5	45327	Probable eukaryotic initiation factor 4A OS=Leishmania major OX=5664 GN=LmjF.01.0770 PE=3 SV=1
Q6IMM3	124.88	21	119660	4	4	6	20586	ADP-ribosylation factor 1 OS=Leishmania major OX=5664 GN=ARF1 PE=2 SV=1
Q4Q5P0	122.44	17	87740	4	4	7	28658	40S ribosomal protein S2 OS=Leishmania major OX=5664 GN=LMJF_32_0450 PE=3 SV=1
Q4Q063	119.03	10	26363	4	4	8	58185	Putative T-complex protein 1 theta subunit OS=Leishmania major OX=5664 GN=LMJF_36_6910 PE=3 SV=1
Q5SDH3	117.12	24	359540	4	4	6	17089	Putative small myristoylated protein 4 OS=Leishmania major OX=5664 GN=SMP-4 PE=4 SV=1
Q4QDK0	113.06	12	209370	4	4	8	35077	ATP/ADP translocase OS=Leishmania major OX=5664 GN=ANC2 PE=2 SV=1
Q4QH70	110.55	11	138950	4	4	7	53087	Putative seryl-tRNA synthetase OS=Leishmania major OX=5664 GN=LMJF_11_0100 PE=4 SV=1
Q4Q253	109.62	7	97541	4	4	4	72642	Eukaryotic translation initiation factor 3 subunit L OS=Leishmania major OX=5664 GN=LMJF_36_0250 PE=3 SV=1
Q4QC87	109.28	10	62781	4	4	7	59711	T-complex protein 1 subunit delta OS=Leishmania major OX=5664 GN=LMJF_21_1090 PE=3 SV=1
E9AE78	107.87	11	45399	4	4	5	49792	Rab GDP dissociation inhibitor OS=Leishmania major OX=5664 GN=LMJF_29_2160 PE=3 SV=1
Q4Q8H4	107.01	11	134210	4	4	5	45518	Uncharacterized protein OS=Leishmania major OX=5664 GN=LMJF_28_0930 PE=4 SV=1
Q4QIJ7	106.63	15	159920	4	4	7	33651	Putative serine/threonine kinase OS=Leishmania major OX=5664 GN=LMJF_07_0900 PE=3 SV=1
Q4QDN8	103.27	5	31533	4	4	7	107022	Plasma membrane ATPase OS=Leishmania major OX=5664 GN=H1A-1 PE=3 SV=1
Q4QDN7	103.27	5	31533	4	4	7	106963	Plasma membrane ATPase OS=Leishmania major OX=5664 GN=H1A-2 PE=3 SV=1
E9AEW4	99.57	5	255980	4	4	5	89466	Putative threonyl-tRNA synthetase OS=Leishmania major OX=5664 GN=LMJF_35_1410 PE=3 SV=1
E9AF44	98.62	14	106660	4	4	5	30258	Putative RNA-binding protein OS=Leishmania major OX=5664 GN=LMJF_35_2200 PE=4 SV=1
E9AFL0	97.53	7	70006	4	4	4	61748	T-complex protein 1 subunit eta OS=Leishmania major OX=5664 GN=LMJF_35_3860 PE=3 SV=1
Q4Q4U5	94.32	8	50236	4	4	6	59135	Chaperonin subunit alpha OS=Leishmania major OX=5664 GN=LMJF_32_3270 PE=2 SV=1
E9AFD0	87.66	4	139500	4	4	6	126435	Putative ubiquitin-activating enzyme e1 OS=Leishmania major OX=5664 GN=LMJF_35_3060 PE=4 SV=1
Q4QJF1	84.83	8	132340	4	4	5	62549	ATPase alpha subunit OS=Leishmania major OX=5664 GN=LMJF_05_0500 PE=4 SV=1
Q4QCD3	80.92	2	15263	4	4	4	248856	Uncharacterized protein OS=Leishmania major OX=5664 GN=LMJF_21_0800 PE=4 SV=1
Q4QFH5	80.74	9	91999	4	4	7	47495	Putative heat shock protein HslVU ATPase subunit HslU OS=Leishmania major OX=5664 GN=LMJF_15_0090 PE=4 SV=1
Q4QE62	76.57	7	137880	4	4	4	80759	Putative translation initiation factor OS=Leishmania major OX=5664 GN=LMJF_17_1290 PE=4 SV=1
Q4QAH5	75.96	6	355620	4	4	6	67400	Uncharacterized protein OS=Leishmania major OX=5664 GN=LMJF_24_1560 PE=4 SV=1
Q4Q9V1	75.37	20	532580	4	4	5	24224	GTP-binding nuclear protein OS=Leishmania major OX=5664 GN=LMJF_25_1420 PE=3 SV=1
Q4Q0P7	130.45	6	100120	3	3	6	71092	Kinesin motor domain-containing protein OS=Leishmania major OX=5664 GN=LMJF_36_5150 PE=3 SV=1
Q4Q2S5	121.2	13	119930	3	3	6	28826	RRM domain-containing protein OS=Leishmania major OX=5664 GN=LMJF_34_2700 PE=4 SV=1
Q4Q3L5	118.61	4	57795	3	3	7	97976	Coatomer subunit beta' OS=Leishmania major OX=5664 GN=LMJF_33_3210 PE=3 SV=1
Q4Q557	114.96	17	134220	3	3	6	26321	CSN8_PSD8_EIF3K domain-containing protein OS=Leishmania major OX=5664 GN=LMJF_32_2180 PE=4 SV=1
Q4QBV0	111.9	28	1247000	3	3	9	17435	Putative 40S ribosomal protein S15 OS=Leishmania major OX=5664 GN=LMJF_22_0420 PE=3 SV=1
Q4QJ20	111.42	20	374270	3	3	7	16336	Putative 60S ribosomal protein L23a OS=Leishmania major OX=5664 GN=LMJF_06_0570 PE=3 SV=1
Q4QA88	110.52	7	88332	3	3	5	60900	Poly(A)-binding protein 3 OS=Leishmania major OX=5664 GN=PABP3 PE=4 SV=1
Q4Q833	107.26	8	155850	3	3	5	46384	Eukaryotic translation initiation factor 3 subunit E OS=Leishmania major OX=5664 GN=LMJF_28_2310 PE=3 SV=1
Q4Q9B2	106.22	21	118010	3	3	6	19324	Glutathione peroxidase OS=Leishmania major OX=5664 GN=TDPX PE=3 SV=1
Q4Q9B3	106.22	19	118010	3	3	6	20943	Glutathione peroxidase OS=Leishmania major OX=5664 GN=TDPX PE=3 SV=1
Q4Q5E5	104.82	4	95225	3	3	4	85949	Uncharacterized protein OS=Leishmania major OX=5664 GN=LMJF_32_1370 PE=4 SV=1
Q4QCD1	102.38	3	78969	3	3	4	149738	Uncharacterized protein OS=Leishmania major OX=5664 GN=LMJF_21_0820 PE=4 SV=1
Q4Q3R1	102.29	4	44536	3	3	7	92399	Putative translation initiation factor IF-2 OS=Leishmania major OX=5664 GN=LMJF_33_2740 PE=4 SV=1
Q4QHJ7	102.22	8	17416	3	3	5	52686	Putative nucleolar protein OS=Leishmania major OX=5664 GN=LMJF_10_0210 PE=4 SV=1
E9AFJ4	98.74	12	110910	3	3	5	24899	Glycosomal membrane protein OS=Leishmania major OX=5664 GN=LMJF_35_3700 PE=4 SV=1
Q4QBJ3	97.73	4	11643	3	3	5	106322	Alanine--tRNA ligase OS=Leishmania major OX=5664 GN=LMJF_22_1540 PE=3 SV=1
Q4QDF0	97.18	11	276340	3	3	3	33631	Glycosomal malate dehydrogenase OS=Leishmania major OX=5664 GN=gMDH PE=3 SV=1
Q4Q9A5	96.58	25	358600	3	3	5	16688	Putative 40S ribosomal protein S16 OS=Leishmania major OX=5664 GN=LMJF_26_0880 PE=2 SV=1
Q4Q2M5	96.48	6	50202	3	3	6	55480	Epimerase domain-containing protein OS=Leishmania major OX=5664 GN=LMJF_34_3190 PE=4 SV=1
Q4Q1I5	96.27	7	67604	3	3	6	49590	Tyrosine aminotransferase OS=Leishmania major OX=5664 GN=TAT PE=3 SV=1
Q4Q698	94.98	6	44056	3	3	4	46891	Thiolase protein-like protein OS=Leishmania major OX=5664 GN=LMJF_31_1640 PE=3 SV=1
Q4Q699	94.98	8	44056	3	3	4	38077	Putative 3-ketoacyl-CoA thiolase-like protein OS=Leishmania major OX=5664 GN=LMJF_31_1630 PE=3 SV=1
Q4QDW8	92.9	9	18080	3	3	3	51536	Putative elongation factor Tu OS=Leishmania major OX=5664 GN=LMJF_18_0740 PE=4 SV=1
Q4Q9T0	92.39	13	130230	3	3	3	36731	Uncharacterized protein OS=Leishmania major OX=5664 GN=LMJF_25_1610 PE=4 SV=1
Q4Q3F9	92.28	4	34619	3	3	4	95616	Putative importin beta-1 subunit OS=Leishmania major OX=5664 GN=LMJF_34_0490 PE=4 SV=1
E9ACA6	91.76	5	8675.9	3	3	4	73803	Uncharacterized protein OS=Leishmania major OX=5664 GN=LMJF_02_0310 PE=4 SV=1
Q4Q8X0	91.49	23	529310	3	3	6	9454	Putative ribosomal protein L38 OS=Leishmania major OX=5664 GN=LMJF_03_0250 PE=3 SV=1
Q4QG35	89.22	5	20684	3	3	5	78272	Adenylosuccinate synthetase OS=Leishmania major OX=5664 GN=LmjF13.1190 PE=3 SV=1
Q4QJK0	88.52	15	203330	3	3	3	21714	Putative ras-like small GTPases OS=Leishmania major OX=5664 GN=LMJF_05_0030 PE=3 SV=1
Q4Q281	71.28	12	59315	3	3	3	32848	Putative 1 2-Dihydroxy-3-keto-5-methylthiopentene dioxygenase OS=Leishmania major OX=5664 GN=LMJF_34_4600 PE=4 SV=1
Q4Q817	62.54	44	203180	3	3	4	6683	Putative ribosomal protein S29 OS=Leishmania major OX=5664 GN=LMJF_28_2205 PE=4 SV=1
Q4Q0Q0	59.17	13	280850	3	3	3	27500	40S ribosomal protein SA OS=Leishmania major OX=5664 GN=LmjF36.5010 PE=3 SV=1
Q4QFP2	105.56	3	26634	2	2	3	91588	Putative immunodominant antigen OS=Leishmania major OX=5664 GN=LMJF_14_0930 PE=4 SV=1
E9ACE5	97.62	3	0	2	1	5	90900	Putative ATP-dependent Clp protease subunit heat shock protein 78 (HSP78) OS=Leishmania major OX=5664 GN=LMJF_02_0710 PE=4 SV=1
Q868B1	96.27	16	104040	2	2	3	21298	40S ribosomal protein S5 OS=Leishmania major OX=5664 GN=LMJF_11_0960 PE=1 SV=1
Q4QFR7	95.93	9	48665	2	2	4	32779	Elongation of fatty acids protein OS=Leishmania major OX=5664 GN=ELO2 PE=3 SV=1
Q4QII7	94.95	7	6967	2	2	5	35006	RNA binding protein-like protein OS=Leishmania major OX=5664 GN=LMJF_07_1000 PE=4 SV=2
Q9U111	93.88	17	30756	2	2	4	18207	Nascent polypeptide associated complex subunit-like protein copy 1 OS=Leishmania major OX=5664 GN=LMJF_04_0770 PE=4 SV=1
O97212	93.88	12	30756	2	2	4	26521	Nascent polypeptide associated complex subunit-like protein copy 2 OS=Leishmania major OX=5664 GN=LMJF_04_0760 PE=4 SV=1
Q4QCS9	91.89	2	237330	2	2	4	107643	Putative calpain-like cysteine peptidase OS=Leishmania major OX=5664 GN=LMJF_20_1180 PE=3 SV=1
Q4QCS8	91.89	3	237330	2	2	4	91358	Putative calpain-like cysteine peptidase OS=Leishmania major OX=5664 GN=LMJF_20_1185 PE=3 SV=1
Q4Q4U1	91.85	5	39276	2	2	5	50578	Dihydrolipoyl dehydrogenase OS=Leishmania major OX=5664 GN=GCVL-2 PE=3 SV=1
Q4QDE1	90.09	3	41804	2	2	2	68490	Putative ATP-binding cassette protein subfamily F member 2 OS=Leishmania major OX=5664 GN=ABCF2 PE=4 SV=1
Q4Q0G9	89.68	6	15388	2	2	4	41194	Uncharacterized protein OS=Leishmania major OX=5664 GN=LMJF_36_5910 PE=4 SV=1
Q4QDX9	89.5	14	15394	2	2	4	24530	Putative 60S ribosomal protein L10a OS=Leishmania major OX=5664 GN=RPL10a PE=4 SV=1
Q4Q740	89.02	5	7092.5	2	2	2	70609	Putative heat shock 70-related protein 1 mitochondrial OS=Leishmania major OX=5664 GN=LMJF_30_2550 PE=3 SV=1
Q4Q744	89.02	5	7092.5	2	2	2	71621	Putative heat shock 70-related protein 1 mitochondrial OS=Leishmania major OX=5664 GN=LMJF_30_2490 PE=3 SV=1
Q4Q745	89.02	5	7092.5	2	2	2	71877	Putative heat shock 70-related protein 1 mitochondrial OS=Leishmania major OX=5664 GN=LMJF_30_2470 PE=3 SV=1
Q4Q747	89.02	5	7092.5	2	2	2	68948	Putative heat shock 70-related protein 1 mitochondrial OS=Leishmania major OX=5664 GN=LMJF_30_2460 PE=3 SV=1
Q4QBY6	88.74	7	63910	2	2	5	36634	Putative heat shock protein DNAJ OS=Leishmania major OX=5664 GN=LMJF_22_0080 PE=4 SV=1
Q4QAW7	87.51	6	69490	2	2	5	42970	Ankyrin/TPR repeat protein OS=Leishmania major OX=5664 GN=LMJF_24_0140 PE=4 SV=1
Q4Q0W9	86.13	4	44995	2	2	4	76012	Putative mitochondrial intermediate peptidase OS=Leishmania major OX=5664 GN=LMJF_36_4450 PE=3 SV=1
Q4Q6Y6	85.35	4	63306	2	2	4	60617	Eukaryotic translation initiation factor 3 subunit 7-like protein OS=Leishmania major OX=5664 GN=LMJF_30_3040 PE=3 SV=2
Q4Q9X4	84.4	18	411650	2	2	3	13046	40S ribosomal protein S25 OS=Leishmania major OX=5664 GN=LMJF_25_1190 PE=3 SV=1
Q4Q3G4	84.4	17	411650	2	2	3	13147	40S ribosomal protein S25 OS=Leishmania major OX=5664 GN=S25 PE=3 SV=1
Q4QIM7	82.51	7	44433	2	2	2	37952	Uncharacterized protein OS=Leishmania major OX=5664 GN=LMJF_07_0640 PE=4 SV=1
Q4Q0T5	81.65	7	37357	2	2	4	33478	Uncharacterized protein OS=Leishmania major OX=5664 GN=LMJF_36_4780 PE=4 SV=1
E9ACJ7	80.78	3	19317	2	2	2	90706	RRM domain-containing protein OS=Leishmania major OX=5664 GN=LMJF_03_0520 PE=4 SV=1
Q4Q9C8	80.21	6	23924	2	2	3	40701	Uncharacterized protein OS=Leishmania major OX=5664 GN=LMJF_26_0660 PE=3 SV=1
P69201	79.6	21	1152000	2	2	2	14682	Ubiquitin-60S ribosomal protein L40 OS=Leishmania major OX=5664 GN=UB-EP52 PE=3 SV=2
Q4QAC7	78.56	9	0	2	2	2	26982	Putative 3-oxoacyl-(Acyl-carrier protein) reductase OS=Leishmania major OX=5664 GN=LMJF_24_2030 PE=3 SV=1
Q4QEA3	78.46	5	120830	2	2	2	48460	META domain containing protein OS=Leishmania major OX=5664 GN=META2 PE=4 SV=1
Q4QGX9	78.31	2	121500	2	2	2	100932	Pyruvate phosphate dikinase OS=Leishmania major OX=5664 GN=LMJF_11_1000 PE=3 SV=1
Q4Q5J4	75.4	12	72383	2	2	5	20807	60S ribosomal protein L18a OS=Leishmania major OX=5664 GN=LMJF_32_0880 PE=2 SV=1
Q4QHI7	74.6	5	11933	2	2	3	48490	Isocitrate dehydrogenase [NADP] OS=Leishmania major OX=5664 GN=LMJF_10_0290 PE=3 SV=1
Q4QDB1	73.82	3	31612	2	2	4	70485	Putative phenylalanyl-tRNA synthetase OS=Leishmania major OX=5664 GN=LMJF_19_1040 PE=4 SV=1
Q4Q2H9	73.81	15	95939	2	2	2	17988	Putative 60S ribosomal protein L21 OS=Leishmania major OX=5664 GN=LMJF_34_3650 PE=4 SV=1
Q4QEX4	73.81	15	95939	2	2	2	18029	Putative 60S ribosomal protein L21 OS=Leishmania major OX=5664 GN=LMJF_16_0460 PE=4 SV=1
E9AFE7	72.18	5	73706	2	2	3	44533	Putative cystathione gamma lyase OS=Leishmania major OX=5664 GN=LMJF_35_3230 PE=3 SV=1
Q4Q6Y1	71.75	9	76021	2	2	3	36362	Uncharacterized protein OS=Leishmania major OX=5664 GN=LMJF_30_3090 PE=4 SV=1
Q4Q2T9	65.19	1	92374	2	2	3	312711	Uncharacterized protein OS=Leishmania major OX=5664 GN=LMJF_34_2560 PE=4 SV=1
Q4Q449	60.35	5	38483	2	2	3	46877	Putative mitogen activated protein kinase OS=Leishmania major OX=5664 GN=MPK11 PE=4 SV=1
Q4Q3M1	56.04	11	80056	2	2	3	17446	Putative 40S ribosomal protein S13 OS=Leishmania major OX=5664 GN=LMJF_19_0390 PE=3 SV=1
Q4QHG9	54.79	3	0	2	2	3	64040	GP63 leishmanolysin OS=Leishmania major OX=5664 GN=GP63-4 PE=4 SV=1
Q4QHH2	54.79	3	0	2	2	3	63939	GP63 leishmanolysin OS=Leishmania major OX=5664 GN=GP63-1 PE=4 SV=1
Q4QHH1	54.79	3	0	2	2	3	63969	GP63 leishmanolysin OS=Leishmania major OX=5664 GN=GP63-2 PE=4 SV=1
Q4Q8B2	54.69	5	25225	2	2	2	43998	Putative ATP dependent DEAD-box helicase OS=Leishmania major OX=5664 GN=LMJF_28_1530 PE=3 SV=1
Q4Q4U6	54.43	8	13217	2	2	2	31524	Glucosamine-6-phosphate isomerase OS=Leishmania major OX=5664 GN=LMJF_32_3260 PE=3 SV=1
E9AF97	53.55	4	35454	2	2	2	44624	Putative acyl-CoA dehydrogenase OS=Leishmania major OX=5664 GN=LMJF_35_2730 PE=3 SV=1
Q4QDB7	53.42	5	33189	2	2	2	66229	4-coumarate:coa ligase-like protein OS=Leishmania major OX=5664 GN=LMJF_19_0985 PE=4 SV=1
Q4QDB6	53.42	5	33189	2	2	2	65209	4-coumarate:coa ligase-like protein OS=Leishmania major OX=5664 GN=LMJF_19_0995 PE=4 SV=1
Q4Q5T1	52.46	7	15925	2	2	2	36338	WD_REPEATS_REGION domain-containing protein OS=Leishmania major OX=5664 GN=LMJF_32_0050 PE=3 SV=1
Q4QB10	51.46	10	11100	2	2	3	27385	Fer2_3 domain-containing protein OS=Leishmania major OX=5664 GN=LMJF_23_1410 PE=4 SV=1
E9AE33	51.12	14	38436	2	2	2	13822	Histone H2A OS=Leishmania major OX=5664 GN=LMJF_29_1720 PE=3 SV=1
E9AE35	51.12	14	38436	2	2	2	13849	Histone H2A OS=Leishmania major OX=5664 GN=LMJF_29_1740 PE=3 SV=1
Q4Q7S4	48.43	3	64696	2	2	2	67622	Kinesin-like protein OS=Leishmania major OX=5664 GN=LMJF_30_0350 PE=3 SV=1

## Sheet: Proteins R2_a-Puf1
Uniprot ID	-10lgP	Coverage (%)	Area	Num Peptides	Unique peptides	#Spec	Avg. Mass	Protein description
Q4Q274	237.1	44	30525000	23	23	81	61267	Putative PUF1 OS=Leishmania major OX=5664 GN=PUF1 PE=4 SV=1
Q4QI42	255.7	51	2029400	21	1	83	49707	Tubulin beta chain OS=Leishmania major OX=5664 GN=LMJF_08_1230 PE=3 SV=1
Q4Q4C4	255.7	51	2029400	21	1	83	49740	Tubulin beta chain OS=Leishmania major OX=5664 GN=LMJF_33_0792 PE=3 SV=1
Q4QBZ6	254.01	51	65281	21	1	83	49800	Tubulin beta chain OS=Leishmania major OX=5664 GN=LMJF_21_1860 PE=3 SV=1
Q4Q5P5	201.32	32	1393700	17	17	28	67009	Putative ATP-dependent RNA helicase OS=Leishmania major OX=5664 GN=LMJF_32_0400 PE=3 SV=2
Q4QGC5	250.68	39	12198000	15	15	39	49759	Tubulin alpha chain OS=Leishmania major OX=5664 GN=LMJF_13_0280 PE=3 SV=1
Q4QEI9	224.9	29	14928000	14	14	33	49117	Elongation factor 1-alpha OS=Leishmania major OX=5664 GN=LMJF_17_0080 PE=3 SV=1
Q4QEI8	224.9	29	14928000	14	14	33	49059	Elongation factor 1-alpha OS=Leishmania major OX=5664 GN=LMJF_17_0082 PE=2 SV=1
Q4QHI7	184.09	30	505000	13	13	18	48490	Isocitrate dehydrogenase [NADP] OS=Leishmania major OX=5664 GN=LMJF_10_0290 PE=3 SV=1
Q4Q7Y4	194.81	22	1046300	12	11	15	71653	Putative heat-shock protein hsp70 OS=Leishmania major OX=5664 GN=LMJF_28_2770 PE=3 SV=1
Q4Q0Q2	192.38	15	453640	12	12	18	105310	Uncharacterized protein OS=Leishmania major OX=5664 GN=LMJF_36_5100 PE=4 SV=1
Q4Q4I6	197.94	17	656540	11	11	26	80536	Heat shock protein 83-1 OS=Leishmania major OX=5664 GN=HSP83-2 PE=1 SV=1
Q4Q4I0	197.94	17	656540	11	11	26	80406	Heat shock protein 83-1 OS=Leishmania major OX=5664 GN=HSP83-8 PE=3 SV=1
E9AE82	169.7	18	310740	10	10	18	77271	Putative GTP-binding protein OS=Leishmania major OX=5664 GN=LMJF_29_2200 PE=3 SV=1
Q4QDK0	159.78	31	1425400	10	10	16	35077	ATP/ADP translocase OS=Leishmania major OX=5664 GN=ANC2 PE=2 SV=1
Q4Q970	201.84	17	395330	9	8	17	70589	Heat shock protein 70-related protein OS=Leishmania major OX=5664 GN=HSP70.4 PE=3 SV=1
Q4QDN8	189.39	10	319100	9	9	15	107022	Plasma membrane ATPase OS=Leishmania major OX=5664 GN=H1A-1 PE=3 SV=1
Q4QDN7	189.39	10	319100	9	9	15	106963	Plasma membrane ATPase OS=Leishmania major OX=5664 GN=H1A-2 PE=3 SV=1
Q4QDQ2	183.26	12	368260	9	9	15	91804	Putative heat shock protein OS=Leishmania major OX=5664 GN=LMJF_18_1370 PE=4 SV=1
Q4Q1V0	170.25	26	1628600	9	9	19	40828	Fructose-bisphosphate aldolase OS=Leishmania major OX=5664 GN=ALD PE=3 SV=1
Q4Q8Q6	160.85	6	260780	9	9	12	161574	Putative pantothenate kinase subunit OS=Leishmania major OX=5664 GN=LMJF_28_0140 PE=4 SV=1
Q4QEW5	151.74	22	887790	9	9	12	49500	Putative OMPDCase-OPRTase OS=Leishmania major OX=5664 GN=LMJF_16_0550 PE=3 SV=1
Q4QJF1	139.33	19	231840	9	9	11	62549	ATPase alpha subunit OS=Leishmania major OX=5664 GN=LMJF_05_0500 PE=4 SV=1
Q4Q127	202.45	25	1032900	8	8	13	45434	Eukaryotic translation initiation factor 3 subunit I OS=Leishmania major OX=5664 GN=LMJF_36_3880 PE=3 SV=1
E9AFK3	173.53	63	3693500	8	8	21	14957	Putative 60S ribosomal protein L23 OS=Leishmania major OX=5664 GN=LMJF_35_3790 PE=3 SV=1
E9AFP0	169.23	14	437300	8	8	14	65351	Polyadenylate-binding protein OS=Leishmania major OX=5664 GN=PABP2 PE=3 SV=1
Q4Q259	164.35	10	247090	8	8	10	94133	Elongation factor 2 OS=Leishmania major OX=5664 GN=EF2-2 PE=4 SV=1
Q4QB32	161.58	15	392270	8	8	15	60328	T-complex protein 1 subunit gamma OS=Leishmania major OX=5664 GN=LMJF_23_1220 PE=3 SV=1
E9AEL4	160.46	22	1131800	8	7	11	46405	Putative ATP-dependent DEAD-box RNA helicase OS=Leishmania major OX=5664 GN=LMJF_35_0370 PE=3 SV=1
Q4Q1Y2	156.94	47	7155100	8	8	18	17394	Putative 40S ribosomal protein S18 OS=Leishmania major OX=5664 GN=LMJF_36_0940 PE=3 SV=1
Q4Q1Y3	156.94	33	7155100	8	8	20	24662	Putative 40S ribosomal protein S18 OS=Leishmania major OX=5664 GN=LMJF_36_0930 PE=2 SV=1
Q4Q933	123.18	12	353820	8	8	11	63831	Proline dehydrogenase OS=Leishmania major OX=5664 GN=LMJF_26_1610 PE=3 SV=1
Q4QG31	175.98	29	1114400	7	7	9	30682	40S ribosomal protein S4 OS=Leishmania major OX=5664 GN=RS4 PE=2 SV=1
Q4Q1C4	175.2	19	684800	7	7	14	44188	Succinate--CoA ligase [ADP-forming] subunit beta mitochondrial OS=Leishmania major OX=5664 GN=LMJF_36_2950 PE=3 SV=1
Q4Q6V5	175.17	40	1346000	7	7	15	21526	Putative 60S ribosomal protein L9 OS=Leishmania major OX=5664 GN=LMJF_30_3340 PE=4 SV=1
Q4QC91	175.17	40	1346000	7	7	15	21556	Putative 60S ribosomal protein L9 OS=Leishmania major OX=5664 GN=LMJF_21_1050 PE=4 SV=1
Q4Q8H1	172.43	33	4848300	7	7	17	15593	40S ribosomal protein S14 OS=Leishmania major OX=5664 GN=LMJF_28_0960 PE=3 SV=1
Q4QGX9	142.56	9	94820	7	7	10	100932	Pyruvate phosphate dikinase OS=Leishmania major OX=5664 GN=LMJF_11_1000 PE=3 SV=1
Q4QAH5	127.76	11	284870	7	7	12	67400	Uncharacterized protein OS=Leishmania major OX=5664 GN=LMJF_24_1560 PE=4 SV=1
Q4QF83	124.05	8	137920	7	7	10	115033	NAD-specific glutamate dehydrogenase OS=Leishmania major OX=5664 GN=GDH PE=3 SV=1
E9AF44	119.39	26	196520	7	7	11	30258	Putative RNA-binding protein OS=Leishmania major OX=5664 GN=LMJF_35_2200 PE=4 SV=1
E9ACP3	185.93	16	604180	6	6	10	48987	Putative elongation initiation factor 2 alpha subunit OS=Leishmania major OX=5664 GN=LMJF_03_0980 PE=4 SV=1
Q4Q140	172.73	64	3949100	6	6	26	9799	Putative 40S ribosomal protein S27-1 OS=Leishmania major OX=5664 GN=LMJF_36_3750 PE=3 SV=1
Q4Q9A5	158.9	42	1567700	6	6	16	16688	Putative 40S ribosomal protein S16 OS=Leishmania major OX=5664 GN=LMJF_26_0880 PE=2 SV=1
Q4Q5P0	155.3	19	99874	6	2	9	28658	40S ribosomal protein S2 OS=Leishmania major OX=5664 GN=LMJF_32_0450 PE=3 SV=1
Q4QGW3	152.42	45	5771300	6	6	18	14696	Putative 40S ribosomal protein S15A OS=Leishmania major OX=5664 GN=LMJF_11_1190 PE=3 SV=1
Q4Q5K7	152.11	33	450890	6	6	11	25183	Putative RNA binding protein OS=Leishmania major OX=5664 GN=LMJF_32_0750 PE=4 SV=1
Q4QEJ8	151.07	8	170880	6	6	9	87627	Uncharacterized protein OS=Leishmania major OX=5664 GN=LMJF_17_0010 PE=4 SV=1
E9AFD4	147.46	8	217980	6	6	7	100244	Putative ATP-dependent RNA helicase OS=Leishmania major OX=5664 GN=LMJF_35_3100 PE=4 SV=1
Q4QC38	140.42	16	163480	6	6	6	49488	Putative RNA helicase OS=Leishmania major OX=5664 GN=LMJF_21_1552 PE=4 SV=1
E9AFJ4	137.87	27	321950	6	6	8	24899	Glycosomal membrane protein OS=Leishmania major OX=5664 GN=LMJF_35_3700 PE=4 SV=1
Q4QHP3	133.11	11	169340	6	6	7	68250	Putative paraflagellar rod component OS=Leishmania major OX=5664 GN=LMJF_09_1320 PE=4 SV=1
Q4Q6T6	129.46	18	414370	6	6	10	43017	S-adenosylmethionine synthase OS=Leishmania major OX=5664 GN=METK2 PE=3 SV=1
Q4Q4A0	127.23	29	1173200	6	6	14	24472	Putative 40S ribosomal protein S3 OS=Leishmania major OX=5664 GN=LMJF_15_0950 PE=4 SV=1
Q4FX34	126.62	15	386450	6	6	8	45990	Aspartate aminotransferase OS=Leishmania major OX=5664 GN=asat PE=1 SV=1
Q4QE62	123.88	9	207070	6	6	8	80759	Putative translation initiation factor OS=Leishmania major OX=5664 GN=LMJF_17_1290 PE=4 SV=1
Q4Q9M4	117.98	23	384560	6	6	7	30912	Succinate--CoA ligase [ADP-forming] subunit alpha mitochondrial OS=Leishmania major OX=5664 GN=LMJF_25_2130 PE=3 SV=1
Q4Q5Y0	158.39	31	1688100	5	5	11	20189	Putative ADP-ribosylation factor OS=Leishmania major OX=5664 GN=LMJF_31_2790 PE=3 SV=1
E9AEK1	155.13	51	1645200	5	5	11	11352	60S ribosomal protein L30 OS=Leishmania major OX=5664 GN=LMJF_35_0240 PE=4 SV=1
Q4QIQ9	153.43	9	285230	5	5	10	63995	Putative ATP-dependent DEAD/H RNA helicase OS=Leishmania major OX=5664 GN=LMJF_07_0340 PE=4 SV=2
Q4QJ20	148.57	37	961230	5	5	9	16336	Putative 60S ribosomal protein L23a OS=Leishmania major OX=5664 GN=LMJF_06_0570 PE=3 SV=1
Q4Q6E1	145.39	8	153900	5	5	8	83565	Putative vacuolar-type proton translocating pyrophosphatase 1 OS=Leishmania major OX=5664 GN=LMJF_31_1220 PE=3 SV=1
Q4Q2T9	136.69	2	132410	5	5	5	312711	Uncharacterized protein OS=Leishmania major OX=5664 GN=LMJF_34_2560 PE=4 SV=1
Q4QDL5	135.9	19	36862	5	1	7	28747	40S ribosomal protein S2 OS=Leishmania major OX=5664 GN=LMJF_19_0060 PE=3 SV=1
Q4QBV0	131.75	37	1821300	5	5	18	17435	Putative 40S ribosomal protein S15 OS=Leishmania major OX=5664 GN=LMJF_22_0420 PE=3 SV=1
Q4QA88	131.69	11	100940	5	5	7	60900	Poly(A)-binding protein 3 OS=Leishmania major OX=5664 GN=PABP3 PE=4 SV=1
Q4Q2W6	130.71	6	199930	5	5	11	99491	Putative asparaginyl-tRNA synthetase OS=Leishmania major OX=5664 GN=LMJF_34_2340 PE=4 SV=1
E9ACH0	127.58	8	137290	5	5	6	78948	Putative long chain fatty Acyl CoA synthetase OS=Leishmania major OX=5664 GN=LMJF_03_0230 PE=4 SV=1
P69201	120.65	36	3248400	5	5	7	14682	Ubiquitin-60S ribosomal protein L40 OS=Leishmania major OX=5664 GN=UB-EP52 PE=3 SV=2
Q4Q8H4	109.05	14	208790	5	5	7	45518	Uncharacterized protein OS=Leishmania major OX=5664 GN=LMJF_28_0930 PE=4 SV=1
E9AEB3	104.97	10	88110	5	5	7	54004	ATP-dependent 6-phosphofructokinase OS=Leishmania major OX=5664 GN=pfk PE=3 SV=1
E9AFD0	100.18	5	100320	5	5	9	126435	Putative ubiquitin-activating enzyme e1 OS=Leishmania major OX=5664 GN=LMJF_35_3060 PE=4 SV=1
Q4Q0Q0	91.09	20	804050	5	5	5	27500	40S ribosomal protein SA OS=Leishmania major OX=5664 GN=LmjF36.5010 PE=3 SV=1
Q4QF80	149.21	18	198350	4	4	6	22099	Tryparedoxin peroxidase OS=Leishmania major OX=5664 GN=TRYP1 PE=4 SV=1
Q4QF68	149.21	18	198350	4	4	6	22114	Thiol specific antioxidant OS=Leishmania major OX=5664 GN=TRYP7 PE=2 SV=1
Q4QF76	149.21	18	198350	4	4	6	22128	Tryparedoxin peroxidase OS=Leishmania major OX=5664 GN=TRYP3 PE=1 SV=1
Q4QF74	149.21	18	198350	4	4	6	21173	Tryparedoxin peroxidase OS=Leishmania major OX=5664 GN=TRYP4 PE=4 SV=1
O62591	140.45	12	134050	4	4	5	45327	Probable eukaryotic initiation factor 4A OS=Leishmania major OX=5664 GN=LmjF.01.0770 PE=3 SV=1
Q9U111	139.78	23	292130	4	4	7	18207	Nascent polypeptide associated complex subunit-like protein copy 1 OS=Leishmania major OX=5664 GN=LMJF_04_0770 PE=4 SV=1
O97212	139.78	16	292130	4	4	7	26521	Nascent polypeptide associated complex subunit-like protein copy 2 OS=Leishmania major OX=5664 GN=LMJF_04_0760 PE=4 SV=1
Q4QHJ7	133.42	11	51950	4	4	6	52686	Putative nucleolar protein OS=Leishmania major OX=5664 GN=LMJF_10_0210 PE=4 SV=1
E9AFS0	129.39	14	418760	4	4	6	34661	Putative mitochondrial phosphate transporter OS=Leishmania major OX=5664 GN=LMJF_35_4430 PE=3 SV=1
E9ACW0	118.89	14	154810	4	4	7	43602	Putative heat shock protein DNAJ OS=Leishmania major OX=5664 GN=LMJF_27_2400 PE=3 SV=1
Q4Q557	117.26	17	114520	4	4	7	26321	CSN8_PSD8_EIF3K domain-containing protein OS=Leishmania major OX=5664 GN=LMJF_32_2180 PE=4 SV=1
Q4QJK0	116.15	23	151340	4	4	4	21714	Putative ras-like small GTPases OS=Leishmania major OX=5664 GN=LMJF_05_0030 PE=3 SV=1
Q4Q636	113.62	11	327970	4	4	6	42876	Putative 3 2-trans-enoyl-CoA isomerase mitochondrial OS=Leishmania major OX=5664 GN=LMJF_31_2250 PE=3 SV=1
Q4Q628	113.62	12	327970	4	4	6	39346	Putative 3 2-trans-enoyl-CoA isomerase mitochondrial OS=Leishmania major OX=5664 GN=LMJF_31_2330 PE=3 SV=1
Q5SDH3	113.16	27	1433400	4	4	5	17089	Putative small myristoylated protein 4 OS=Leishmania major OX=5664 GN=SMP-4 PE=4 SV=1
Q4Q8G4	112.83	32	301610	4	4	6	13011	Putative ribosomal protein S20 OS=Leishmania major OX=5664 GN=LMJF_28_1010 PE=3 SV=1
Q4Q5J4	112.69	27	193950	4	4	8	20807	60S ribosomal protein L18a OS=Leishmania major OX=5664 GN=LMJF_32_0880 PE=2 SV=1
Q4Q833	112.5	13	165520	4	4	6	46384	Eukaryotic translation initiation factor 3 subunit E OS=Leishmania major OX=5664 GN=LMJF_28_2310 PE=3 SV=1
E9AEW1	111.2	9	136720	4	4	4	54537	Metallo-peptidase Clan ME Family M16 OS=Leishmania major OX=5664 GN=LMJF_35_1380 PE=4 SV=1
E9ADY5	111.08	5	42708	4	3	7	96924	Putative serine peptidase OS=Leishmania major OX=5664 GN=LMJF_29_1270 PE=3 SV=1
Q4Q1R2	110.11	2	77754	4	4	7	190073	Clathrin heavy chain OS=Leishmania major OX=5664 GN=LMJF_36_1630 PE=3 SV=1
Q9U1E8	109.64	12	174250	4	4	7	42019	Actin OS=Leishmania major OX=5664 GN=ACT PE=3 SV=1
Q4QFH5	107.7	10	111480	4	4	5	47495	Putative heat shock protein HslVU ATPase subunit HslU OS=Leishmania major OX=5664 GN=LMJF_15_0090 PE=4 SV=1
Q4QH98	107.6	19	119390	4	3	7	24576	Putative rab1 small GTP-binding protein OS=Leishmania major OX=5664 GN=LMJF_10_1160 PE=4 SV=1
Q4QIJ7	97.93	15	210380	4	4	7	33651	Putative serine/threonine kinase OS=Leishmania major OX=5664 GN=LMJF_07_0900 PE=3 SV=1
E9ADA4	94.24	7	65641	4	4	5	57886	Putative T-complex protein 1 beta subunit OS=Leishmania major OX=5664 GN=LMJF_27_1260 PE=3 SV=1
Q4Q3U8	87.98	9	158160	4	4	5	72043	Putative heat shock protein OS=Leishmania major OX=5664 GN=LMJF_33_2390 PE=3 SV=1
Q4Q838	133.76	17	260610	3	3	5	23796	Putative glycosomal membrane protein OS=Leishmania major OX=5664 GN=LMJF_28_2260 PE=4 SV=1
Q4Q1S4	129.74	8	123890	3	3	4	56376	Putative nima-related protein kinase OS=Leishmania major OX=5664 GN=LMJF_36_1520 PE=4 SV=1
Q4Q740	128.64	7	43289	3	3	5	70609	Putative heat shock 70-related protein 1 mitochondrial OS=Leishmania major OX=5664 GN=LMJF_30_2550 PE=3 SV=1
Q4Q745	128.64	7	43289	3	3	5	71877	Putative heat shock 70-related protein 1 mitochondrial OS=Leishmania major OX=5664 GN=LMJF_30_2470 PE=3 SV=1
Q4Q744	128.64	7	43289	3	3	5	71621	Putative heat shock 70-related protein 1 mitochondrial OS=Leishmania major OX=5664 GN=LMJF_30_2490 PE=3 SV=1
Q4Q747	128.64	7	43289	3	3	5	68948	Putative heat shock 70-related protein 1 mitochondrial OS=Leishmania major OX=5664 GN=LMJF_30_2460 PE=3 SV=1
Q4Q138	123.7	27	329160	3	3	6	11666	Nascent polypeptide-associated complex subunit beta OS=Leishmania major OX=5664 GN=LMJF_36_3770 PE=3 SV=1
Q4Q2S5	120.46	13	189190	3	3	7	28826	RRM domain-containing protein OS=Leishmania major OX=5664 GN=LMJF_34_2700 PE=4 SV=1
Q4Q0P7	117.9	6	39204	3	3	3	71092	Kinesin motor domain-containing protein OS=Leishmania major OX=5664 GN=LMJF_36_5150 PE=3 SV=1
E9ADY2	115.68	5	51587	3	3	5	78875	TPR_REGION domain-containing protein OS=Leishmania major OX=5664 GN=LMJF_29_1240 PE=4 SV=1
Q4Q6V1	114.97	8	63598	3	3	4	57571	Phosphoglycerate kinase OS=Leishmania major OX=5664 GN=LMJF_30_3380 PE=3 SV=1
E9AEA8	114.53	20	35229	3	3	4	24751	Putative 60S ribosomal protein L13 OS=Leishmania major OX=5664 GN=LMJF_29_2460 PE=3 SV=1
E9AEA9	114.53	20	35229	3	3	4	24775	Putative 60S ribosomal protein L13 OS=Leishmania major OX=5664 GN=LMJF_29_2470 PE=3 SV=1
Q6IMM3	112.55	19	145330	3	3	4	20586	ADP-ribosylation factor 1 OS=Leishmania major OX=5664 GN=ARF1 PE=2 SV=1
Q4QAW7	111.89	8	193580	3	3	8	42970	Ankyrin/TPR repeat protein OS=Leishmania major OX=5664 GN=LMJF_24_0140 PE=4 SV=1
Q4QCS8	105.79	4	103010	3	3	5	91358	Putative calpain-like cysteine peptidase OS=Leishmania major OX=5664 GN=LMJF_20_1185 PE=3 SV=1
Q4QCS9	105.79	4	103010	3	3	5	107643	Putative calpain-like cysteine peptidase OS=Leishmania major OX=5664 GN=LMJF_20_1180 PE=3 SV=1
Q4Q9X5	99.73	8	90257	3	3	3	56321	ATP synthase subunit beta OS=Leishmania major OX=5664 GN=LMJF_25_1180 PE=3 SV=1
Q4Q9X6	99.73	8	90257	3	3	3	56349	ATP synthase subunit beta OS=Leishmania major OX=5664 GN=LMJF_25_1170 PE=3 SV=1
Q4Q8X0	99.71	23	401260	3	3	6	9454	Putative ribosomal protein L38 OS=Leishmania major OX=5664 GN=LMJF_03_0250 PE=3 SV=1
Q4Q9X4	98.81	32	810950	3	3	3	13046	40S ribosomal protein S25 OS=Leishmania major OX=5664 GN=LMJF_25_1190 PE=3 SV=1
Q4QDF0	93.75	11	365190	3	3	3	33631	Glycosomal malate dehydrogenase OS=Leishmania major OX=5664 GN=gMDH PE=3 SV=1
Q4QHC8	93.72	18	105100	3	3	5	22669	Uncharacterized protein OS=Leishmania major OX=5664 GN=LMJF_10_0860 PE=4 SV=1
Q4Q3F9	93.27	4	39522	3	3	3	95616	Putative importin beta-1 subunit OS=Leishmania major OX=5664 GN=LMJF_34_0490 PE=4 SV=1
Q4QCI1	92.36	5	8425.5	3	3	4	51409	Metallo-peptidase Clan ME Family M16 OS=Leishmania major OX=5664 GN=LMJF_21_0340 PE=4 SV=1
Q4Q277	92.25	31	77849	3	3	5	11439	Histone H4 OS=Leishmania major OX=5664 GN=L7845.05 PE=3 SV=1
Q4QEV9	87.39	18	159890	3	3	5	14664	Putative histone H3 OS=Leishmania major OX=5664 GN=LMJF_16_0600 PE=3 SV=1
Q4QHB5	87.39	18	159890	3	3	5	14678	Histone H3 OS=Leishmania major OX=5664 GN=LMJF_10_0870 PE=3 SV=1
Q4Q1I5	86.67	7	113000	3	3	6	49590	Tyrosine aminotransferase OS=Leishmania major OX=5664 GN=TAT PE=3 SV=1
Q4Q0Z1	85.81	3	64426	3	3	3	123116	Uncharacterized protein OS=Leishmania major OX=5664 GN=LMJF_36_4230 PE=4 SV=1
Q4Q055	83.14	5	48257	3	3	4	82032	Putative eukaryotic translation initiation factor 3 subunit 8 OS=Leishmania major OX=5664 GN=LMJF_36_6980 PE=4 SV=1
Q4Q0F4	82.03	4	102400	3	3	5	84636	Putative eukaryotic initiation factor 4a OS=Leishmania major OX=5664 GN=LMJF_36_6060 PE=4 SV=1
Q4QDX9	81.93	18	51733	3	3	6	24530	Putative 60S ribosomal protein L10a OS=Leishmania major OX=5664 GN=RPL10a PE=4 SV=1
Q4QH70	78.19	8	105890	3	3	4	53087	Putative seryl-tRNA synthetase OS=Leishmania major OX=5664 GN=LMJF_11_0100 PE=4 SV=1
E9AEJ1	62.15	24	9565.4	3	3	3	14443	Uncharacterized protein OS=Leishmania major OX=5664 GN=LMJF_35_0140 PE=4 SV=1
Q4Q9V1	61.32	13	556690	3	3	4	24224	GTP-binding nuclear protein OS=Leishmania major OX=5664 GN=LMJF_25_1420 PE=3 SV=1
Q4Q594	57.44	6	41551	3	3	4	64309	Putative chaperonin HSP60 mitochondrial OS=Leishmania major OX=5664 GN=LMJF_32_1850 PE=3 SV=1
Q6XFB3	120.43	7	0	2	2	3	53749	Serine palmitoyltransferase 1 OS=Leishmania major OX=5664 GN=SPT1 PE=4 SV=1
Q4Q5T4	105.5	5	84130	2	2	4	55176	Uncharacterized protein OS=Leishmania major OX=5664 GN=LMJF_32_0020 PE=4 SV=1
Q4QC89	104.55	16	368560	2	2	4	15936	Putative 40S ribosomal protein S23 OS=Leishmania major OX=5664 GN=LMJF_21_1060 PE=3 SV=1
Q4QIP1	97.35	10	40500	2	2	3	29764	Putative 60S ribosomal protein L7a OS=Leishmania major OX=5664 GN=LMJF_07_0500 PE=2 SV=1
Q4Q9R2	95.54	8	117710	2	2	4	34206	Polyprenol reductase OS=Leishmania major OX=5664 GN=EnCR PE=4 SV=2
Q4QII7	90.96	7	107580	2	2	4	35006	RNA binding protein-like protein OS=Leishmania major OX=5664 GN=LMJF_07_1000 PE=4 SV=2
Q4Q6Y1	88.4	8	82209	2	2	3	36362	Uncharacterized protein OS=Leishmania major OX=5664 GN=LMJF_30_3090 PE=4 SV=1
E9ADA3	88.34	11	492850	2	2	2	35305	Uncharacterized protein OS=Leishmania major OX=5664 GN=LMJF_27_1250 PE=4 SV=1
E9ACV1	88.08	7	32364	2	2	2	44018	Obg-like ATPase 1 OS=Leishmania major OX=5664 GN=LMJF_27_2330 PE=3 SV=1
Q4Q9H8	87.67	11	69432	2	2	2	26255	Adenine phosphoribosyltransferase OS=Leishmania major OX=5664 GN=APRT PE=4 SV=1
Q4Q7Y9	87.31	4	9131.4	2	2	3	65521	Uncharacterized protein OS=Leishmania major OX=5664 GN=LMJF_28_2730 PE=4 SV=1
Q4Q3K8	87.22	7	15203	2	2	2	33662	Uncharacterized protein OS=Leishmania major OX=5664 GN=LMJF_34_0010 PE=4 SV=1
Q4QBY6	87.21	7	90736	2	2	4	36634	Putative heat shock protein DNAJ OS=Leishmania major OX=5664 GN=LMJF_22_0080 PE=4 SV=1
Q4Q2R6	87.09	14	187990	2	2	5	19376	Putative 40S ribosomal protein S19 protein OS=Leishmania major OX=5664 GN=LMJF_34_2780 PE=4 SV=1
E9AEE8	87.09	15	187990	2	2	5	18120	40S ribosomal protein S19-like protein OS=Leishmania major OX=5664 GN=LMJF_29_2860 PE=4 SV=1
Q4QDE2	86.45	4	41888	2	2	3	81012	Putative signal recognition particle protein OS=Leishmania major OX=5664 GN=LMJF_19_0790 PE=4 SV=1
Q4Q0F0	84.97	6	9188.2	2	2	4	61736	Uncharacterized protein OS=Leishmania major OX=5664 GN=LMJF_36_6100 PE=4 SV=1
E9ACE5	82.47	3	0	2	1	3	90900	Putative ATP-dependent Clp protease subunit heat shock protein 78 (HSP78) OS=Leishmania major OX=5664 GN=LMJF_02_0710 PE=4 SV=1
Q4QGW5	81.8	3	0	2	2	3	83997	Putative eukaryotic release factor 3 OS=Leishmania major OX=5664 GN=LMJF_11_1170 PE=4 SV=1
Q4QFR7	81.35	9	88404	2	2	3	32779	Elongation of fatty acids protein OS=Leishmania major OX=5664 GN=ELO2 PE=3 SV=1
Q4QBH2	80.58	8	99969	2	2	4	25342	Peroxidoxin OS=Leishmania major OX=5664 GN=LMJF_23_0040 PE=4 SV=1
Q4Q4X1	79.13	2	52776	2	2	3	96510	AMPK1_CBM domain-containing protein OS=Leishmania major OX=5664 GN=LMJF_32_3010 PE=4 SV=1
E9AFK0	79.04	17	66885	2	2	2	16098	Putative 60S ribosomal protein L27A/L29 OS=Leishmania major OX=5664 GN=LMJF_35_3760 PE=3 SV=1
Q4QDQ9	78.72	8	120800	2	2	3	33201	Uncharacterized protein OS=Leishmania major OX=5664 GN=LMJF_18_1300 PE=3 SV=1
Q4QDR4	78.72	8	120800	2	2	3	34238	Uncharacterized protein OS=Leishmania major OX=5664 GN=LMJF_18_1265 PE=3 SV=1
Q4QDR2	78.72	8	120800	2	2	3	34208	Uncharacterized protein OS=Leishmania major OX=5664 GN=LMJF_18_1280 PE=3 SV=1
Q4QDR6	78.72	8	120800	2	2	3	34657	Uncharacterized protein OS=Leishmania major OX=5664 GN=LMJF_18_1260 PE=3 SV=1
Q4FX73	77.43	9	55918	2	2	4	30008	40S ribosomal protein S3a OS=Leishmania major OX=5664 GN=LmjF.35.0400 PE=2 SV=1
Q4QDQ1	77.02	6	40371	2	2	3	42874	Putative pyruvate dehydrogenase E1 component alpha subunit OS=Leishmania major OX=5664 GN=LMJF_18_1380 PE=4 SV=1
Q4Q1K8	75.64	3	0	2	1	3	63132	Putative DEAD box RNA helicase OS=Leishmania major OX=5664 GN=LMJF_36_2130 PE=3 SV=1
Q4Q2U2	75.39	0	182730	2	2	5	476987	Uncharacterized protein OS=Leishmania major OX=5664 GN=LMJF_34_2530 PE=4 SV=1
Q4Q1F5	75.38	5	23791	2	2	2	48751	Dihydrolipoamide acetyltransferase component of pyruvate dehydrogenase complex OS=Leishmania major OX=5664 GN=LMJF_36_2660 PE=3 SV=1
Q4Q2T7	74.74	11	70458	2	2	3	22590	Alba domain-containing protein OS=Leishmania major OX=5664 GN=LMJF_34_2580 PE=4 SV=1
Q868B1	73.26	13	340260	2	2	5	21298	40S ribosomal protein S5 OS=Leishmania major OX=5664 GN=LMJF_11_0960 PE=1 SV=1
E9AEU1	71.02	2	15544	2	2	2	123198	Putative NADH-dependent fumarate reductase OS=Leishmania major OX=5664 GN=LMJF_35_1180 PE=4 SV=1
Q4Q253	70.73	3	72573	2	2	2	72642	Eukaryotic translation initiation factor 3 subunit L OS=Leishmania major OX=5664 GN=LMJF_36_0250 PE=3 SV=1
Q4QIB4	69.16	6	64475	2	2	4	38040	Translation initiation factor-like protein OS=Leishmania major OX=5664 GN=LMJF_08_0550 PE=4 SV=1
Q4QG18	69.06	3	10049	2	2	3	90936	Uncharacterized protein OS=Leishmania major OX=5664 GN=LMJF_13_1360 PE=4 SV=1
E9AF09	68.65	7	38944	2	2	2	33985	Putative 60S ribosomal protein L5 OS=Leishmania major OX=5664 GN=LMJF_35_1880 PE=3 SV=1
E9AF10	68.65	6	38944	2	2	2	36605	Putative 60S ribosomal protein L5 OS=Leishmania major OX=5664 GN=LMJF_35_1890 PE=3 SV=1
Q4Q3R1	67.88	4	18533	2	2	2	92399	Putative translation initiation factor IF-2 OS=Leishmania major OX=5664 GN=LMJF_33_2740 PE=4 SV=1
Q4QHC3	66.88	11	0	2	1	4	23389	Putative small GTP-binding protein Rab11 OS=Leishmania major OX=5664 GN=Rab11 PE=4 SV=1
P48157	66.82	13	44817	2	2	2	21645	60S ribosomal protein L11 OS=Leishmania major OX=5664 GN=RPL11 PE=3 SV=1
Q4Q8B2	66.52	6	22976	2	2	3	43998	Putative ATP dependent DEAD-box helicase OS=Leishmania major OX=5664 GN=LMJF_28_1530 PE=3 SV=1
Q4Q9K2	65.29	6	48693	2	2	4	44271	Putative serine/threonine-protein kinase OS=Leishmania major OX=5664 GN=LMJF_25_2340 PE=3 SV=1
Q4QH32	64.13	2	0	2	2	2	117949	mRNA cap 0 methyltransferase domain-containing protein OS=Leishmania major OX=5664 GN=LMJF_11_0480 PE=4 SV=1
Q4QEA3	63.99	5	84599	2	2	3	48460	META domain containing protein OS=Leishmania major OX=5664 GN=META2 PE=4 SV=1
E9AD53	63.67	14	9757.8	2	1	3	22210	Putative small GTP-binding protein Rab1 OS=Leishmania major OX=5664 GN=LMJF_27_0760 PE=4 SV=1
Q4Q5I7	61.78	3	10053000	2	2	2	102313	Uncharacterized protein OS=Leishmania major OX=5664 GN=LMJF_32_0950 PE=4 SV=1
Q4QEM2	60.69	4	30845	2	2	3	68786	Paraflagellar rod protein 2C OS=Leishmania major OX=5664 GN=LMJF_16_1425 PE=4 SV=1
Q4Q8H8	60.44	3	42572	2	2	3	90728	Ribonucleoside-diphosphate reductase OS=Leishmania major OX=5664 GN=LMJF_28_0890 PE=3 SV=1
Q4Q281	60.41	9	32957	2	2	2	32848	Putative 1 2-Dihydroxy-3-keto-5-methylthiopentene dioxygenase OS=Leishmania major OX=5664 GN=LMJF_34_4600 PE=4 SV=1
E9ADB9	60.05	9	13215	2	2	4	34808	60S acidic ribosomal protein P0 OS=Leishmania major OX=5664 GN=LMJF_27_1380 PE=3 SV=1
Q4Q7M9	58.95	2	11449	2	2	2	116696	Uncharacterized protein OS=Leishmania major OX=5664 GN=LMJF_30_0760 PE=4 SV=1
Q4QDB1	58.21	4	11372	2	2	2	70485	Putative phenylalanyl-tRNA synthetase OS=Leishmania major OX=5664 GN=LMJF_19_1040 PE=4 SV=1
Q5SDH5	57.64	16	45762	2	2	5	14989	Putative calpain-like cysteine peptidase OS=Leishmania major OX=5664 GN=SMP-1 PE=1 SV=1
Q9N2P5	57.44	9	21282	2	1	3	24149	LmRab7 GTP-binding protein OS=Leishmania major OX=5664 GN=LmRab7 PE=4 SV=1
Q4Q9H4	57.34	11	27791	2	2	2	28845	Putative 60S ribosomal protein L7 OS=Leishmania major OX=5664 GN=LMJF_26_0170 PE=4 SV=1
Q4Q6X5	56.13	10	74062	2	2	2	23290	DUF11 domain-containing protein OS=Leishmania major OX=5664 GN=LMJF_30_3150 PE=4 SV=1
Q4Q063	53.88	4	21030	2	2	2	58185	Putative T-complex protein 1 theta subunit OS=Leishmania major OX=5664 GN=LMJF_36_6910 PE=3 SV=1
E9AE33	53.3	14	31998	2	2	2	13822	Histone H2A OS=Leishmania major OX=5664 GN=LMJF_29_1720 PE=3 SV=1
E9AE35	53.3	14	31998	2	2	2	13849	Histone H2A OS=Leishmania major OX=5664 GN=LMJF_29_1740 PE=3 SV=1
Q4QC71	51.93	9	32018	2	2	3	30060	Putative adenylate kinase OS=Leishmania major OX=5664 GN=LMJF_21_1250 PE=3 SV=1
Q4Q0G8	50.2	12	54093	2	2	3	18317	Putative kinetoplast DNA-associated protein OS=Leishmania major OX=5664 GN=LMJF_36_5920 PE=4 SV=1
E9AFE7	49.97	5	0	2	2	3	44533	Putative cystathione gamma lyase OS=Leishmania major OX=5664 GN=LMJF_35_3230 PE=3 SV=1
Q4Q4P7	49.38	7	98221	2	2	2	29550	TYW3 domain-containing protein OS=Leishmania major OX=5664 GN=LMJF_32_3750 PE=4 SV=1
E9AEW4	48.49	2	56956	2	2	4	89466	Putative threonyl-tRNA synthetase OS=Leishmania major OX=5664 GN=LMJF_35_1410 PE=3 SV=1
Q4QBS0	47.31	7	82320	2	2	3	31794	Putative NADH-cytochrome b5 reductase OS=Leishmania major OX=5664 GN=LMJF_22_0770 PE=4 SV=1
Q4QCP3	46.84	1	46712	2	2	2	222632	Uncharacterized protein OS=Leishmania major OX=5664 GN=LMJF_20_1510 PE=4 SV=1
Q4Q1A9	45.3	10	25698	2	2	2	25123	Putative ATP synthase OS=Leishmania major OX=5664 GN=LMJF_36_3100 PE=4 SV=1
Q4QAQ6	45.28	4	56326	2	2	2	63416	Putative malic enzyme OS=Leishmania major OX=5664 GN=LMJF_24_0770 PE=4 SV=1
Q4QEK5	44.75	3	1671.9	2	2	2	71234	Putative eukaryotic translation initiation factor 4 gamma OS=Leishmania major OX=5664 GN=EIF4G3 PE=4 SV=1
Q27687	44.4	5	35029	2	2	2	38212	Protein kinase A catalytic subunit OS=Leishmania major OX=5664 GN=pkac1 PE=3 SV=1
Q95Z92	42.93	3	49171	2	2	2	79238	Putative cAMP-specific phosphodiesterase OS=Leishmania major OX=5664 GN=LMJF_04_0030 PE=4 SV=1
E9ADI5	42.31	5	40816	2	2	3	44142	Putative ribonucleoside-diphosphate reductase small chain OS=Leishmania major OX=5664 GN=LMJF_27_2050 PE=4 SV=1
Q4QBL8	42.31	5	40816	2	2	3	44395	Putative ribonucleoside-diphosphate reductase small chain OS=Leishmania major OX=5664 GN=LMJF_22_1290 PE=4 SV=1

## Sheet: proteins R3_a-Puf1
Uniprot ID	-10lgP	Coverage (%)	Area	Num Peptides	Unique peptides	#Spec	Avg. Mass	Protein description
Q4QDF2	291.5	39	10550000	44	30	76	117905	Putative kinesin OS=Leishmania major OX=5664 GN=LMJF_19_0690 PE=3 SV=1
E9AE36	277.69	50	40856000	42	39	96	68977	Putative paraflagellar rod protein 1D OS=Leishmania major OX=5664 GN=LMJF_29_1750 PE=4 SV=1
E9AE37	277.69	50	40856000	42	39	96	69033	Putative paraflagellar rod protein 1D OS=Leishmania major OX=5664 GN=LMJF_29_1760 PE=4 SV=1
Q4QDF3	286.69	32	4169300	35	21	63	119093	Putative kinesin OS=Leishmania major OX=5664 GN=LMJF_19_0680 PE=3 SV=1
Q4Q5P5	264.29	50	63562000	32	32	92	67009	Putative ATP-dependent RNA helicase OS=Leishmania major OX=5664 GN=LMJF_32_0400 PE=3 SV=2
Q4QEM2	261.43	35	47407000	27	24	70	68786	Paraflagellar rod protein 2C OS=Leishmania major OX=5664 GN=LMJF_16_1425 PE=4 SV=1
Q4Q7Y4	237.95	39	9780400	23	23	33	71653	Putative heat-shock protein hsp70 OS=Leishmania major OX=5664 GN=LMJF_28_2770 PE=3 SV=1
Q9NF78	207.37	33	6394300	22	21	27	75476	Kinesin-like protein OS=Leishmania major OX=5664 GN=L6586.07 PE=3 SV=1
Q4Q4C4	240.7	50	3577100	19	2	101	49740	Tubulin beta chain OS=Leishmania major OX=5664 GN=LMJF_33_0792 PE=3 SV=1
Q4Q274	226.28	35	58882000	19	19	56	61267	Putative PUF1 OS=Leishmania major OX=5664 GN=PUF1 PE=4 SV=1
Q4QIQ9	237.69	33	11730000	18	17	35	63995	Putative ATP-dependent DEAD/H RNA helicase OS=Leishmania major OX=5664 GN=LMJF_07_0340 PE=4 SV=2
Q4QBZ6	236.66	46	76845	18	1	98	49800	Tubulin beta chain OS=Leishmania major OX=5664 GN=LMJF_21_1860 PE=3 SV=1
E9AEB3	227.02	31	16306000	17	17	25	54004	ATP-dependent 6-phosphofructokinase OS=Leishmania major OX=5664 GN=pfk PE=3 SV=1
E9AFD4	226.21	19	14722000	17	17	20	100244	Putative ATP-dependent RNA helicase OS=Leishmania major OX=5664 GN=LMJF_35_3100 PE=4 SV=1
Q4QGC5	218.56	33	33903000	17	17	38	49759	Tubulin alpha chain OS=Leishmania major OX=5664 GN=LMJF_13_0280 PE=3 SV=1
Q4Q063	239.73	31	3522200	16	16	24	58185	Putative T-complex protein 1 theta subunit OS=Leishmania major OX=5664 GN=LMJF_36_6910 PE=3 SV=1
Q4QEI8	210.81	36	32517000	16	16	36	49059	Elongation factor 1-alpha OS=Leishmania major OX=5664 GN=LMJF_17_0082 PE=2 SV=1
Q4QF83	208.01	17	2980800	16	16	20	115033	NAD-specific glutamate dehydrogenase OS=Leishmania major OX=5664 GN=GDH PE=3 SV=1
Q4Q4I6	229.27	22	8972200	15	15	32	80536	Heat shock protein 83-1 OS=Leishmania major OX=5664 GN=HSP83-2 PE=1 SV=1
Q4Q4I0	229.27	22	8972200	15	15	32	80406	Heat shock protein 83-1 OS=Leishmania major OX=5664 GN=HSP83-8 PE=3 SV=1
Q4QJF1	208.65	28	9357900	15	15	21	62549	ATPase alpha subunit OS=Leishmania major OX=5664 GN=LMJF_05_0500 PE=4 SV=1
Q4QFY8	190.38	27	5377500	15	15	28	58922	Putative chaperonin TCP20 OS=Leishmania major OX=5664 GN=LMJF_13_1660 PE=3 SV=1
Q4Q3I5	186.49	24	1146800	15	15	18	81988	IFT81_CH domain-containing protein OS=Leishmania major OX=5664 GN=LMJF_34_0230 PE=4 SV=1
E9AE72	240.79	25	20477000	14	14	37	69358	DUF4139 domain-containing protein OS=Leishmania major OX=5664 GN=LMJF_29_2100 PE=4 SV=1
Q4Q0P7	230.74	27	3021000	14	14	20	71092	Kinesin motor domain-containing protein OS=Leishmania major OX=5664 GN=LMJF_36_5150 PE=3 SV=1
Q4QJJ7	216.43	18	1915100	14	14	20	93301	Major vault protein OS=Leishmania major OX=5664 GN=LMJF_05_0060 PE=3 SV=1
Q4Q0X8	205.76	34	3355700	14	12	18	45620	Proteasome regulatory ATPase subunit OS=Leishmania major OX=5664 GN=RPT6 PE=3 SV=1
O97213	202.19	52	31143000	14	14	47	24557	Putative 60S ribosomal protein L10 OS=Leishmania major OX=5664 GN=LMJF_04_0750 PE=4 SV=1
Q4Q4N5	206.37	14	1802300	13	13	22	119053	Myosin XXI OS=Leishmania major OX=5664 GN=LMJF_32_3870 PE=3 SV=1
E9AF44	198.05	43	8014700	13	13	27	30258	Putative RNA-binding protein OS=Leishmania major OX=5664 GN=LMJF_35_2200 PE=4 SV=1
E9AEL4	191.37	27	14950000	13	12	20	46405	Putative ATP-dependent DEAD-box RNA helicase OS=Leishmania major OX=5664 GN=LMJF_35_0370 PE=3 SV=1
Q4QBL0	181.98	25	1275500	13	13	16	61468	Intraflagellar transport protein-like protein OS=Leishmania major OX=5664 GN=LMJF_22_1370 PE=4 SV=1
Q4VT70	214.82	34	3064700	12	12	24	51720	Phosphotransferase OS=Leishmania major OX=5664 GN=HK PE=3 SV=1
Q4Q0H5	203.37	22	6829100	12	12	27	59013	Uncharacterized protein OS=Leishmania major OX=5664 GN=LMJF_36_5850 PE=4 SV=1
Q4QG31	199.67	42	7363700	12	12	20	30682	40S ribosomal protein S4 OS=Leishmania major OX=5664 GN=RS4 PE=2 SV=1
Q4Q0Z1	191.85	11	3444700	12	12	14	123116	Uncharacterized protein OS=Leishmania major OX=5664 GN=LMJF_36_4230 PE=4 SV=1
Q4Q6Z5	173.18	34	4389400	12	12	18	39167	Glyceraldehyde-3-phosphate dehydrogenase OS=Leishmania major OX=5664 GN=LMJF_30_2970 PE=3 SV=1
Q4QDK7	168.17	18	2143700	12	12	17	68303	Uncharacterized protein OS=Leishmania major OX=5664 GN=LMJF_19_0140 PE=4 SV=1
Q4QEJ8	200.93	17	1651700	11	11	14	87627	Uncharacterized protein OS=Leishmania major OX=5664 GN=LMJF_17_0010 PE=4 SV=1
Q4Q555	195.72	15	811180	11	11	13	110261	Small nuclear ribonucleoprotein component-like protein OS=Leishmania major OX=5664 GN=LMJF_32_2200 PE=4 SV=1
Q4Q821	189.4	25	7780200	11	11	22	55519	Vacuolar proton pump subunit B OS=Leishmania major OX=5664 GN=LMJF_28_2430 PE=3 SV=1
E9ACJ9	180.67	27	1327200	11	9	15	44412	Putative 26S protease regulatory subunit OS=Leishmania major OX=5664 GN=LMJF_03_0540 PE=3 SV=1
Q4QGS2	180.58	27	3267700	11	9	17	45865	Putative proteasome regulatory ATPase subunittcc1l8.3 OS=Leishmania major OX=5664 GN=LMJF_12_0210 PE=3 SV=1
Q4Q8Z6	179.4	13	2962600	11	11	18	89533	Uncharacterized protein OS=Leishmania major OX=5664 GN=LMJF_26_1960 PE=4 SV=1
Q9NHE1	179.07	31	2923400	11	11	13	39749	Casein kinase 1 isoform 2 OS=Leishmania major OX=5664 GN=LMJF_35_1010 PE=3 SV=1
Q4QD34	178.75	28	186440	11	1	14	51542	Phosphoglycerate kinase OS=Leishmania major OX=5664 GN=PGKC PE=3 SV=1
Q4QD33	175.22	33	141130	11	1	14	44901	Phosphoglycerate kinase OS=Leishmania major OX=5664 GN=PGKB PE=3 SV=1
Q4Q253	156.8	18	4123900	11	11	26	72642	Eukaryotic translation initiation factor 3 subunit L OS=Leishmania major OX=5664 GN=LMJF_36_0250 PE=3 SV=1
Q4QA41	217.58	38	16296000	10	10	26	32312	Uncharacterized protein OS=Leishmania major OX=5664 GN=LMJF_25_0540 PE=4 SV=1
Q4Q812	199.87	19	2539400	10	10	14	68804	Putative acyl-CoA dehydrogenase OS=Leishmania major OX=5664 GN=LMJF_28_2510 PE=3 SV=1
Q4Q6L9	189.23	19	2010200	10	10	14	80009	Putative cytoskeleton-associated protein CAP5.5 OS=Leishmania major OX=5664 GN=LMJF_31_0440 PE=3 SV=1
E9ACP3	188.84	25	2970900	10	10	13	48987	Putative elongation initiation factor 2 alpha subunit OS=Leishmania major OX=5664 GN=LMJF_03_0980 PE=4 SV=1
Q4QBT5	183.73	27	2509000	10	10	17	49533	Putative proteasome regulatory ATPase subunit 5 OS=Leishmania major OX=5664 GN=LMJF_22_0620 PE=3 SV=1
Q4Q745	177.46	21	922780	10	10	19	71877	Putative heat shock 70-related protein 1 mitochondrial OS=Leishmania major OX=5664 GN=LMJF_30_2470 PE=3 SV=1
Q4Q744	177.46	21	922780	10	10	19	71621	Putative heat shock 70-related protein 1 mitochondrial OS=Leishmania major OX=5664 GN=LMJF_30_2490 PE=3 SV=1
Q4Q740	177.46	21	922780	10	10	19	70609	Putative heat shock 70-related protein 1 mitochondrial OS=Leishmania major OX=5664 GN=LMJF_30_2550 PE=3 SV=1
Q4Q8L7	162.19	7	768940	10	10	10	153879	RAD50 DNA repair-like protein OS=Leishmania major OX=5664 GN=LMJF_28_0530 PE=4 SV=1
Q4QBU0	152.39	24	2116900	10	8	13	49021	Putative proteasome regulatory ATPase subunit 1 OS=Leishmania major OX=5664 GN=LMJF_22_0570 PE=3 SV=1
Q4Q7L0	149.21	17	7722600	10	10	12	62682	DUF4139 domain-containing protein OS=Leishmania major OX=5664 GN=LMJF_30_0930 PE=4 SV=1
Q4Q5U5	120.87	12	719530	10	10	13	95923	Uncharacterized protein OS=Leishmania major OX=5664 GN=LMJF_31_3110 PE=4 SV=1
Q4Q5E8	199.61	7	807180	9	9	15	167532	Cleavage and polyadenylation specificity factor-like protein OS=Leishmania major OX=5664 GN=LMJF_32_1340 PE=4 SV=1
Q4Q939	198.33	16	1507300	9	9	19	79442	Trifunctional enzyme alpha subunit mitochondrial-like protein OS=Leishmania major OX=5664 GN=LMJF_26_1550 PE=4 SV=1
Q4Q5P9	175.24	37	1187300	9	9	13	37921	Uncharacterized protein OS=Leishmania major OX=5664 GN=LMJF_32_0360 PE=4 SV=1
E9AD64	171.91	14	1041500	9	9	10	84922	Uncharacterized protein OS=Leishmania major OX=5664 GN=LMJF_27_0870 PE=4 SV=1
Q4QB32	162.59	17	1348600	9	9	10	60328	T-complex protein 1 subunit gamma OS=Leishmania major OX=5664 GN=LMJF_23_1220 PE=3 SV=1
Q4QF31	151.35	8	3735300	9	9	11	103801	Phosphodiesterase OS=Leishmania major OX=5664 GN=LMJF_15_1480 PE=3 SV=2
Q4QEW5	148.64	20	1568700	9	9	9	49500	Putative OMPDCase-OPRTase OS=Leishmania major OX=5664 GN=LMJF_16_0550 PE=3 SV=1
Q4Q1X6	132.4	7	691980	9	9	14	144794	WD_REPEATS_REGION domain-containing protein OS=Leishmania major OX=5664 GN=LMJF_36_1000 PE=4 SV=1
Q4QGM6	126.05	27	763910	9	9	11	39434	Cytochrome c oxidase subunit IV OS=Leishmania major OX=5664 GN=LMJF_12_0670 PE=4 SV=1
Q4QA79	196.68	14	1197600	8	8	13	90063	Cleavage and polyadenylation specificity factor subunit 2 OS=Leishmania major OX=5664 GN=LMJF_25_0170 PE=3 SV=1
Q4FX73	192.24	35	14625000	8	8	17	30008	40S ribosomal protein S3a OS=Leishmania major OX=5664 GN=LmjF.35.0400 PE=2 SV=1
E9ADG3	174.38	12	702960	8	8	10	88642	Paraflagellar rod protein-like protein OS=Leishmania major OX=5664 GN=LMJF_27_1850 PE=4 SV=1
Q4QCJ5	174.27	10	617860	8	8	9	105068	Major vault protein-like protein OS=Leishmania major OX=5664 GN=LMJF_21_0200 PE=4 SV=1
Q4QC91	169.14	36	8344200	8	8	21	21556	Putative 60S ribosomal protein L9 OS=Leishmania major OX=5664 GN=LMJF_21_1050 PE=4 SV=1
Q4Q6V5	169.14	36	8344200	8	8	21	21526	Putative 60S ribosomal protein L9 OS=Leishmania major OX=5664 GN=LMJF_30_3340 PE=4 SV=1
Q4QFZ3	167.06	13	1368300	8	8	13	80890	Kinesin-like protein OS=Leishmania major OX=5664 GN=LMJF_13_1610 PE=3 SV=1
E9ADE7	166.31	19	1555300	8	8	15	58936	Uncharacterized protein OS=Leishmania major OX=5664 GN=LMJF_27_1680 PE=4 SV=1
E9AF23	160.95	28	8869000	8	8	17	28304	40S ribosomal protein S6 OS=Leishmania major OX=5664 GN=LMJF_35_2010 PE=3 SV=1
Q9NE83	160.95	28	8869000	8	8	17	28304	40S ribosomal protein S6 OS=Leishmania major OX=5664 GN=RPS6 PE=1 SV=1
Q4Q5U3	158.95	15	526770	8	8	10	75913	Methylcrotonoyl-coa carboxylase biotinylated subunitprotein-like protein OS=Leishmania major OX=5664 GN=LMJF_31_3130 PE=4 SV=1
Q4Q5Q0	157.53	18	2152700	8	8	10	51497	Uncharacterized protein OS=Leishmania major OX=5664 GN=LMJF_32_0350 PE=4 SV=1
Q4QCG6	154.8	17	2744900	8	8	9	49461	Putative DnaJ protein OS=Leishmania major OX=5664 GN=LMJF_21_0490 PE=3 SV=1
Q4Q508	153.33	11	327660	8	8	9	88278	Uncharacterized protein OS=Leishmania major OX=5664 GN=LMJF_32_2670 PE=4 SV=1
Q4QAR9	146.3	14	904780	8	8	8	63165	Kinesin-like protein OS=Leishmania major OX=5664 GN=LMJF_24_0640 PE=3 SV=1
Q4QEK4	139.78	26	2062900	8	8	11	30271	Prohibitin OS=Leishmania major OX=5664 GN=LMJF_16_1610 PE=3 SV=1
Q4Q1V1	132.04	36	2778000	8	8	9	22112	Putative 40S ribosomal protein S9 OS=Leishmania major OX=5664 GN=LMJF_36_1250 PE=2 SV=1
Q4QIM3	132.04	36	2778000	8	8	9	22142	Putative 40S ribosomal protein S9 OS=Leishmania major OX=5664 GN=LMJF_07_0680 PE=3 SV=1
Q4QJJ9	130.76	14	631830	8	8	11	68275	Putative paraflagellar rod component par4 OS=Leishmania major OX=5664 GN=LMJF_05_0040 PE=4 SV=1
Q4Q3M1	119.93	38	5342600	8	8	12	17446	Putative 40S ribosomal protein S13 OS=Leishmania major OX=5664 GN=LMJF_19_0390 PE=3 SV=1
E9ADL7	170.42	12	473480	7	7	11	79026	Uncharacterized protein OS=Leishmania major OX=5664 GN=LMJF_29_0150 PE=4 SV=1
Q4Q970	167.57	15	508340	7	7	11	70589	Heat shock protein 70-related protein OS=Leishmania major OX=5664 GN=HSP70.4 PE=3 SV=1
Q4Q8H1	164.32	27	6148000	7	7	16	15593	40S ribosomal protein S14 OS=Leishmania major OX=5664 GN=LMJF_28_0960 PE=3 SV=1
E9ACG7	160.76	14	1323100	7	7	7	61900	Multifunctional fusion protein OS=Leishmania major OX=5664 GN=LMJF_03_0200 PE=3 SV=1
Q4Q259	157.08	9	701380	7	7	8	94133	Elongation factor 2 OS=Leishmania major OX=5664 GN=EF2-2 PE=4 SV=1
E9ADK4	155.6	8	342970	7	7	10	114803	Transcription factor-like protein OS=Leishmania major OX=5664 GN=LMJF_29_0020 PE=4 SV=1
Q4Q803	155.29	8	990640	7	7	7	96304	Putative leucine-rich repeat protein OS=Leishmania major OX=5664 GN=LMJF_28_2580 PE=4 SV=1
E9ACV9	154	16	1831700	7	7	8	53642	Putative TPR-repeat protein OS=Leishmania major OX=5664 GN=LMJF_27_2390 PE=4 SV=1
E9AFP0	131.94	11	593580	7	7	8	65351	Polyadenylate-binding protein OS=Leishmania major OX=5664 GN=PABP2 PE=3 SV=1
Q4QHJ7	130.57	17	671440	7	7	10	52686	Putative nucleolar protein OS=Leishmania major OX=5664 GN=LMJF_10_0210 PE=4 SV=1
Q4Q5Z6	126.45	13	346770	7	7	7	60841	Acetoin dehydrogenase e3 component-like protein OS=Leishmania major OX=5664 GN=LMJF_31_2650 PE=4 SV=1
Q4QAQ0	124.74	8	580280	7	7	9	94405	Uncharacterized protein OS=Leishmania major OX=5664 GN=LMJF_24_0830 PE=4 SV=1
Q4QC06	121.9	22	1729700	7	7	10	34420	Putative ATP synthase F1 subunit gamma protein OS=Leishmania major OX=5664 GN=LMJF_21_1770 PE=4 SV=1
Q4Q134	154.2	18	2363600	6	6	10	41331	Aminomethyltransferase OS=Leishmania major OX=5664 GN=GCVT-2 PE=3 SV=1
Q4Q135	154.2	17	2363600	6	6	10	43182	Aminomethyltransferase OS=Leishmania major OX=5664 GN=GCVT1 PE=3 SV=1
Q4Q8E6	153.04	11	573220	6	6	7	71941	Putative glucose-regulated protein 78 OS=Leishmania major OX=5664 GN=LMJF_28_1200 PE=3 SV=1
Q4QF42	151.91	12	480330	6	6	6	66054	Putative nucleolar RNA binding protein OS=Leishmania major OX=5664 GN=LMJF_15_1380 PE=4 SV=1
Q4QDL6	150.21	48	12486000	6	6	18	11847	Histone H2B OS=Leishmania major OX=5664 GN=H2B PE=2 SV=1
Q4QHP1	150.21	46	12486000	6	6	18	12229	Histone H2B OS=Leishmania major OX=5664 GN=LMJF_09_1340 PE=3 SV=1
E9AD83	147.64	11	242950	6	6	8	72777	Putative vesicular transport protein (CDC48 homologue) OS=Leishmania major OX=5664 GN=LMJF_27_1050 PE=3 SV=1
Q4Q0H3	145.5	9	383890	6	6	7	86448	Uncharacterized protein OS=Leishmania major OX=5664 GN=LMJF_36_5870 PE=4 SV=1
E9AE64	143.55	10	617200	6	6	6	88265	Non-specific serine/threonine protein kinase OS=Leishmania major OX=5664 GN=LMJF_29_2020 PE=4 SV=1
E9ACH0	142.66	10	659050	6	6	6	78948	Putative long chain fatty Acyl CoA synthetase OS=Leishmania major OX=5664 GN=LMJF_03_0230 PE=4 SV=1
Q4Q3K8	141.33	22	1981800	6	6	7	33662	Uncharacterized protein OS=Leishmania major OX=5664 GN=LMJF_34_0010 PE=4 SV=1
Q4QJB0	139.83	7	537910	6	6	6	120992	Putative paraflagellar rod protein OS=Leishmania major OX=5664 GN=LMJF_05_0920 PE=4 SV=1
Q4QCM3	135.81	6	442490	6	5	9	115363	Uncharacterized protein OS=Leishmania major OX=5664 GN=LMJF_20_1580 PE=4 SV=1
Q4QA57	134.19	9	317500	6	6	9	92030	Uncharacterized protein OS=Leishmania major OX=5664 GN=LMJF_25_0380 PE=4 SV=1
Q4Q475	133.46	8	579440	6	6	8	93083	Putative pumilio protein 6 OS=Leishmania major OX=5664 GN=PUF6 PE=4 SV=1
Q4Q2R5	132.99	11	339620	6	6	9	66780	Uncharacterized protein OS=Leishmania major OX=5664 GN=LMJF_34_2790 PE=4 SV=1
Q4Q401	121.61	11	212290	6	6	7	74351	Nucleolar GTP-binding protein 1 OS=Leishmania major OX=5664 GN=LMJF_33_1870 PE=3 SV=1
E9AFC2	109.93	15	220370	6	6	8	51005	Putative chaperone protein DNAj OS=Leishmania major OX=5664 GN=LMJF_35_2980 PE=3 SV=1
E9AC32	107.27	27	2037800	6	6	8	23714	40S ribosomal protein S7 OS=Leishmania major OX=5664 GN=LMJF_01_0410 PE=3 SV=1
Q4Q0C0	98.96	7	217890	6	6	7	84074	Uncharacterized protein OS=Leishmania major OX=5664 GN=LMJF_36_6380 PE=4 SV=1
Q4QF76	159.37	31	1813600	5	5	9	22128	Tryparedoxin peroxidase OS=Leishmania major OX=5664 GN=TRYP3 PE=1 SV=1
Q4QF68	159.37	31	1813600	5	5	9	22114	Thiol specific antioxidant OS=Leishmania major OX=5664 GN=TRYP7 PE=2 SV=1
Q4QF80	159.37	31	1813600	5	5	9	22099	Tryparedoxin peroxidase OS=Leishmania major OX=5664 GN=TRYP1 PE=4 SV=1
Q4QF74	159.37	32	1813600	5	5	9	21173	Tryparedoxin peroxidase OS=Leishmania major OX=5664 GN=TRYP4 PE=4 SV=1
Q4QBQ0	154.68	4	306630	5	5	6	201207	Uncharacterized protein OS=Leishmania major OX=5664 GN=LMJF_22_0970 PE=4 SV=1
Q4Q5K7	149.75	28	992330	5	5	7	25183	Putative RNA binding protein OS=Leishmania major OX=5664 GN=LMJF_32_0750 PE=4 SV=1
Q4Q5T4	141.73	12	708610	5	5	10	55176	Uncharacterized protein OS=Leishmania major OX=5664 GN=LMJF_32_0020 PE=4 SV=1
E9AC84	139.66	15	864230	5	5	7	38304	Uncharacterized protein OS=Leishmania major OX=5664 GN=LMJF_02_0090 PE=4 SV=1
E9ACC9	139.08	33	2625500	5	5	11	17579	Uncharacterized protein OS=Leishmania major OX=5664 GN=LMJF_02_0550 PE=4 SV=1
Q4QJG1	136.72	11	1150900	5	5	6	99159	TPR_REGION domain-containing protein OS=Leishmania major OX=5664 GN=LMJF_05_0410 PE=4 SV=1
E9AFK9	135.49	18	320820	5	5	6	35960	30S Ribosomal protein S17-like protein OS=Leishmania major OX=5664 GN=LMJF_35_3850 PE=4 SV=1
E9ACE8	135.26	8	288620	5	5	6	76568	Putative dipeptylcarboxypeptidase OS=Leishmania major OX=5664 GN=DCP PE=3 SV=1
Q4Q2U1	134.9	6	462130	5	5	5	100203	Uncharacterized protein OS=Leishmania major OX=5664 GN=LMJF_34_2540 PE=4 SV=1
Q4Q9U5	134.32	8	388290	5	5	7	88435	Uncharacterized protein OS=Leishmania major OX=5664 GN=LMJF_25_1460 PE=4 SV=1
Q4QCY4	134.14	9	681510	5	5	9	65608	CTP synthase OS=Leishmania major OX=5664 GN=LMJF_20_0560 PE=3 SV=1
Q4Q867	132.72	8	470150	5	5	8	80546	Uncharacterized protein OS=Leishmania major OX=5664 GN=LMJF_28_1990 PE=4 SV=1
E9ADY5	132.19	6	179960	5	4	7	96924	Putative serine peptidase OS=Leishmania major OX=5664 GN=LMJF_29_1270 PE=3 SV=1
Q4QBY6	132.02	17	2044800	5	5	7	36634	Putative heat shock protein DNAJ OS=Leishmania major OX=5664 GN=LMJF_22_0080 PE=4 SV=1
Q4QI25	130.45	10	356920	5	5	8	65633	Uncharacterized protein OS=Leishmania major OX=5664 GN=LMJF_09_0100 PE=4 SV=1
Q4Q4A9	128.9	6	414190	5	5	5	78693	Putative 2 4-dienoyl-coa reductase fadh1 OS=Leishmania major OX=5664 GN=LMJF_33_0830 PE=4 SV=1
Q4QFH5	125.34	12	447620	5	5	5	47495	Putative heat shock protein HslVU ATPase subunit HslU OS=Leishmania major OX=5664 GN=LMJF_15_0090 PE=4 SV=1
Q4QDK0	122.15	16	893100	5	5	6	35077	ATP/ADP translocase OS=Leishmania major OX=5664 GN=ANC2 PE=2 SV=1
Q4QCW5	122.14	8	175840	5	4	5	81185	Putative N-ethylmaleimide-sensitive factor OS=Leishmania major OX=5664 GN=LMJF_20_0810 PE=4 SV=1
Q4QEX4	118.96	33	676600	5	5	5	18029	Putative 60S ribosomal protein L21 OS=Leishmania major OX=5664 GN=LMJF_16_0460 PE=4 SV=1
Q4Q0Q0	117.03	24	2618000	5	5	6	27500	40S ribosomal protein SA OS=Leishmania major OX=5664 GN=LmjF36.5010 PE=3 SV=1
Q4Q9A5	115.96	32	1162200	5	5	5	16688	Putative 40S ribosomal protein S16 OS=Leishmania major OX=5664 GN=LMJF_26_0880 PE=2 SV=1
Q4Q091	111.24	22	839320	5	5	5	22393	SAS-6_N domain-containing protein OS=Leishmania major OX=5664 GN=LMJF_36_6640 PE=4 SV=1
Q9U1E8	111.02	12	436740	5	5	6	42019	Actin OS=Leishmania major OX=5664 GN=ACT PE=3 SV=1
Q4Q7A2	110.28	10	548860	5	5	5	53529	Succinyl-CoA:3-ketoacid-coenzyme A transferase OS=Leishmania major OX=5664 GN=LMJF_30_1940 PE=3 SV=1
E9AFK3	109.96	40	5292500	5	5	7	14957	Putative 60S ribosomal protein L23 OS=Leishmania major OX=5664 GN=LMJF_35_3790 PE=3 SV=1
Q4Q3E2	109.45	15	1653600	5	5	7	34710	19S proteasome regulatory subunit Metallo-peptidase Clan MP Family M67 OS=Leishmania major OX=5664 GN=LMJF_34_0650 PE=4 SV=1
Q4Q7U6	99.25	15	1714000	5	5	7	27661	Uncharacterized protein OS=Leishmania major OX=5664 GN=LMJF_30_0090 PE=4 SV=1
Q4QG45	98.36	12	1369400	5	4	5	49290	Putative proteasome regulatory ATPase subunit 2 OS=Leishmania major OX=5664 GN=LMJF_13_1090 PE=3 SV=1
Q4QDB6	96.96	8	202350	5	3	5	65209	4-coumarate:coa ligase-like protein OS=Leishmania major OX=5664 GN=LMJF_19_0995 PE=4 SV=1
Q4QDB7	96.96	8	202350	5	3	5	66229	4-coumarate:coa ligase-like protein OS=Leishmania major OX=5664 GN=LMJF_19_0985 PE=4 SV=1
Q4Q5P0	96.01	22	2002400	5	5	5	28658	40S ribosomal protein S2 OS=Leishmania major OX=5664 GN=LMJF_32_0450 PE=3 SV=1
Q4QH95	95.51	12	363860	5	5	5	47140	Flagellar protofilament ribbon protein-like protein OS=Leishmania major OX=5664 GN=LMJF_10_1190 PE=4 SV=1
Q4Q4U1	90.72	13	276610	5	5	5	50578	Dihydrolipoyl dehydrogenase OS=Leishmania major OX=5664 GN=GCVL-2 PE=3 SV=1
Q4QJ78	88.69	51	594050	5	3	6	11366	Histone H4 OS=Leishmania major OX=5664 GN=LMJF_06_0010 PE=3 SV=1
Q4Q5P2	81.7	33	682670	5	5	6	19113	Putative 60S ribosomal protein L17 OS=Leishmania major OX=5664 GN=LMJF_32_0430 PE=3 SV=1
Q4QAX6	81.7	33	682670	5	5	6	19083	Putative 60S ribosomal protein L17 OS=Leishmania major OX=5664 GN=LMJF_24_0040 PE=3 SV=1
Q4Q9X6	152.58	10	414520	4	4	6	56349	ATP synthase subunit beta OS=Leishmania major OX=5664 GN=LMJF_25_1170 PE=3 SV=1
Q4Q9X5	152.58	10	414520	4	4	6	56321	ATP synthase subunit beta OS=Leishmania major OX=5664 GN=LMJF_25_1180 PE=3 SV=1
E9AEA9	143.92	24	517220	4	4	6	24775	Putative 60S ribosomal protein L13 OS=Leishmania major OX=5664 GN=LMJF_29_2470 PE=3 SV=1
E9AEA8	143.92	24	517220	4	4	6	24751	Putative 60S ribosomal protein L13 OS=Leishmania major OX=5664 GN=LMJF_29_2460 PE=3 SV=1
Q4QG02	136.79	6	93534	4	4	5	104362	AAA domain-containing protein OS=Leishmania major OX=5664 GN=LMJF_13_1520 PE=4 SV=1
Q4Q279	130.43	7	139840	4	4	5	89222	Cyclic nucleotide-binding domain-containing protein OS=Leishmania major OX=5664 GN=LMJF_34_4620 PE=4 SV=1
E9ADL4	129.37	7	400350	4	4	5	99325	Putative proteasome regulatory non-ATPase subunit OS=Leishmania major OX=5664 GN=LMJF_29_0120 PE=4 SV=1
Q4Q9R2	128.71	14	1227400	4	4	5	34206	Polyprenol reductase OS=Leishmania major OX=5664 GN=EnCR PE=4 SV=2
Q4QJ20	126.82	28	2029200	4	4	5	16336	Putative 60S ribosomal protein L23a OS=Leishmania major OX=5664 GN=LMJF_06_0570 PE=3 SV=1
Q4QHR9	125.71	19	129960	4	4	4	26560	MSP domain-containing protein OS=Leishmania major OX=5664 GN=LMJF_09_1050 PE=4 SV=1
Q4Q7R7	124.69	9	190730	4	4	6	52326	WD-40 repeat protein OS=Leishmania major OX=5664 GN=LMJF_30_0410 PE=4 SV=1
Q4QC87	122.04	10	223420	4	4	5	59711	T-complex protein 1 subunit delta OS=Leishmania major OX=5664 GN=LMJF_21_1090 PE=3 SV=1
O97193	118.72	13	256970	4	4	5	38826	FBP protein OS=Leishmania major OX=5664 GN=FBP PE=1 SV=1
E9ADF9	118.18	7	467550	4	4	4	58224	Putative glycosomal phosphoenolpyruvate carboxykinase OS=Leishmania major OX=5664 GN=LMJF_27_1810 PE=3 SV=1
E9ADF8	118.18	7	467550	4	4	4	58194	Putative glycosomal phosphoenolpyruvate carboxykinase OS=Leishmania major OX=5664 GN=LMJF_27_1805 PE=3 SV=1
Q4Q4V1	116.68	21	418950	4	4	4	24261	Uncharacterized protein OS=Leishmania major OX=5664 GN=LMJF_32_3210 PE=4 SV=1
Q4QH99	115.48	8	302240	4	4	6	57038	Uncharacterized protein OS=Leishmania major OX=5664 GN=LMJF_10_1150 PE=4 SV=1
Q4QC12	114.44	26	2751700	4	4	7	19207	Putative cytochrome c oxidase subunit VI OS=Leishmania major OX=5664 GN=COX6 PE=4 SV=1
Q4Q5W2	114.04	8	508000	4	4	5	49840	Putative serine/threonine-protein kinase OS=Leishmania major OX=5664 GN=LMJF_31_2960 PE=3 SV=1
Q4Q1K8	113.61	7	120880	4	2	4	63132	Putative DEAD box RNA helicase OS=Leishmania major OX=5664 GN=LMJF_36_2130 PE=3 SV=1
Q4QFH6	113.55	13	134210	4	4	8	36753	Uncharacterized protein OS=Leishmania major OX=5664 GN=LMJF_15_0080 PE=4 SV=1
Q4Q4A0	113.04	21	1105600	4	4	4	24472	Putative 40S ribosomal protein S3 OS=Leishmania major OX=5664 GN=LMJF_15_0950 PE=4 SV=1
E9AD84	112.39	12	466510	4	4	5	47850	Putative cysteine desulfurase OS=Leishmania major OX=5664 GN=LMJF_27_1060 PE=3 SV=1
Q4QIX8	111.08	4	212950	4	4	5	132195	Uncharacterized protein OS=Leishmania major OX=5664 GN=LMJF_06_0990 PE=4 SV=1
Q4Q1S4	110.33	10	318500	4	4	4	56376	Putative nima-related protein kinase OS=Leishmania major OX=5664 GN=LMJF_36_1520 PE=4 SV=1
Q4QGW3	109.22	31	1082000	4	4	5	14696	Putative 40S ribosomal protein S15A OS=Leishmania major OX=5664 GN=LMJF_11_1190 PE=3 SV=1
Q4Q9H4	108.85	18	645890	4	4	10	28845	Putative 60S ribosomal protein L7 OS=Leishmania major OX=5664 GN=LMJF_26_0170 PE=4 SV=1
Q4Q1Q8	108.49	6	190160	4	4	4	76688	Putative tRNA pseudouridine synthase A OS=Leishmania major OX=5664 GN=LMJF_36_1660 PE=4 SV=1
Q5SDH5	107.79	26	684950	4	4	4	14989	Putative calpain-like cysteine peptidase OS=Leishmania major OX=5664 GN=SMP-1 PE=1 SV=1
Q4QHI0	107.62	6	630220	4	4	5	75496	Putative folate/biopterin transporter OS=Leishmania major OX=5664 GN=LMJF_10_0380 PE=4 SV=1
Q4QBD9	105.03	16	529350	4	4	6	33937	Uncharacterized protein OS=Leishmania major OX=5664 GN=LMJF_23_0350 PE=4 SV=1
Q4Q277	104.9	39	265590	4	1	4	11439	Histone H4 OS=Leishmania major OX=5664 GN=L7845.05 PE=3 SV=1
Q4QGZ2	102.47	4	248480	4	4	4	148179	Putative kinesin OS=Leishmania major OX=5664 GN=LMJF_11_0870 PE=3 SV=1
Q4QGH7	100.68	4	50314	4	4	4	144441	Uncharacterized protein OS=Leishmania major OX=5664 GN=LMJF_12_1120 PE=4 SV=1
Q4Q3R1	98.79	6	513150	4	4	4	92399	Putative translation initiation factor IF-2 OS=Leishmania major OX=5664 GN=LMJF_33_2740 PE=4 SV=1
E9ADP0	97.94	20	250860	4	4	5	30018	Putative RNA binding protein OS=Leishmania major OX=5664 GN=LMJF_29_0390 PE=4 SV=1
Q4QHB5	96.04	31	2014600	4	3	5	14678	Histone H3 OS=Leishmania major OX=5664 GN=LMJF_10_0870 PE=3 SV=1
Q4QEV9	96.04	31	2014600	4	3	5	14664	Putative histone H3 OS=Leishmania major OX=5664 GN=LMJF_16_0600 PE=3 SV=1
E9AF04	90.03	6	306240	4	4	4	81941	Uncharacterized protein OS=Leishmania major OX=5664 GN=LMJF_35_1830 PE=4 SV=1
Q4Q5W1	81.86	2	313060	4	4	5	241133	Putative acetyl-CoA carboxylase OS=Leishmania major OX=5664 GN=LMJF_31_2970 PE=4 SV=1
E9AEI4	80.01	14	401330	4	4	7	32327	Prohibitin OS=Leishmania major OX=5664 GN=LMJF_35_0070 PE=3 SV=1
Q4Q7M7	78.49	6	169270	4	4	4	72461	Putative mitochondrial oligo_U binding protein TBRGG1 OS=Leishmania major OX=5664 GN=LMJF_30_0780 PE=4 SV=1
Q4Q6J9	76.17	5	343690	4	4	4	116733	Uncharacterized protein OS=Leishmania major OX=5664 GN=LMJF_31_0640 PE=4 SV=1
Q4Q8A2	131.37	7	183700	3	3	5	67008	DUF3342 domain-containing protein OS=Leishmania major OX=5664 GN=LMJF_28_1630 PE=4 SV=1
Q4Q9T5	130.1	5	301620	3	3	6	89064	Protein kinase domain-containing protein OS=Leishmania major OX=5664 GN=LMJF_25_1560 PE=4 SV=1
Q4Q0D1	127.05	7	396350	3	3	4	61201	Glucose transporter lmgt2 OS=Leishmania major OX=5664 GN=LMJF_36_6290 PE=3 SV=1
Q4Q2U7	125.06	9	146100	3	3	3	56998	Uncharacterized protein OS=Leishmania major OX=5664 GN=LMJF_34_2490 PE=4 SV=1
Q4QGK3	124.93	6	496530	3	3	5	66427	Uncharacterized protein OS=Leishmania major OX=5664 GN=LMJF_12_0970 PE=4 SV=1
Q4QGL6	124.93	8	496530	3	3	5	52174	Uncharacterized protein OS=Leishmania major OX=5664 GN=LMJF_12_0867 PE=4 SV=1
Q4QGJ5	124.93	8	496530	3	3	5	54276	Uncharacterized protein OS=Leishmania major OX=5664 GN=LMJF_12_0800 PE=4 SV=1
Q4QGK7	124.93	7	496530	3	3	5	54642	Uncharacterized protein OS=Leishmania major OX=5664 GN=LMJF_12_0930 PE=4 SV=1
Q4QGJ3	124.93	7	496530	3	3	5	54680	Uncharacterized protein OS=Leishmania major OX=5664 GN=LMJF_12_0820 PE=4 SV=1
Q4QGL3	124.93	7	496530	3	3	5	54620	Uncharacterized protein OS=Leishmania major OX=5664 GN=LMJF_12_0895 PE=4 SV=1
Q4QGK5	124.93	7	496530	3	3	5	54804	Uncharacterized protein OS=Leishmania major OX=5664 GN=LMJF_12_0950 PE=4 SV=1
Q4QGJ8	124.93	7	496530	3	3	5	54759	Uncharacterized protein OS=Leishmania major OX=5664 GN=LMJF_12_0770 PE=4 SV=1
Q4QGI1	124.93	8	496530	3	3	5	50444	Uncharacterized protein OS=Leishmania major OX=5664 GN=LMJF_12_1050 PE=4 SV=1
Q4QBF5	124.55	23	932800	3	3	6	16919	Putative endoribonuclease L-PSP (Pb5) OS=Leishmania major OX=5664 GN=LMJF_23_0200 PE=4 SV=1
Q4Q831	122.05	4	124440	3	3	3	99031	CactinC_cactus domain-containing protein OS=Leishmania major OX=5664 GN=LMJF_28_2330 PE=4 SV=1
Q4Q9Y6	118.53	4	228330	3	3	6	94993	Uncharacterized protein OS=Leishmania major OX=5664 GN=LMJF_25_1070 PE=4 SV=1
Q4QDP3	116.9	4	252220	3	3	3	97113	Uncharacterized protein OS=Leishmania major OX=5664 GN=LMJF_18_1460 PE=4 SV=1
Q4Q1D6	116.01	3	143820	3	3	5	125987	Uncharacterized protein OS=Leishmania major OX=5664 GN=LMJF_36_2840 PE=4 SV=1
Q4QBP8	115.54	3	83700	3	3	5	139062	Uncharacterized protein OS=Leishmania major OX=5664 GN=LMJF_22_0990 PE=4 SV=1
Q4QC89	114.65	22	3362300	3	3	3	15936	Putative 40S ribosomal protein S23 OS=Leishmania major OX=5664 GN=LMJF_21_1060 PE=3 SV=1
Q4QA88	114.51	7	184380	3	3	3	60900	Poly(A)-binding protein 3 OS=Leishmania major OX=5664 GN=PABP3 PE=4 SV=1
Q4Q636	114.43	9	253510	3	3	3	42876	Putative 3 2-trans-enoyl-CoA isomerase mitochondrial OS=Leishmania major OX=5664 GN=LMJF_31_2250 PE=3 SV=1
Q4Q628	114.43	10	253510	3	3	3	39346	Putative 3 2-trans-enoyl-CoA isomerase mitochondrial OS=Leishmania major OX=5664 GN=LMJF_31_2330 PE=3 SV=1
E9ACE5	113.6	4	212040	3	2	4	90900	Putative ATP-dependent Clp protease subunit heat shock protein 78 (HSP78) OS=Leishmania major OX=5664 GN=LMJF_02_0710 PE=4 SV=1
Q4QE78	113.01	3	127480	3	3	3	128336	SAM_MT_RSMB_NOP domain-containing protein OS=Leishmania major OX=5664 GN=LMJF_17_1130 PE=3 SV=1
Q4Q8M0	111.17	5	213740	3	3	5	79096	TPR_REGION domain-containing protein OS=Leishmania major OX=5664 GN=LMJF_28_0500 PE=4 SV=1
P69201	109.66	28	5028100	3	3	6	14682	Ubiquitin-60S ribosomal protein L40 OS=Leishmania major OX=5664 GN=UB-EP52 PE=3 SV=2
Q7YWB6	109.51	7	348380	3	3	5	69580	Alkyl dihydroxyacetonephosphate synthase OS=Leishmania major OX=5664 GN=ADS1 PE=4 SV=1
Q4QJD9	108.75	2	0	3	1	4	130561	Putative kinesin OS=Leishmania major OX=5664 GN=LMJF_05_0630 PE=3 SV=1
Q4Q1D7	108.32	3	85750	3	3	3	123202	Putative dead/h helicase OS=Leishmania major OX=5664 GN=LMJF_36_2830 PE=4 SV=1
Q4Q922	107.65	18	574170	3	3	5	22291	Putative cytochrome c oxidase subunit V OS=Leishmania major OX=5664 GN=LMJF_26_1710 PE=4 SV=1
Q4QI73	107.32	6	83860	3	3	3	62972	Uncharacterized protein OS=Leishmania major OX=5664 GN=LMJF_08_0960 PE=4 SV=1
Q4QE20	103.66	8	285740	3	3	3	43449	Putative RNA-binding protein OS=Leishmania major OX=5664 GN=LMJF_18_0220 PE=4 SV=1
Q4QIP1	102.25	12	790900	3	3	4	29764	Putative 60S ribosomal protein L7a OS=Leishmania major OX=5664 GN=LMJF_07_0500 PE=2 SV=1
Q4Q8H7	101.45	13	93189	3	3	3	33843	Uncharacterized protein OS=Leishmania major OX=5664 GN=LMJF_28_0900 PE=4 SV=1
Q4Q888	101.44	5	313600	3	3	4	96152	DNA topoisomerase OS=Leishmania major OX=5664 GN=LMJF_28_1780 PE=3 SV=1
Q4Q8X0	100.99	23	1519700	3	3	3	9454	Putative ribosomal protein L38 OS=Leishmania major OX=5664 GN=LMJF_03_0250 PE=3 SV=1
E9AFL0	100.87	5	79163	3	3	3	61748	T-complex protein 1 subunit eta OS=Leishmania major OX=5664 GN=LMJF_35_3860 PE=3 SV=1
Q4QAD2	100.73	13	988120	3	3	4	29830	Uncharacterized protein OS=Leishmania major OX=5664 GN=LMJF_24_1980 PE=4 SV=1
Q4QIL1	100.59	11	270000	3	3	4	33890	Uncharacterized protein OS=Leishmania major OX=5664 GN=LMJF_07_0780 PE=4 SV=1
E9AEJ5	100.58	5	148950	3	3	3	100366	Uncharacterized protein OS=Leishmania major OX=5664 GN=LMJF_35_0180 PE=4 SV=1
O62591	98.75	7	187390	3	3	3	45327	Probable eukaryotic initiation factor 4A OS=Leishmania major OX=5664 GN=LmjF.01.0770 PE=3 SV=1
Q4Q0T5	98.59	9	454930	3	3	3	33478	Uncharacterized protein OS=Leishmania major OX=5664 GN=LMJF_36_4780 PE=4 SV=1
Q4QIK0	98.08	10	248110	3	3	3	41893	Splicing factor ptsr1-like protein OS=Leishmania major OX=5664 GN=LMJF_07_0870 PE=4 SV=1
Q4Q127	97.31	7	222600	3	3	3	45434	Eukaryotic translation initiation factor 3 subunit I OS=Leishmania major OX=5664 GN=LMJF_36_3880 PE=3 SV=1
Q4Q9T7	96.71	7	397840	3	3	4	80835	Uncharacterized protein OS=Leishmania major OX=5664 GN=LMJF_25_1540 PE=4 SV=1
E9AEB9	95.41	7	209510	3	3	4	56567	Putative serine/threonine-protein kinase OS=Leishmania major OX=5664 GN=LMJF_29_2570 PE=4 SV=1
Q4QDQ9	95.12	11	534920	3	3	4	33201	Uncharacterized protein OS=Leishmania major OX=5664 GN=LMJF_18_1300 PE=3 SV=1
Q4QDR2	95.12	11	534920	3	3	4	34208	Uncharacterized protein OS=Leishmania major OX=5664 GN=LMJF_18_1280 PE=3 SV=1
Q4QDR4	95.12	11	534920	3	3	4	34238	Uncharacterized protein OS=Leishmania major OX=5664 GN=LMJF_18_1265 PE=3 SV=1
Q4Q9W7	93.73	1	0	3	3	3	242570	Uncharacterized protein OS=Leishmania major OX=5664 GN=LMJF_25_1260 PE=4 SV=1
Q4QCX7	93.53	3	112770	3	3	5	113930	Putative kinesin heavy chain OS=Leishmania major OX=5664 GN=LMJF_20_0640 PE=3 SV=1
Q4QJ52	92.29	11	305700	3	3	4	34550	Uncharacterized protein OS=Leishmania major OX=5664 GN=LMJF_06_0270 PE=4 SV=1
Q4Q5J4	91.71	20	1016500	3	3	5	20807	60S ribosomal protein L18a OS=Leishmania major OX=5664 GN=LMJF_32_0880 PE=2 SV=1
Q4Q504	90.91	21	722340	3	3	3	15434	Putative ribosomal protein L27 OS=Leishmania major OX=5664 GN=LMJF_32_2690 PE=4 SV=1
Q4Q0Q5	90.44	8	125310	3	3	5	44859	Uncharacterized protein OS=Leishmania major OX=5664 GN=LMJF_36_5070 PE=4 SV=1
Q4QHR7	89.7	7	796230	3	3	3	52623	Putative eukaryotic translation initiation factor 2 subunit OS=Leishmania major OX=5664 GN=LMJF_09_1070 PE=4 SV=1
Q4QJI9	89.1	4	410900	3	3	4	73383	Putative nucleolar RNA helicase II OS=Leishmania major OX=5664 GN=LMJF_05_0140 PE=4 SV=1
Q4Q4E4	89.03	19	1260100	3	3	7	21783	Uncharacterized protein OS=Leishmania major OX=5664 GN=LMJF_33_0610 PE=4 SV=1
Q4Q0R0	88.82	4	117680	3	3	3	98263	Uncharacterized protein OS=Leishmania major OX=5664 GN=LMJF_36_5020 PE=4 SV=1
E9ADP4	88.31	6	138850	3	3	5	65047	Uncharacterized protein OS=Leishmania major OX=5664 GN=LMJF_29_0430 PE=4 SV=1
E9AC37	87.35	2	120800	3	3	4	150487	Uncharacterized protein OS=Leishmania major OX=5664 GN=LMJF_01_0460 PE=4 SV=1
Q4Q2Q6	86.94	8	152650	3	3	4	47487	Putative ribosomal protein L3 OS=Leishmania major OX=5664 GN=LMJF_32_3130 PE=2 SV=1
E9ADW5	86.15	12	423750	3	3	3	41021	Putative ribosomal protein L1a OS=Leishmania major OX=5664 GN=LMJF_29_1070 PE=4 SV=1
E9AF09	83.72	9	190870	3	3	4	33985	Putative 60S ribosomal protein L5 OS=Leishmania major OX=5664 GN=LMJF_35_1880 PE=3 SV=1
E9AF10	83.72	8	190870	3	3	4	36605	Putative 60S ribosomal protein L5 OS=Leishmania major OX=5664 GN=LMJF_35_1890 PE=3 SV=1
Q4QDB5	83.23	4	140480	3	1	3	66121	4-coumarate:coa ligase-like protein OS=Leishmania major OX=5664 GN=LMJF_19_1005 PE=4 SV=1
Q4Q1N8	83.15	7	223080	3	3	3	49269	Ribosomal_S5_C domain-containing protein OS=Leishmania major OX=5664 GN=LMJF_36_1860 PE=4 SV=1
Q4QDM4	82.25	30	1793600	3	3	3	13320	Uncharacterized protein OS=Leishmania major OX=5664 GN=LMJF_18_1640 PE=4 SV=1
E9AFF2	80.12	21	693830	3	3	3	21260	Putative 60S ribosomal subunit protein L31 OS=Leishmania major OX=5664 GN=LMJF_35_3280 PE=2 SV=1
Q4Q202	78.91	7	78486	3	3	4	61140	Uncharacterized protein OS=Leishmania major OX=5664 GN=LMJF_36_0740 PE=4 SV=1
Q4QGX9	78.65	5	25663	3	3	3	100932	Pyruvate phosphate dikinase OS=Leishmania major OX=5664 GN=LMJF_11_1000 PE=3 SV=1
Q4Q0Q2	77.58	3	235350	3	3	3	105310	Uncharacterized protein OS=Leishmania major OX=5664 GN=LMJF_36_5100 PE=4 SV=1
Q4Q388	76.93	8	69624	3	3	4	51560	Uncharacterized protein OS=Leishmania major OX=5664 GN=LMJF_34_1160 PE=4 SV=1
E9AFS0	76.69	10	375240	3	3	4	34661	Putative mitochondrial phosphate transporter OS=Leishmania major OX=5664 GN=LMJF_35_4430 PE=3 SV=1
Q4Q2K0	75.13	4	571290	3	3	4	73514	DNA topoisomerase I OS=Leishmania major OX=5664 GN=LMJF_34_3440 PE=3 SV=1
Q4Q8F5	73.75	5	203020	3	3	3	68363	Uncharacterized protein OS=Leishmania major OX=5664 GN=LMJF_28_1110 PE=4 SV=1
Q4QCE1	73.19	29	254070	3	3	3	11942	Putative 60S Ribosomal protein L36 OS=Leishmania major OX=5664 GN=LMJF_21_0730 PE=4 SV=1
E9AF13	73.19	29	254070	3	3	3	11892	Putative 60S Ribosomal protein L36 OS=Leishmania major OX=5664 GN=LMJF_35_1920 PE=4 SV=1
Q4QI59	72.94	8	206190	3	3	3	42045	Uncharacterized protein OS=Leishmania major OX=5664 GN=LMJF_08_1100 PE=4 SV=1
Q4QAU8	72.22	4	44478	3	3	4	118433	Uncharacterized protein OS=Leishmania major OX=5664 GN=LMJF_24_0330 PE=4 SV=1
Q4QCT8	72.2	1	0	3	2	4	257924	Uncharacterized protein OS=Leishmania major OX=5664 GN=LMJF_20_1080 PE=4 SV=1
Q4QF51	69.91	3	187610	3	3	4	92240	MGT1 magnesium transporter OS=Leishmania major OX=5664 GN=MGT1 PE=4 SV=1
Q4QFV9	68.59	5	197370	3	3	4	74979	VWFA domain-containing protein OS=Leishmania major OX=5664 GN=LMJF_14_0260 PE=4 SV=1
Q4Q9M4	67.97	12	364910	3	3	3	30912	Succinate--CoA ligase [ADP-forming] subunit alpha mitochondrial OS=Leishmania major OX=5664 GN=LMJF_25_2130 PE=3 SV=1
Q4Q057	63.07	8	69640	3	3	3	42886	Uncharacterized protein OS=Leishmania major OX=5664 GN=LMJF_36_6960 PE=4 SV=1
Q4QHV2	59.7	11	469480	3	3	4	36401	Putative cleavage and polyadenylation specificity factor 30 kDa subunit OS=Leishmania major OX=5664 GN=LMJF_09_0720 PE=4 SV=1
Q95Z90	56.79	5	189240	3	3	3	57779	Uncharacterized protein OS=Leishmania major OX=5664 GN=LMJF_04_0050 PE=4 SV=1
Q4Q4D3	53.23	15	266310	3	3	4	21083	Putative 60S ribosomal protein L6 OS=Leishmania major OX=5664 GN=LMJF_33_0720 PE=4 SV=1
Q4QF84	53.23	15	266310	3	3	4	21045	Putative 60S ribosomal protein L6 OS=Leishmania major OX=5664 GN=LMJF_15_1000 PE=2 SV=1
Q4QH20	109.58	5	48365	2	2	5	63700	CCHC-type domain-containing protein OS=Leishmania major OX=5664 GN=LMJF_11_0600 PE=4 SV=1
Q4Q8L6	109.43	22	254380	2	1	6	12761	40S ribosomal protein S26 OS=Leishmania major OX=5664 GN=LMJF_28_0540 PE=3 SV=1
Q4QIP6	109.13	3	185640	2	2	3	91217	Uncharacterized protein OS=Leishmania major OX=5664 GN=LMJF_07_0470 PE=4 SV=1
Q4QD99	105.54	7	544340	2	2	3	41072	Uncharacterized protein OS=Leishmania major OX=5664 GN=LMJF_19_1160 PE=4 SV=1
Q4Q7W6	100.33	6	192290	2	2	3	47503	Putative U5 snRNP-specific 40 kDa protein OS=Leishmania major OX=5664 GN=LMJF_28_2960 PE=4 SV=1
Q4QFF2	99.91	9	300800	2	2	2	21300	Putative ribonucleoprotein p18 mitochondrial OS=Leishmania major OX=5664 GN=LMJF_15_0280 PE=4 SV=1
Q4QGZ8	97.53	3	106760	2	2	3	104828	Uncharacterized protein OS=Leishmania major OX=5664 GN=LMJF_11_0810 PE=4 SV=1
Q4QII7	97.48	7	303360	2	2	4	35006	RNA binding protein-like protein OS=Leishmania major OX=5664 GN=LMJF_07_1000 PE=4 SV=2
Q4Q1W6	97.06	25	1000000	2	2	2	14571	Putative ribosomal protein L24 OS=Leishmania major OX=5664 GN=LMJF_36_1070 PE=4 SV=1
Q4QFL8	97	7	88222	2	2	2	46092	Enolase OS=Leishmania major OX=5664 GN=ENOL PE=3 SV=1
Q4Q1N7	96.45	3	157210	2	2	3	96956	Uncharacterized protein OS=Leishmania major OX=5664 GN=LMJF_36_1870 PE=4 SV=1
Q4QJG5	96.01	9	94329	2	2	3	34291	Uncharacterized protein OS=Leishmania major OX=5664 GN=LMJF_05_0370 PE=4 SV=1
Q4Q6X0	95.21	22	119800	2	1	5	12719	40S ribosomal protein S26 OS=Leishmania major OX=5664 GN=LMJF_30_3200 PE=3 SV=1
Q4QH89	94.24	7	339800	2	2	2	36847	Uncharacterized protein OS=Leishmania major OX=5664 GN=LMJF_10_1230 PE=4 SV=1
Q4QG49	94.05	10	163440	2	2	3	25921	Uncharacterized protein OS=Leishmania major OX=5664 GN=LMJF_13_1050 PE=4 SV=1
Q4Q3U8	93.17	5	130020	2	2	2	72043	Putative heat shock protein OS=Leishmania major OX=5664 GN=LMJF_33_2390 PE=3 SV=1
E9ADN0	92.81	6	428770	2	2	3	53436	D-lactate dehydrogenase-like protein OS=Leishmania major OX=5664 GN=LMJF_29_0280 PE=4 SV=1
Q4QDG9	92.01	5	421250	2	2	2	65449	Uncharacterized protein OS=Leishmania major OX=5664 GN=LMJF_19_0520 PE=4 SV=1
Q6XFB3	91.92	5	57995	2	2	3	53749	Serine palmitoyltransferase 1 OS=Leishmania major OX=5664 GN=SPT1 PE=4 SV=1
Q4QGB1	91.2	5	184330	2	2	4	65936	Putative flagellar radial spoke protein OS=Leishmania major OX=5664 GN=LMJF_13_0430 PE=4 SV=1
Q4QDE2	91.13	3	110090	2	2	3	81012	Putative signal recognition particle protein OS=Leishmania major OX=5664 GN=LMJF_19_0790 PE=4 SV=1
Q4Q1D2	90.49	21	1566600	2	2	4	15770	40S ribosomal protein S24 OS=Leishmania major OX=5664 GN=S24E-2 PE=3 SV=1
Q4Q6V1	90.41	5	92930	2	2	3	57571	Phosphoglycerate kinase OS=Leishmania major OX=5664 GN=LMJF_30_3380 PE=3 SV=1
Q4QFA7	87.76	4	245250	2	2	3	72061	Uncharacterized protein OS=Leishmania major OX=5664 GN=LMJF_15_0780 PE=4 SV=1
Q4QHI7	87.65	5	168210	2	2	2	48490	Isocitrate dehydrogenase [NADP] OS=Leishmania major OX=5664 GN=LMJF_10_0290 PE=3 SV=1
Q4QES4	87.49	5	87836	2	2	2	55191	Uncharacterized protein OS=Leishmania major OX=5664 GN=LMJF_16_0960 PE=4 SV=1
Q4QDN7	86.91	2	143000	2	2	4	106963	Plasma membrane ATPase OS=Leishmania major OX=5664 GN=H1A-2 PE=3 SV=1
Q4QDN8	86.91	2	143000	2	2	4	107022	Plasma membrane ATPase OS=Leishmania major OX=5664 GN=H1A-1 PE=3 SV=1
Q4Q9Y0	85.98	16	299040	2	2	2	19070	Putative cytochrome c oxidase VII OS=Leishmania major OX=5664 GN=LMJF_25_1130 PE=4 SV=1
Q4Q3U1	85.34	2	127180	2	2	3	114385	Uncharacterized protein OS=Leishmania major OX=5664 GN=LMJF_33_2460 PE=4 SV=1
Q4Q557	85.32	10	67569	2	2	3	26321	CSN8_PSD8_EIF3K domain-containing protein OS=Leishmania major OX=5664 GN=LMJF_32_2180 PE=4 SV=1
Q4QH32	85.25	3	62733	2	2	3	117949	mRNA cap 0 methyltransferase domain-containing protein OS=Leishmania major OX=5664 GN=LMJF_11_0480 PE=4 SV=1
Q4Q6T6	84.89	6	64759	2	2	2	43017	S-adenosylmethionine synthase OS=Leishmania major OX=5664 GN=METK2 PE=3 SV=1
E9ACW0	84.88	6	214490	2	2	4	43602	Putative heat shock protein DNAJ OS=Leishmania major OX=5664 GN=LMJF_27_2400 PE=3 SV=1
Q4Q0G8	84.57	13	70789	2	2	2	18317	Putative kinetoplast DNA-associated protein OS=Leishmania major OX=5664 GN=LMJF_36_5920 PE=4 SV=1
Q4Q140	84.47	27	1520700	2	2	3	9799	Putative 40S ribosomal protein S27-1 OS=Leishmania major OX=5664 GN=LMJF_36_3750 PE=3 SV=1
E9AFK0	83.26	17	194540	2	2	2	16098	Putative 60S ribosomal protein L27A/L29 OS=Leishmania major OX=5664 GN=LMJF_35_3760 PE=3 SV=1
Q4QDZ1	82.59	3	92456	2	2	2	97492	Aconitate hydratase OS=Leishmania major OX=5664 GN=LMJF_18_0510 PE=3 SV=1
E9AEE8	82.51	15	850530	2	2	2	18120	40S ribosomal protein S19-like protein OS=Leishmania major OX=5664 GN=LMJF_29_2860 PE=4 SV=1
Q4Q2R6	82.51	14	850530	2	2	2	19376	Putative 40S ribosomal protein S19 protein OS=Leishmania major OX=5664 GN=LMJF_34_2780 PE=4 SV=1
Q4QD87	82.37	8	113270	2	2	2	30713	PHB domain-containing protein OS=Leishmania major OX=5664 GN=LMJF_19_1280 PE=4 SV=1
Q4QGF3	82.32	4	335590	2	2	2	70622	Uncharacterized protein OS=Leishmania major OX=5664 GN=LMJF_13_0010 PE=4 SV=1
Q4QG96	81.81	2	63732	2	2	3	164205	Uncharacterized protein OS=Leishmania major OX=5664 GN=LMJF_13_0580 PE=4 SV=1
Q4Q9K2	81.66	7	11409	2	2	3	44271	Putative serine/threonine-protein kinase OS=Leishmania major OX=5664 GN=LMJF_25_2340 PE=3 SV=1
E9AEC5	81.33	2	124380	2	2	3	131745	SAM domain-containing protein OS=Leishmania major OX=5664 GN=LMJF_29_2630 PE=4 SV=1
Q4QAN4	80.13	3	0	2	2	3	71704	Putative replication factor C subunit 1 OS=Leishmania major OX=5664 GN=LMJF_24_0990 PE=4 SV=1
Q4Q5L0	79.63	4	102190	2	2	2	54643	Pan3_PK domain-containing protein OS=Leishmania major OX=5664 GN=LMJF_32_0720 PE=4 SV=1
Q4Q9Z1	79.31	5	224100	2	2	2	45565	Dehydrogenase-like protein OS=Leishmania major OX=5664 GN=LMJF_25_1020 PE=4 SV=1
Q4QF46	79.14	3	75468	2	2	2	77601	Uncharacterized protein OS=Leishmania major OX=5664 GN=LMJF_15_1350 PE=4 SV=1
E9AEK1	78.91	23	343420	2	2	2	11352	60S ribosomal protein L30 OS=Leishmania major OX=5664 GN=LMJF_35_0240 PE=4 SV=1
Q4Q0Y0	78.82	4	164790	2	2	2	58868	Uncharacterized protein OS=Leishmania major OX=5664 GN=LMJF_36_4340 PE=4 SV=1
Q4Q6N9	78.58	3	265960	2	2	2	103434	Putative ATP-dependent RNA helicase OS=Leishmania major OX=5664 GN=LMJF_31_0250 PE=4 SV=1
Q4Q1E9	77.73	4	131170	2	2	2	62188	Metallo-peptidase Clan MA(E) Family M41 OS=Leishmania major OX=5664 GN=LMJF_36_2710 PE=3 SV=1
Q4QF40	77.47	9	176790	2	2	2	33787	Uncharacterized protein OS=Leishmania major OX=5664 GN=LMJF_15_1400 PE=4 SV=1
Q4Q4U6	77.25	8	101910	2	2	3	31524	Glucosamine-6-phosphate isomerase OS=Leishmania major OX=5664 GN=LMJF_32_3260 PE=3 SV=1
E9AE35	76	14	1895900	2	1	3	13849	Histone H2A OS=Leishmania major OX=5664 GN=LMJF_29_1740 PE=3 SV=1
E9AE33	76	14	1895900	2	1	3	13822	Histone H2A OS=Leishmania major OX=5664 GN=LMJF_29_1720 PE=3 SV=1
E9AE34	75.91	14	226430	2	1	2	13821	Histone H2A OS=Leishmania major OX=5664 GN=LMJF_29_1730 PE=3 SV=1
Q4QCX6	75.81	3	834730	2	2	5	80883	rRNA biogenesis protein-like protein OS=Leishmania major OX=5664 GN=LMJF_20_0650 PE=4 SV=1
Q4QC37	75.8	6	129160	2	2	3	46449	Uncharacterized protein OS=Leishmania major OX=5664 GN=LMJF_21_1555 PE=4 SV=1
Q4QBS4	75.72	6	33405	2	2	2	49833	Uncharacterized protein OS=Leishmania major OX=5664 GN=LMJF_22_0730 PE=4 SV=1
Q4QHY5	75.38	2	22650	2	2	3	204132	Uncharacterized protein OS=Leishmania major OX=5664 GN=LMJF_09_0390 PE=4 SV=1
E9AF54	75.19	5	225280	2	2	3	45997	Uncharacterized protein OS=Leishmania major OX=5664 GN=LMJF_35_2300 PE=4 SV=1
Q4FWX5	73.41	7	1112700	2	2	3	28273	Putative 60S ribosomal protein L2 OS=Leishmania major OX=5664 GN=LMJF_32_3900 PE=4 SV=1
Q4QE86	73.39	6	62924	2	2	4	42345	Hydrolase-like protein OS=Leishmania major OX=5664 GN=LMJF_17_1050 PE=4 SV=1
Q4Q602	72.62	3	32297	2	2	3	103665	Uncharacterized protein OS=Leishmania major OX=5664 GN=LMJF_31_2590 PE=4 SV=1
Q4QCA4	72.38	14	569550	2	1	3	13822	Histone H2A OS=Leishmania major OX=5664 GN=LMJF_21_0915 PE=3 SV=1
Q4QCN7	71.16	16	1382800	2	2	2	16312	Putative 40S ribosomal protein S11 OS=Leishmania major OX=5664 GN=LMJF_20_1650 PE=3 SV=1
E9ACG6	70.76	12	303220	2	2	4	25207	Putative U2 splicing auxiliary factor OS=Leishmania major OX=5664 GN=LMJF_03_0190 PE=4 SV=1
Q4QI50	70.16	1	126430	2	2	2	139056	ANAPC4_WD40 domain-containing protein OS=Leishmania major OX=5664 GN=LMJF_08_1190 PE=4 SV=1
Q4QIJ5	69.55	1	53390	2	2	3	241236	Uncharacterized protein OS=Leishmania major OX=5664 GN=LMJF_07_0920 PE=4 SV=1
Q4QCC9	69.11	1	64956	2	2	2	347483	Uncharacterized protein OS=Leishmania major OX=5664 GN=LMJF_21_0825 PE=4 SV=1
Q4QC52	69.05	6	45203	2	2	2	53314	2-oxoisovalerate dehydrogenase subunit alpha OS=Leishmania major OX=5664 GN=LMJF_21_1430 PE=3 SV=1
Q4QAW8	68.87	6	163790	2	2	2	60746	Beta transducin-like protein OS=Leishmania major OX=5664 GN=LMJF_24_0130 PE=4 SV=1
Q4Q8G4	68.47	11	38211	2	2	7	13011	Putative ribosomal protein S20 OS=Leishmania major OX=5664 GN=LMJF_28_1010 PE=3 SV=1
Q4Q5R2	68.21	14	150180	2	2	2	10601	Dynein light chain OS=Leishmania major OX=5664 GN=LMJF_32_0230 PE=3 SV=1
Q4Q6V7	67.82	6	46996	2	2	3	39333	Uncharacterized protein OS=Leishmania major OX=5664 GN=LMJF_30_3320 PE=4 SV=1
Q4QBJ1	67.42	11	427690	2	2	4	19900	Putative 40S ribosomal protein L14 OS=Leishmania major OX=5664 GN=LMJF_22_1520 PE=4 SV=1
Q4Q4X1	67.15	3	71329	2	2	3	96510	AMPK1_CBM domain-containing protein OS=Leishmania major OX=5664 GN=LMJF_32_3010 PE=4 SV=1
Q4Q4P5	66.96	17	243100	2	2	2	14855	Putative kinetoplast-associated protein p18-2 OS=Leishmania major OX=5664 GN=LMJF_32_3770 PE=4 SV=1
Q4Q6V8	65.57	6	327550	2	2	2	40778	Uncharacterized protein OS=Leishmania major OX=5664 GN=LMJF_30_3310 PE=4 SV=1
E9AFB1	65.55	3	23948	2	2	2	79151	Protein kinase domain-containing protein OS=Leishmania major OX=5664 GN=LMJF_35_2870 PE=4 SV=1
Q4Q230	65.27	12	170880	2	2	3	26102	Uncharacterized protein OS=Leishmania major OX=5664 GN=LMJF_36_0480 PE=4 SV=1
E9AEX0	65.08	3	18176	2	2	2	76187	Putative choline/ethanolamine kinase OS=Leishmania major OX=5664 GN=LMJF_35_1470 PE=4 SV=1
E9ADB9	64.96	7	14346	2	2	3	34808	60S acidic ribosomal protein P0 OS=Leishmania major OX=5664 GN=LMJF_27_1380 PE=3 SV=1
Q4QFF6	64.27	5	177880	2	2	2	43658	Putative sterol carrier protein OS=Leishmania major OX=5664 GN=LMJF_15_0240 PE=4 SV=1
Q4QHG4	63.33	7	63720	2	2	2	39299	Glycerol-3-phosphate dehydrogenase [NAD(+)] glycosomal OS=Leishmania major OX=5664 GN=GPD PE=3 SV=1
Q4Q756	62.33	12	318660	2	2	2	20043	ADP-ribosylation factor-like protein OS=Leishmania major OX=5664 GN=LMJF_30_2370 PE=3 SV=1
Q4QA45	62.28	11	166970	2	2	2	18982	Putative RNA-binding protein UPB2 OS=Leishmania major OX=5664 GN=LMJF_25_0500 PE=4 SV=1
Q4QA46	62.28	10	166970	2	2	2	20208	Putative RNA-binding protein UPB1 OS=Leishmania major OX=5664 GN=LMJF_25_0490 PE=4 SV=1
Q4Q9X2	61.37	2	34868	2	2	3	112089	Uncharacterized protein OS=Leishmania major OX=5664 GN=LMJF_25_1210 PE=4 SV=1
E9AC48	60.88	6	182990	2	2	3	36141	Sidoreflexin OS=Leishmania major OX=5664 GN=LMJF_01_0570 PE=3 SV=1
Q4Q486	60.54	6	37390	2	2	2	48782	Uncharacterized protein OS=Leishmania major OX=5664 GN=LMJF_33_1040 PE=4 SV=1
Q4QE89	60.15	3	114750	2	2	2	71617	Uncharacterized protein OS=Leishmania major OX=5664 GN=LMJF_17_1020 PE=4 SV=1
Q4QJC4	60.13	17	305100	2	2	2	16860	Uncharacterized protein OS=Leishmania major OX=5664 GN=LMJF_05_0780 PE=4 SV=1
Q4Q9L7	60.1	9	328760	2	2	3	34330	Uncharacterized protein OS=Leishmania major OX=5664 GN=LMJF_25_2200 PE=4 SV=1
Q4Q055	59.96	3	148080	2	2	2	82032	Putative eukaryotic translation initiation factor 3 subunit 8 OS=Leishmania major OX=5664 GN=LMJF_36_6980 PE=4 SV=1
Q4Q9Z8	59.61	4	179940	2	2	2	50031	Tubulin gamma chain OS=Leishmania major OX=5664 GN=LMJF_25_0960 PE=3 SV=1
E9ADL1	59.42	12	62566	2	2	2	20941	Putative ras-like small GTPases OS=Leishmania major OX=5664 GN=LMJF_29_0090 PE=4 SV=1
P25204	58.64	12	148150	2	2	3	24922	40S ribosomal protein S8 OS=Leishmania major OX=5664 GN=RPS8A PE=3 SV=1
Q4QHR3	58.46	9	143860	2	2	2	26791	Mitochondrial RNA binding protein 2 OS=Leishmania major OX=5664 GN=LMJF_09_1120 PE=4 SV=1
Q4Q1F5	58.02	6	97865	2	2	3	48751	Dihydrolipoamide acetyltransferase component of pyruvate dehydrogenase complex OS=Leishmania major OX=5664 GN=LMJF_36_2660 PE=3 SV=1
E9AD88	57.16	4	51833	2	2	2	69119	Uncharacterized protein OS=Leishmania major OX=5664 GN=LMJF_27_1100 PE=4 SV=1
E9AC53	57.13	4	16775	2	2	3	61894	Uncharacterized protein OS=Leishmania major OX=5664 GN=LMJF_01_0620 PE=4 SV=1
Q4QC34	56.85	5	25564	2	2	4	58477	Choline dehydrogenase like protein OS=Leishmania major OX=5664 GN=LMJF_21_1563 PE=4 SV=1
Q4QF09	56.74	2	142300	2	2	2	94614	APH domain-containing protein OS=Leishmania major OX=5664 GN=LMJF_16_0110 PE=4 SV=1
E9AFC6	56.35	4	203620	2	2	2	50019	1-alkyl-2-acetylglycerophosphocholine esterase OS=Leishmania major OX=5664 GN=LMJF_35_3020 PE=4 SV=1
Q4Q8G9	55.96	10	405500	2	2	2	27656	Putative P27 protein OS=Leishmania major OX=5664 GN=P27 PE=4 SV=1
Q4Q1Y2	55.76	13	595670	2	2	2	17394	Putative 40S ribosomal protein S18 OS=Leishmania major OX=5664 GN=LMJF_36_0940 PE=3 SV=1
Q4Q1Y3	55.76	9	595670	2	2	2	24662	Putative 40S ribosomal protein S18 OS=Leishmania major OX=5664 GN=LMJF_36_0930 PE=2 SV=1
E9AE44	55.24	4	467880	2	2	3	56183	Putative dihydrolipoamide dehydrogenase OS=Leishmania major OX=5664 GN=GCVL-1 PE=4 SV=1
E9ADY9	55.08	3	118840	2	2	2	68603	Putative carnitine/choline acetyltransferase OS=Leishmania major OX=5664 GN=LMJF_29_1310 PE=4 SV=1
Q4QFL2	54.85	2	77821	2	2	2	99450	Uncharacterized protein OS=Leishmania major OX=5664 GN=LMJF_14_1220 PE=4 SV=1
Q4QH40	54.48	2	103430	2	2	2	119330	Tubulin-tyrsoine ligase-like protein OS=Leishmania major OX=5664 GN=LMJF_11_0400 PE=4 SV=1
Q4Q5I2	53.69	3	79412	2	2	3	59275	Putative chaperonin containing t-complex protein OS=Leishmania major OX=5664 GN=LMJF_32_1000 PE=3 SV=1
Q4Q0S1	53.41	7	13463	2	2	2	42941	Uncharacterized protein OS=Leishmania major OX=5664 GN=LMJF_36_4910 PE=4 SV=1
E9AD29	52.51	4	204050	2	2	2	42016	Putative radial spoke protein 3 OS=Leishmania major OX=5664 GN=LMJF_27_0520 PE=4 SV=1
Q4Q8B2	52.16	5	99004	2	2	2	43998	Putative ATP dependent DEAD-box helicase OS=Leishmania major OX=5664 GN=LMJF_28_1530 PE=3 SV=1
Q95Z92	51.14	3	290110	2	2	3	79238	Putative cAMP-specific phosphodiesterase OS=Leishmania major OX=5664 GN=LMJF_04_0030 PE=4 SV=1
Q4QEX6	51.03	2	30596	2	2	2	126532	Putative fucose kinase OS=Leishmania major OX=5664 GN=LMJF_16_0440 PE=4 SV=1
Q4QEX2	51.03	2	30596	2	2	2	126539	Putative fucose kinase OS=Leishmania major OX=5664 GN=LMJF_16_0480 PE=4 SV=1
Q4Q1R2	50.64	1	90774	2	2	2	190073	Clathrin heavy chain OS=Leishmania major OX=5664 GN=LMJF_36_1630 PE=3 SV=1
Q4QBU2	50	3	0	2	2	3	97114	Uncharacterized protein OS=Leishmania major OX=5664 GN=LMJF_22_0540 PE=4 SV=1
Q4Q694	49.95	6	198150	2	2	2	30444	Uncharacterized protein OS=Leishmania major OX=5664 GN=LMJF_31_1680 PE=4 SV=1
Q4QDN6	49.91	2	67922	2	2	3	133770	Putative kinesin OS=Leishmania major OX=5664 GN=LMJF_18_1530 PE=3 SV=1
E9AF97	49.19	4	0	2	2	2	44624	Putative acyl-CoA dehydrogenase OS=Leishmania major OX=5664 GN=LMJF_35_2730 PE=3 SV=1
Q4QAC5	49.19	20	173770	2	2	2	16176	Putative 60S ribosomal protein L26 OS=Leishmania major OX=5664 GN=LMJF_24_2050 PE=4 SV=1
Q4QE66	49.15	2	41128	2	2	2	116490	RNA cytidine acetyltransferase OS=Leishmania major OX=5664 GN=LMJF_17_1250 PE=3 SV=1
Q4QJ37	47.96	7	240900	2	2	2	28815	Putative 60S ribosomal protein L19 OS=Leishmania major OX=5664 GN=LMJF_06_0415 PE=3 SV=1
Q4QJ39	47.96	7	240900	2	2	2	30479	Putative 60S ribosomal protein L19 OS=Leishmania major OX=5664 GN=LMJF_06_0410 PE=3 SV=1
Q4Q6S0	46.79	5	238410	2	2	3	50876	Uncharacterized protein OS=Leishmania major OX=5664 GN=LMJF_30_3680 PE=4 SV=1
Q4QDF8	46.56	10	214560	2	1	3	16324	Putative histone H3 variant OS=Leishmania major OX=5664 GN=LMJF_19_0630 PE=3 SV=1
E9AD91	45.38	2	633650	2	2	2	91236	Putative intraflagellar transport protein IFT88 OS=Leishmania major OX=5664 GN=LMJF_27_1130 PE=4 SV=1
Q4Q728	45.15	4	153750	2	2	2	56475	Uncharacterized protein OS=Leishmania major OX=5664 GN=LMJF_30_2660 PE=4 SV=1
E9ADC7	45	6	68279	2	2	2	37929	Putative proteasome regulatory non-ATP-ase subunit 3 OS=Leishmania major OX=5664 GN=LMJF_27_1460 PE=4 SV=1
Q4QIY9	44.63	4	110330	2	2	3	45296	Putative acyl-coenzyme a dehydrogenase OS=Leishmania major OX=5664 GN=LMJF_06_0880 PE=3 SV=1
Q4QBE1	43.4	7	59436	2	2	2	25271	Uncharacterized protein OS=Leishmania major OX=5664 GN=LMJF_23_0330 PE=4 SV=1
Q4QJI4	43.11	5	141070	2	2	4	38583	C3H1-type domain-containing protein OS=Leishmania major OX=5664 GN=LMJF_05_0190 PE=4 SV=1
E9AD85	42.5	2	111130	2	2	2	107950	Putative vesicular-fusion ATPase-like protein OS=Leishmania major OX=5664 GN=LMJF_27_1070 PE=4 SV=1
Q4Q6W8	41.51	5	72086	2	2	2	43526	Uncharacterized protein OS=Leishmania major OX=5664 GN=LMJF_30_3220 PE=4 SV=1
Q4Q822	41.17	5	101590	2	2	3	41732	Dihydrolipoamide acetyltransferase component of pyruvate dehydrogenase complex OS=Leishmania major OX=5664 GN=LMJF_28_2420 PE=3 SV=1

## Sheet: R1_Preinmune
Uniprot ID	-10lgP	Coverage (%)	Area	Num Peptides	Unique peptides	#Spec	Avg. Mass	Protein description
O97212	110.66	12	273610	2	2	5	26521	Nascent polypeptide associated complex subunit-like protein copy 2 OS=Leishmania major OX=5664 GN=LMJF_04_0760 PE=4 SV=1
Q9U111	110.66	17	273610	2	2	5	18207	Nascent polypeptide associated complex subunit-like protein copy 1 OS=Leishmania major OX=5664 GN=LMJF_04_0770 PE=4 SV=1
Q4Q138	107.85	27	450860	2	2	4	11666	Nascent polypeptide-associated complex subunit beta OS=Leishmania major OX=5664 GN=LMJF_36_3770 PE=3 SV=1
Q4Q2T9	106.67	1	239490	2	2	3	312711	Uncharacterized protein OS=Leishmania major OX=5664 GN=LMJF_34_2560 PE=4 SV=1
Q4Q1V0	105.86	7	92967	2	2	4	40828	Fructose-bisphosphate aldolase OS=Leishmania major OX=5664 GN=ALD PE=3 SV=1
E9ACP3	103.84	6	53942	2	2	3	48987	Putative elongation initiation factor 2 alpha subunit OS=Leishmania major OX=5664 GN=LMJF_03_0980 PE=4 SV=1
Q4Q1R2	98.2	1	37756	2	2	5	190073	Clathrin heavy chain OS=Leishmania major OX=5664 GN=LMJF_36_1630 PE=3 SV=1
Q4Q8X0	97.46	13	1247100	2	2	3	9454	Putative ribosomal protein L38 OS=Leishmania major OX=5664 GN=LMJF_03_0250 PE=3 SV=1
Q4QJ20	93.57	15	271240	2	2	5	16336	Putative 60S ribosomal protein L23a OS=Leishmania major OX=5664 GN=LMJF_06_0570 PE=3 SV=1
Q4QBJ1	90.01	13	100350	2	2	4	19900	Putative 40S ribosomal protein L14 OS=Leishmania major OX=5664 GN=LMJF_22_1520 PE=4 SV=1
Q4Q4A0	87.92	9	126160	2	2	4	24472	Putative 40S ribosomal protein S3 OS=Leishmania major OX=5664 GN=LMJF_15_0950 PE=4 SV=1
Q4Q7Y4	85.77	3	40432	2	2	2	71653	Putative heat-shock protein hsp70 OS=Leishmania major OX=5664 GN=LMJF_28_2770 PE=3 SV=1
Q5SDH3	82.83	14	117040	2	2	3	17089	Putative small myristoylated protein 4 OS=Leishmania major OX=5664 GN=SMP-4 PE=4 SV=1
Q4Q274	82.24	4	37549	2	2	2	61267	Putative PUF1 OS=Leishmania major OX=5664 GN=PUF1 PE=4 SV=1
E9AEL4	80.2	5	88683	2	2	2	46405	Putative ATP-dependent DEAD-box RNA helicase OS=Leishmania major OX=5664 GN=LMJF_35_0370 PE=3 SV=1
Q4QC38	73.2	5	21064	2	2	2	49488	Putative RNA helicase OS=Leishmania major OX=5664 GN=LMJF_21_1552 PE=4 SV=1
Q4Q259	68.64	2	35267	2	2	2	94133	Elongation factor 2 OS=Leishmania major OX=5664 GN=EF2-2 PE=4 SV=1
Q4Q127	56.62	4	18794	2	2	2	45434	Eukaryotic translation initiation factor 3 subunit I OS=Leishmania major OX=5664 GN=LMJF_36_3880 PE=3 SV=1
Q4Q8H1	126.92	18	2562200	3	3	13	15593	40S ribosomal protein S14 OS=Leishmania major OX=5664 GN=LMJF_28_0960 PE=3 SV=1
Q4Q279	120.4	5	129370	3	3	6	89222	Cyclic nucleotide-binding domain-containing protein OS=Leishmania major OX=5664 GN=LMJF_34_4620 PE=4 SV=1
Q4Q4I6	115.13	5	81840	3	3	4	80536	Heat shock protein 83-1 OS=Leishmania major OX=5664 GN=HSP83-2 PE=1 SV=1
Q4Q4I0	115.13	5	81840	3	3	4	80406	Heat shock protein 83-1 OS=Leishmania major OX=5664 GN=HSP83-8 PE=3 SV=1
Q4QEM2	114.07	6	111970	3	3	5	68786	Paraflagellar rod protein 2C OS=Leishmania major OX=5664 GN=LMJF_16_1425 PE=4 SV=1
Q4Q5Y0	112.4	20	55418	3	3	5	20189	Putative ADP-ribosylation factor OS=Leishmania major OX=5664 GN=LMJF_31_2790 PE=3 SV=1
Q4QBH1	102.12	11	133060	3	3	4	31497	Peptidyl-prolyl cis-trans isomerase OS=Leishmania major OX=5664 GN=CYP11 PE=1 SV=1
Q4Q9A5	99.45	19	446100	3	3	4	16688	Putative 40S ribosomal protein S16 OS=Leishmania major OX=5664 GN=LMJF_26_0880 PE=2 SV=1
Q4Q4V7	91.77	2	261170	3	3	6	272265	TPR_REGION domain-containing protein OS=Leishmania major OX=5664 GN=LMJF_32_3150 PE=4 SV=1
Q4QIR3	75.59	4	27285	3	3	3	89428	Uncharacterized protein OS=Leishmania major OX=5664 GN=LMJF_07_0310 PE=4 SV=1
Q4Q140	152.71	64	6535400	4	4	15	9799	Putative 40S ribosomal protein S27-1 OS=Leishmania major OX=5664 GN=LMJF_36_3750 PE=3 SV=1
Q4QBV0	141.2	16	5547900	4	4	17	17435	Putative 40S ribosomal protein S15 OS=Leishmania major OX=5664 GN=LMJF_22_0420 PE=3 SV=1
Q4QC91	139.12	26	534430	4	4	9	21556	Putative 60S ribosomal protein L9 OS=Leishmania major OX=5664 GN=LMJF_21_1050 PE=4 SV=1
Q4Q6V5	139.12	26	534430	4	4	9	21526	Putative 60S ribosomal protein L9 OS=Leishmania major OX=5664 GN=LMJF_30_3340 PE=4 SV=1
E9ADJ3	132.86	3	255840	4	4	6	178595	Uncharacterized protein OS=Leishmania major OX=5664 GN=LMJF_27_2130 PE=4 SV=1
Q4QC15	131.18	8	87222	4	4	5	63953	Putative pumillio protein 3 OS=Leishmania major OX=5664 GN=PUF3 PE=4 SV=1
P69201	122.38	28	1740900	4	4	5	14682	Ubiquitin-60S ribosomal protein L40 OS=Leishmania major OX=5664 GN=UB-EP52 PE=3 SV=2
Q4Q9X4	119.48	41	525120	4	4	5	13046	40S ribosomal protein S25 OS=Leishmania major OX=5664 GN=LMJF_25_1190 PE=3 SV=1
Q4Q1Y3	101.63	14	1322700	4	4	10	24662	Putative 40S ribosomal protein S18 OS=Leishmania major OX=5664 GN=LMJF_36_0930 PE=2 SV=1
Q4Q1Y2	101.63	20	1322700	4	4	10	17394	Putative 40S ribosomal protein S18 OS=Leishmania major OX=5664 GN=LMJF_36_0940 PE=3 SV=1
E9AEK1	157.33	51	3219100	5	5	10	11352	60S ribosomal protein L30 OS=Leishmania major OX=5664 GN=LMJF_35_0240 PE=4 SV=1
Q4QHP3	151.38	9	482380	5	5	10	68250	Putative paraflagellar rod component OS=Leishmania major OX=5664 GN=LMJF_09_1320 PE=4 SV=1
Q4QF76	146.27	21	401350	5	5	6	22128	Tryparedoxin peroxidase OS=Leishmania major OX=5664 GN=TRYP3 PE=1 SV=1
Q4Q5K7	143.64	27	255190	5	5	10	25183	Putative RNA binding protein OS=Leishmania major OX=5664 GN=LMJF_32_0750 PE=4 SV=1
Q4QF65	112.69	5	174520	5	5	8	137592	Uncharacterized protein OS=Leishmania major OX=5664 GN=LMJF_15_1190 PE=4 SV=1
E9AFK3	179.83	57	1981700	6	6	13	14957	Putative 60S ribosomal protein L23 OS=Leishmania major OX=5664 GN=LMJF_35_3790 PE=3 SV=1
Q4QGC5	169.03	18	1283700	6	6	9	49759	Tubulin alpha chain OS=Leishmania major OX=5664 GN=LMJF_13_0280 PE=3 SV=1
Q4QGW3	152.42	45	5150600	6	6	23	14696	Putative 40S ribosomal protein S15A OS=Leishmania major OX=5664 GN=LMJF_11_1190 PE=3 SV=1
E9AFP0	185.82	14	664330	7	7	8	65351	Polyadenylate-binding protein OS=Leishmania major OX=5664 GN=PABP2 PE=3 SV=1
Q4Q4C4	200.68	21	1973000	8	8	12	49740	Tubulin beta chain OS=Leishmania major OX=5664 GN=LMJF_33_0792 PE=3 SV=1
Q4QI42	200.68	21	1973000	8	8	12	49707	Tubulin beta chain OS=Leishmania major OX=5664 GN=LMJF_08_1230 PE=3 SV=1
Q4QEI8	194.58	22	4712100	11	11	18	49059	Elongation factor 1-alpha OS=Leishmania major OX=5664 GN=LMJF_17_0082 PE=2 SV=1
Q4QEI9	194.58	22	4712100	11	11	18	49117	Elongation factor 1-alpha OS=Leishmania major OX=5664 GN=LMJF_17_0080 PE=3 SV=1

## Sheet: R2_Preinmune
Uniprot ID	-10lgP	Coverage (%)	Area	Num Peptides	Unique peptides	#Spec	Avg. Mass	Protein description
E9AE36	269.17	52	41822000	43	40	107	68977	Putative paraflagellar rod protein 1D OS=Leishmania major OX=5664 GN=LMJF_29_1750 PE=4 SV=1
E9AE37	269.17	52	41822000	43	40	107	69033	Putative paraflagellar rod protein 1D OS=Leishmania major OX=5664 GN=LMJF_29_1760 PE=4 SV=1
Q4QEM2	269.71	39	43150000	35	32	86	68786	Paraflagellar rod protein 2C OS=Leishmania major OX=5664 GN=LMJF_16_1425 PE=4 SV=1
Q4Q5P5	276.54	50	40641000	32	32	81	67009	Putative ATP-dependent RNA helicase OS=Leishmania major OX=5664 GN=LMJF_32_0400 PE=3 SV=2
Q4QJJ7	275.09	40	25509000	32	32	57	93301	Major vault protein OS=Leishmania major OX=5664 GN=LMJF_05_0060 PE=3 SV=1
E9AE82	260.44	42	10292000	25	25	47	77271	Putative GTP-binding protein OS=Leishmania major OX=5664 GN=LMJF_29_2200 PE=3 SV=1
Q4QDF2	250.22	25	3351600	25	25	31	117905	Putative kinesin OS=Leishmania major OX=5664 GN=LMJF_19_0690 PE=3 SV=1
Q4QGC5	242.82	43	40692000	22	22	57	49759	Tubulin alpha chain OS=Leishmania major OX=5664 GN=LMJF_13_0280 PE=3 SV=1
Q4QCJ5	252.31	24	7852200	21	21	34	105068	Major vault protein-like protein OS=Leishmania major OX=5664 GN=LMJF_21_0200 PE=4 SV=1
Q9NF78	211.84	31	4383600	21	21	25	75476	Kinesin-like protein OS=Leishmania major OX=5664 GN=L6586.07 PE=3 SV=1
Q4QI42	252.76	48	3930900	20	1	113	49707	Tubulin beta chain OS=Leishmania major OX=5664 GN=LMJF_08_1230 PE=3 SV=1
Q4Q4C4	252.76	48	3930900	20	1	113	49740	Tubulin beta chain OS=Leishmania major OX=5664 GN=LMJF_33_0792 PE=3 SV=1
Q4QBZ6	250.24	48	121890	20	1	112	49800	Tubulin beta chain OS=Leishmania major OX=5664 GN=LMJF_21_1860 PE=3 SV=1
Q4Q0P7	238.58	31	2778500	19	19	26	71092	Kinesin motor domain-containing protein OS=Leishmania major OX=5664 GN=LMJF_36_5150 PE=3 SV=1
Q4QC52	220.76	39	6848200	19	19	31	53314	2-oxoisovalerate dehydrogenase subunit alpha OS=Leishmania major OX=5664 GN=LMJF_21_1430 PE=3 SV=1
Q4Q555	231.87	22	2390800	18	18	23	110261	Small nuclear ribonucleoprotein component-like protein OS=Leishmania major OX=5664 GN=LMJF_32_2200 PE=4 SV=1
Q4QIQ9	225.85	31	5897700	17	16	27	63995	Putative ATP-dependent DEAD/H RNA helicase OS=Leishmania major OX=5664 GN=LMJF_07_0340 PE=4 SV=2
Q4QDQ1	225.31	37	20763000	17	17	43	42874	Putative pyruvate dehydrogenase E1 component alpha subunit OS=Leishmania major OX=5664 GN=LMJF_18_1380 PE=4 SV=1
E9AFD4	224.87	17	6784900	17	17	21	100244	Putative ATP-dependent RNA helicase OS=Leishmania major OX=5664 GN=LMJF_35_3100 PE=4 SV=1
Q4Q4I6	219.37	22	3900900	17	17	25	80536	Heat shock protein 83-1 OS=Leishmania major OX=5664 GN=HSP83-2 PE=1 SV=1
Q4Q4I0	219.37	22	3900900	17	17	25	80406	Heat shock protein 83-1 OS=Leishmania major OX=5664 GN=HSP83-8 PE=3 SV=1
E9AEB3	210.98	28	9197100	16	16	24	54004	ATP-dependent 6-phosphofructokinase OS=Leishmania major OX=5664 GN=pfk PE=3 SV=1
Q4Q7Y4	212.61	27	3093500	15	14	25	71653	Putative heat-shock protein hsp70 OS=Leishmania major OX=5664 GN=LMJF_28_2770 PE=3 SV=1
Q4QEI9	194.46	33	20503000	15	15	28	49117	Elongation factor 1-alpha OS=Leishmania major OX=5664 GN=LMJF_17_0080 PE=3 SV=1
Q4QEI8	194.46	33	20503000	15	15	28	49059	Elongation factor 1-alpha OS=Leishmania major OX=5664 GN=LMJF_17_0082 PE=2 SV=1
Q4QHX2	190.15	22	2245200	15	15	27	86984	Uncharacterized protein OS=Leishmania major OX=5664 GN=LMJF_09_0520 PE=4 SV=1
Q4Q9R8	231.65	40	20648000	14	14	50	37898	Pyruvate dehydrogenase E1 component subunit beta OS=Leishmania major OX=5664 GN=LMJF_25_1710 PE=4 SV=1
Q4Q0H5	208.73	27	11339000	14	14	26	59013	Uncharacterized protein OS=Leishmania major OX=5664 GN=LMJF_36_5850 PE=4 SV=1
Q4Q0Z1	203.5	14	2704900	14	14	14	123116	Uncharacterized protein OS=Leishmania major OX=5664 GN=LMJF_36_4230 PE=4 SV=1
Q4Q1N7	224.78	20	3569000	13	13	16	96956	Uncharacterized protein OS=Leishmania major OX=5664 GN=LMJF_36_1870 PE=4 SV=1
E9AE72	220.12	22	6687000	13	13	18	69358	DUF4139 domain-containing protein OS=Leishmania major OX=5664 GN=LMJF_29_2100 PE=4 SV=1
Q4Q1F5	212.65	35	34806000	13	13	51	48751	Dihydrolipoamide acetyltransferase component of pyruvate dehydrogenase complex OS=Leishmania major OX=5664 GN=LMJF_36_2660 PE=3 SV=1
Q4QJF1	197.01	26	4889300	13	13	19	62549	ATPase alpha subunit OS=Leishmania major OX=5664 GN=LMJF_05_0500 PE=4 SV=1
Q4Q2U1	172.4	16	935670	13	13	15	100203	Uncharacterized protein OS=Leishmania major OX=5664 GN=LMJF_34_2540 PE=4 SV=1
Q4QF31	163.68	13	2928800	13	13	17	103801	Phosphodiesterase OS=Leishmania major OX=5664 GN=LMJF_15_1480 PE=3 SV=2
Q4Q8L7	159.96	10	741700	13	13	17	153879	RAD50 DNA repair-like protein OS=Leishmania major OX=5664 GN=LMJF_28_0530 PE=4 SV=1
E9AF44	193.46	40	6797200	12	12	27	30258	Putative RNA-binding protein OS=Leishmania major OX=5664 GN=LMJF_35_2200 PE=4 SV=1
Q4QDK7	191.69	18	2056000	12	12	16	68303	Uncharacterized protein OS=Leishmania major OX=5664 GN=LMJF_19_0140 PE=4 SV=1
Q4Q6Z5	188.64	34	2014800	12	12	13	39167	Glyceraldehyde-3-phosphate dehydrogenase OS=Leishmania major OX=5664 GN=LMJF_30_2970 PE=3 SV=1
O97213	185.51	47	15682000	12	12	29	24557	Putative 60S ribosomal protein L10 OS=Leishmania major OX=5664 GN=LMJF_04_0750 PE=4 SV=1
E9AEL4	184.02	25	7965900	12	11	17	46405	Putative ATP-dependent DEAD-box RNA helicase OS=Leishmania major OX=5664 GN=LMJF_35_0370 PE=3 SV=1
Q4QJJ9	160.4	20	1031300	12	12	16	68275	Putative paraflagellar rod component par4 OS=Leishmania major OX=5664 GN=LMJF_05_0040 PE=4 SV=1
E9AD64	195.43	16	1130000	11	11	14	84922	Uncharacterized protein OS=Leishmania major OX=5664 GN=LMJF_27_0870 PE=4 SV=1
Q4Q8Z6	185.64	14	1799900	11	11	14	89533	Uncharacterized protein OS=Leishmania major OX=5664 GN=LMJF_26_1960 PE=4 SV=1
Q4QGS2	185.25	29	2778000	11	10	16	45865	Putative proteasome regulatory ATPase subunittcc1l8.3 OS=Leishmania major OX=5664 GN=LMJF_12_0210 PE=3 SV=1
E9ACJ9	179.55	28	1211100	11	10	18	44412	Putative 26S protease regulatory subunit OS=Leishmania major OX=5664 GN=LMJF_03_0540 PE=3 SV=1
Q4QBU0	172.7	24	1434700	11	10	13	49021	Putative proteasome regulatory ATPase subunit 1 OS=Leishmania major OX=5664 GN=LMJF_22_0570 PE=3 SV=1
Q4Q2T8	170.39	25	2100100	11	11	17	55861	Uncharacterized protein OS=Leishmania major OX=5664 GN=LMJF_34_2570 PE=4 SV=1
Q4QF83	157.92	13	852980	11	11	16	115033	NAD-specific glutamate dehydrogenase OS=Leishmania major OX=5664 GN=GDH PE=3 SV=1
Q4Q6L9	199.82	19	1524300	10	10	12	80009	Putative cytoskeleton-associated protein CAP5.5 OS=Leishmania major OX=5664 GN=LMJF_31_0440 PE=3 SV=1
E9ADG3	194.13	15	542750	10	10	16	88642	Paraflagellar rod protein-like protein OS=Leishmania major OX=5664 GN=LMJF_27_1850 PE=4 SV=1
Q4QBT5	193.54	29	1841100	10	10	17	49533	Putative proteasome regulatory ATPase subunit 5 OS=Leishmania major OX=5664 GN=LMJF_22_0620 PE=3 SV=1
Q4Q0X8	185.22	23	1634100	10	9	13	45620	Proteasome regulatory ATPase subunit OS=Leishmania major OX=5664 GN=RPT6 PE=3 SV=1
Q4QFZ3	168.24	16	959730	10	10	16	80890	Kinesin-like protein OS=Leishmania major OX=5664 GN=LMJF_13_1610 PE=3 SV=1
Q4QEW5	125.89	23	1523400	10	10	12	49500	Putative OMPDCase-OPRTase OS=Leishmania major OX=5664 GN=LMJF_16_0550 PE=3 SV=1
Q4QCG0	204.22	30	4217100	9	9	17	40441	Dihydrolipoamide acetyltransferase OS=Leishmania major OX=5664 GN=LMJF_21_0550 PE=2 SV=1
Q4QA41	191.61	40	12836000	9	9	18	32312	Uncharacterized protein OS=Leishmania major OX=5664 GN=LMJF_25_0540 PE=4 SV=1
Q4QEJ8	190.98	14	1147500	9	9	12	87627	Uncharacterized protein OS=Leishmania major OX=5664 GN=LMJF_17_0010 PE=4 SV=1
Q4QG31	182.87	38	2293100	9	9	12	30682	40S ribosomal protein S4 OS=Leishmania major OX=5664 GN=RS4 PE=2 SV=1
Q4Q253	178.14	16	1819000	9	9	15	72642	Eukaryotic translation initiation factor 3 subunit L OS=Leishmania major OX=5664 GN=LMJF_36_0250 PE=3 SV=1
Q4Q939	173.64	15	637440	9	9	14	79442	Trifunctional enzyme alpha subunit mitochondrial-like protein OS=Leishmania major OX=5664 GN=LMJF_26_1550 PE=4 SV=1
E9AEI2	169.9	30	1815300	9	9	15	39949	Putative 2-oxoisovalerate dehydrogenase beta subunit mitochondrial OS=Leishmania major OX=5664 GN=LMJF_35_0050 PE=4 SV=1
Q4Q5P9	164.83	30	1081500	9	9	9	37921	Uncharacterized protein OS=Leishmania major OX=5664 GN=LMJF_32_0360 PE=4 SV=1
Q4QI25	146.56	17	416520	9	9	12	65633	Uncharacterized protein OS=Leishmania major OX=5664 GN=LMJF_09_0100 PE=4 SV=1
Q4Q745	178.05	15	336450	8	8	10	71877	Putative heat shock 70-related protein 1 mitochondrial OS=Leishmania major OX=5664 GN=LMJF_30_2470 PE=3 SV=1
Q4Q744	178.05	15	336450	8	8	10	71621	Putative heat shock 70-related protein 1 mitochondrial OS=Leishmania major OX=5664 GN=LMJF_30_2490 PE=3 SV=1
Q4Q740	178.05	15	336450	8	8	10	70609	Putative heat shock 70-related protein 1 mitochondrial OS=Leishmania major OX=5664 GN=LMJF_30_2550 PE=3 SV=1
Q4QC91	176.82	40	2569800	8	8	15	21556	Putative 60S ribosomal protein L9 OS=Leishmania major OX=5664 GN=LMJF_21_1050 PE=4 SV=1
Q4Q6V5	176.82	40	2569800	8	8	15	21526	Putative 60S ribosomal protein L9 OS=Leishmania major OX=5664 GN=LMJF_30_3340 PE=4 SV=1
Q4Q4N5	174.09	9	1550400	8	8	10	119053	Myosin XXI OS=Leishmania major OX=5664 GN=LMJF_32_3870 PE=3 SV=1
Q4QGH7	170.26	7	1273900	8	8	10	144441	Uncharacterized protein OS=Leishmania major OX=5664 GN=LMJF_12_1120 PE=4 SV=1
Q4QDK0	159.25	24	1352400	8	8	11	35077	ATP/ADP translocase OS=Leishmania major OX=5664 GN=ANC2 PE=2 SV=1
Q4Q5T4	156.94	16	671540	8	8	10	55176	Uncharacterized protein OS=Leishmania major OX=5664 GN=LMJF_32_0020 PE=4 SV=1
E9ACH7	155.81	9	420800	8	8	10	115758	Uncharacterized protein OS=Leishmania major OX=5664 GN=LMJF_03_0320 PE=4 SV=1
Q4QD34	137.33	20	1100900	8	8	10	51542	Phosphoglycerate kinase OS=Leishmania major OX=5664 GN=PGKC PE=3 SV=1
Q4QF74	174.98	41	1298000	7	7	8	21173	Tryparedoxin peroxidase OS=Leishmania major OX=5664 GN=TRYP4 PE=4 SV=1
Q4QF76	174.98	39	1298000	7	7	8	22128	Tryparedoxin peroxidase OS=Leishmania major OX=5664 GN=TRYP3 PE=1 SV=1
Q4QF68	174.98	39	1298000	7	7	8	22114	Thiol specific antioxidant OS=Leishmania major OX=5664 GN=TRYP7 PE=2 SV=1
Q4QF80	174.98	39	1298000	7	7	8	22099	Tryparedoxin peroxidase OS=Leishmania major OX=5664 GN=TRYP1 PE=4 SV=1
E9ACC9	165.27	46	2390500	7	7	11	17579	Uncharacterized protein OS=Leishmania major OX=5664 GN=LMJF_02_0550 PE=4 SV=1
Q4Q5U3	164.39	13	354450	7	7	10	75913	Methylcrotonoyl-coa carboxylase biotinylated subunitprotein-like protein OS=Leishmania major OX=5664 GN=LMJF_31_3130 PE=4 SV=1
Q9NHE1	152.48	22	738220	7	6	9	39749	Casein kinase 1 isoform 2 OS=Leishmania major OX=5664 GN=LMJF_35_1010 PE=3 SV=1
E9AFP0	151.08	12	410780	7	7	8	65351	Polyadenylate-binding protein OS=Leishmania major OX=5664 GN=PABP2 PE=3 SV=1
Q4QBY9	149.91	17	489910	7	7	9	54856	Uncharacterized protein OS=Leishmania major OX=5664 GN=LMJF_22_0050 PE=4 SV=1
Q4QH99	141.7	13	445130	7	7	9	57038	Uncharacterized protein OS=Leishmania major OX=5664 GN=LMJF_10_1150 PE=4 SV=1
Q4Q4U1	141.27	18	1190300	7	7	9	50578	Dihydrolipoyl dehydrogenase OS=Leishmania major OX=5664 GN=GCVL-2 PE=3 SV=1
Q4QB32	139.29	13	1963400	7	7	11	60328	T-complex protein 1 subunit gamma OS=Leishmania major OX=5664 GN=LMJF_23_1220 PE=3 SV=1
E9ADL4	134.55	9	438840	7	7	8	99325	Putative proteasome regulatory non-ATPase subunit OS=Leishmania major OX=5664 GN=LMJF_29_0120 PE=4 SV=1
Q4Q277	130.7	42	424380	7	1	9	11439	Histone H4 OS=Leishmania major OX=5664 GN=L7845.05 PE=3 SV=1
Q4QE62	121.09	10	364640	7	7	7	80759	Putative translation initiation factor OS=Leishmania major OX=5664 GN=LMJF_17_1290 PE=4 SV=1
Q4Q812	167.74	12	957090	6	6	6	68804	Putative acyl-CoA dehydrogenase OS=Leishmania major OX=5664 GN=LMJF_28_2510 PE=3 SV=1
Q4QGZ8	164.87	9	511060	6	6	10	104828	Uncharacterized protein OS=Leishmania major OX=5664 GN=LMJF_11_0810 PE=4 SV=1
Q4QCJ0	158.31	18	724330	6	6	10	51748	Phosphotransferase OS=Leishmania major OX=5664 GN=LMJF_21_0250 PE=3 SV=1
Q4VT70	158.31	18	724330	6	6	10	51720	Phosphotransferase OS=Leishmania major OX=5664 GN=HK PE=3 SV=1
Q4QF42	157.62	12	634610	6	6	8	66054	Putative nucleolar RNA binding protein OS=Leishmania major OX=5664 GN=LMJF_15_1380 PE=4 SV=1
Q4Q0R0	150.86	9	212290	6	6	7	98263	Uncharacterized protein OS=Leishmania major OX=5664 GN=LMJF_36_5020 PE=4 SV=1
E9ADK4	146.64	7	354210	6	6	7	114803	Transcription factor-like protein OS=Leishmania major OX=5664 GN=LMJF_29_0020 PE=4 SV=1
Q4FX73	146.59	23	3599100	6	6	11	30008	40S ribosomal protein S3a OS=Leishmania major OX=5664 GN=LmjF.35.0400 PE=2 SV=1
Q4QDL6	140.23	48	16291000	6	6	22	11847	Histone H2B OS=Leishmania major OX=5664 GN=H2B PE=2 SV=1
Q4QHP1	140.23	46	16291000	6	6	22	12229	Histone H2B OS=Leishmania major OX=5664 GN=LMJF_09_1340 PE=3 SV=1
Q4QHJ7	138.2	16	533490	6	6	8	52686	Putative nucleolar protein OS=Leishmania major OX=5664 GN=LMJF_10_0210 PE=4 SV=1
E9AEC5	136.97	6	192270	6	6	7	131745	SAM domain-containing protein OS=Leishmania major OX=5664 GN=LMJF_29_2630 PE=4 SV=1
Q4Q5L5	135	6	378720	6	6	8	126978	Putative OSM3-like kinesin OS=Leishmania major OX=5664 GN=LMJF_32_0680 PE=3 SV=1
Q4Q0S1	131.57	17	221620	6	6	13	42941	Uncharacterized protein OS=Leishmania major OX=5664 GN=LMJF_36_4910 PE=4 SV=1
Q4Q0H3	130.49	9	283360	6	6	9	86448	Uncharacterized protein OS=Leishmania major OX=5664 GN=LMJF_36_5870 PE=4 SV=1
Q4QFY8	127.72	12	488280	6	6	7	58922	Putative chaperonin TCP20 OS=Leishmania major OX=5664 GN=LMJF_13_1660 PE=3 SV=1
Q4QJI5	121.31	14	1147600	6	6	11	50189	Dihydrolipoamide acetyltransferase component of pyruvate dehydrogenase complex OS=Leishmania major OX=5664 GN=LMJF_05_0180 PE=3 SV=1
Q4QEK4	121.05	21	767520	6	6	6	30271	Prohibitin OS=Leishmania major OX=5664 GN=LMJF_16_1610 PE=3 SV=1
E9AD84	113.31	17	700540	6	6	7	47850	Putative cysteine desulfurase OS=Leishmania major OX=5664 GN=LMJF_27_1060 PE=3 SV=1
Q4QHB5	111.26	35	6951800	6	6	14	14678	Histone H3 OS=Leishmania major OX=5664 GN=LMJF_10_0870 PE=3 SV=1
Q4QEV9	111.26	35	6951800	6	6	14	14664	Putative histone H3 OS=Leishmania major OX=5664 GN=LMJF_16_0600 PE=3 SV=1
Q4Q5Q0	99.2	13	1372100	6	6	6	51497	Uncharacterized protein OS=Leishmania major OX=5664 GN=LMJF_32_0350 PE=4 SV=1
Q4QC06	98.37	20	918180	6	6	8	34420	Putative ATP synthase F1 subunit gamma protein OS=Leishmania major OX=5664 GN=LMJF_21_1770 PE=4 SV=1
Q4Q0T5	149.37	17	615590	5	5	7	33478	Uncharacterized protein OS=Leishmania major OX=5664 GN=LMJF_36_4780 PE=4 SV=1
Q4Q2U2	148.64	1	2401400	5	5	13	476987	Uncharacterized protein OS=Leishmania major OX=5664 GN=LMJF_34_2530 PE=4 SV=1
Q4Q6P1	142.27	7	95597	5	5	6	99962	Uncharacterized protein OS=Leishmania major OX=5664 GN=LMJF_31_0230 PE=4 SV=1
Q4QC12	136.59	27	2533100	5	5	8	19207	Putative cytochrome c oxidase subunit VI OS=Leishmania major OX=5664 GN=COX6 PE=4 SV=1
Q4Q127	134.2	14	382710	5	5	5	45434	Eukaryotic translation initiation factor 3 subunit I OS=Leishmania major OX=5664 GN=LMJF_36_3880 PE=3 SV=1
Q4Q8F5	132.73	9	585970	5	5	6	68363	Uncharacterized protein OS=Leishmania major OX=5664 GN=LMJF_28_1110 PE=4 SV=1
Q4QGB1	131.01	11	354290	5	5	6	65936	Putative flagellar radial spoke protein OS=Leishmania major OX=5664 GN=LMJF_13_0430 PE=4 SV=1
Q4Q1X6	125.74	4	266810	5	5	5	144794	WD_REPEATS_REGION domain-containing protein OS=Leishmania major OX=5664 GN=LMJF_36_1000 PE=4 SV=1
Q4QHI0	125.43	8	798290	5	5	9	75496	Putative folate/biopterin transporter OS=Leishmania major OX=5664 GN=LMJF_10_0380 PE=4 SV=1
Q4Q6V8	119.35	15	786910	5	5	6	40778	Uncharacterized protein OS=Leishmania major OX=5664 GN=LMJF_30_3310 PE=4 SV=1
Q4Q3I5	114.04	8	131020	5	5	6	81988	IFT81_CH domain-containing protein OS=Leishmania major OX=5664 GN=LMJF_34_0230 PE=4 SV=1
E9ADE7	112.31	9	252170	5	5	6	58936	Uncharacterized protein OS=Leishmania major OX=5664 GN=LMJF_27_1680 PE=4 SV=1
Q4Q7U6	102.97	15	145020	5	5	6	27661	Uncharacterized protein OS=Leishmania major OX=5664 GN=LMJF_30_0090 PE=4 SV=1
Q4Q9S9	98.03	28	467140	5	5	6	16713	Uncharacterized protein OS=Leishmania major OX=5664 GN=LMJF_25_1620 PE=4 SV=1
E9AEI4	84.5	16	2147200	5	5	6	32327	Prohibitin OS=Leishmania major OX=5664 GN=LMJF_35_0070 PE=3 SV=1
Q4Q8A2	137.6	8	150470	4	4	5	67008	DUF3342 domain-containing protein OS=Leishmania major OX=5664 GN=LMJF_28_1630 PE=4 SV=1
Q4QGL6	135.46	10	218340	4	4	6	52174	Uncharacterized protein OS=Leishmania major OX=5664 GN=LMJF_12_0867 PE=4 SV=1
Q4QGJ5	135.46	10	218340	4	4	6	54276	Uncharacterized protein OS=Leishmania major OX=5664 GN=LMJF_12_0800 PE=4 SV=1
Q4QGK7	135.46	10	218340	4	4	6	54642	Uncharacterized protein OS=Leishmania major OX=5664 GN=LMJF_12_0930 PE=4 SV=1
Q4QGJ3	135.46	10	218340	4	4	6	54680	Uncharacterized protein OS=Leishmania major OX=5664 GN=LMJF_12_0820 PE=4 SV=1
Q4QGL3	135.46	10	218340	4	4	6	54620	Uncharacterized protein OS=Leishmania major OX=5664 GN=LMJF_12_0895 PE=4 SV=1
Q4QGK5	135.46	10	218340	4	4	6	54804	Uncharacterized protein OS=Leishmania major OX=5664 GN=LMJF_12_0950 PE=4 SV=1
Q4QGJ8	135.46	10	218340	4	4	6	54759	Uncharacterized protein OS=Leishmania major OX=5664 GN=LMJF_12_0770 PE=4 SV=1
Q4QGI1	135.46	11	218340	4	4	6	50444	Uncharacterized protein OS=Leishmania major OX=5664 GN=LMJF_12_1050 PE=4 SV=1
Q4QGK3	135.46	8	218340	4	4	6	66427	Uncharacterized protein OS=Leishmania major OX=5664 GN=LMJF_12_0970 PE=4 SV=1
Q4QJB0	135.43	5	195970	4	4	4	120992	Putative paraflagellar rod protein OS=Leishmania major OX=5664 GN=LMJF_05_0920 PE=4 SV=1
Q4Q9R2	133.61	17	952650	4	4	6	34206	Polyprenol reductase OS=Leishmania major OX=5664 GN=EnCR PE=4 SV=2
Q4QJ20	129.79	28	1345000	4	4	6	16336	Putative 60S ribosomal protein L23a OS=Leishmania major OX=5664 GN=LMJF_06_0570 PE=3 SV=1
Q4QD99	127.56	9	156460	4	4	4	41072	Uncharacterized protein OS=Leishmania major OX=5664 GN=LMJF_19_1160 PE=4 SV=1
Q4Q063	125.69	8	185290	4	4	7	58185	Putative T-complex protein 1 theta subunit OS=Leishmania major OX=5664 GN=LMJF_36_6910 PE=3 SV=1
Q4Q5E8	123.71	3	223090	4	4	5	167532	Cleavage and polyadenylation specificity factor-like protein OS=Leishmania major OX=5664 GN=LMJF_32_1340 PE=4 SV=1
Q4QAR9	118.17	7	418120	4	4	4	63165	Kinesin-like protein OS=Leishmania major OX=5664 GN=LMJF_24_0640 PE=3 SV=1
E9ADN0	117.59	8	458120	4	4	5	53436	D-lactate dehydrogenase-like protein OS=Leishmania major OX=5664 GN=LMJF_29_0280 PE=4 SV=1
Q4QCY4	117.55	8	494770	4	4	4	65608	CTP synthase OS=Leishmania major OX=5664 GN=LMJF_20_0560 PE=3 SV=1
E9AF23	117.08	16	491140	4	4	7	28304	40S ribosomal protein S6 OS=Leishmania major OX=5664 GN=LMJF_35_2010 PE=3 SV=1
Q9NE83	117.08	16	491140	4	4	7	28304	40S ribosomal protein S6 OS=Leishmania major OX=5664 GN=RPS6 PE=1 SV=1
Q4Q0C0	114.72	6	128950	4	4	4	84074	Uncharacterized protein OS=Leishmania major OX=5664 GN=LMJF_36_6380 PE=4 SV=1
E9AFL0	113.73	7	151130	4	4	4	61748	T-complex protein 1 subunit eta OS=Leishmania major OX=5664 GN=LMJF_35_3860 PE=3 SV=1
Q4Q4A0	112.57	21	448970	4	4	6	24472	Putative 40S ribosomal protein S3 OS=Leishmania major OX=5664 GN=LMJF_15_0950 PE=4 SV=1
Q4Q821	112.45	10	271980	4	4	5	55519	Vacuolar proton pump subunit B OS=Leishmania major OX=5664 GN=LMJF_28_2430 PE=3 SV=1
Q4Q9A5	107.34	25	425320	4	4	4	16688	Putative 40S ribosomal protein S16 OS=Leishmania major OX=5664 GN=LMJF_26_0880 PE=2 SV=1
E9AFS0	107.07	14	331710	4	4	6	34661	Putative mitochondrial phosphate transporter OS=Leishmania major OX=5664 GN=LMJF_35_4430 PE=3 SV=1
E9ACP3	103.56	10	437690	4	4	4	48987	Putative elongation initiation factor 2 alpha subunit OS=Leishmania major OX=5664 GN=LMJF_03_0980 PE=4 SV=1
Q4Q134	101.7	12	546460	4	4	4	41331	Aminomethyltransferase OS=Leishmania major OX=5664 GN=GCVT-2 PE=3 SV=1
Q4Q135	101.7	11	546460	4	4	4	43182	Aminomethyltransferase OS=Leishmania major OX=5664 GN=GCVT1 PE=3 SV=1
Q4QJ78	99.86	39	564060	4	2	5	11366	Histone H4 OS=Leishmania major OX=5664 GN=LMJF_06_0010 PE=3 SV=1
E9ADY5	97.46	6	141260	4	4	4	96924	Putative serine peptidase OS=Leishmania major OX=5664 GN=LMJF_29_1270 PE=3 SV=1
Q7YWB6	95.46	7	348250	4	4	5	69580	Alkyl dihydroxyacetonephosphate synthase OS=Leishmania major OX=5664 GN=ADS1 PE=4 SV=1
Q4Q3E2	95	12	532320	4	4	4	34710	19S proteasome regulatory subunit Metallo-peptidase Clan MP Family M67 OS=Leishmania major OX=5664 GN=LMJF_34_0650 PE=4 SV=1
Q4Q0Q0	93.69	20	1069300	4	4	4	27500	40S ribosomal protein SA OS=Leishmania major OX=5664 GN=LmjF36.5010 PE=3 SV=1
Q4QGM6	87.62	14	260700	4	4	5	39434	Cytochrome c oxidase subunit IV OS=Leishmania major OX=5664 GN=LMJF_12_0670 PE=4 SV=1
Q9U1E8	85	12	254140	4	4	4	42019	Actin OS=Leishmania major OX=5664 GN=ACT PE=3 SV=1
Q4Q3M1	72.36	26	1035500	4	4	5	17446	Putative 40S ribosomal protein S13 OS=Leishmania major OX=5664 GN=LMJF_19_0390 PE=3 SV=1
Q4QEL0	66.33	4	1664600	4	4	4	139314	WD_REPEATS_REGION domain-containing protein OS=Leishmania major OX=5664 GN=LMJF_16_1550 PE=4 SV=1
Q4Q8H1	129.15	18	2535000	3	3	5	15593	40S ribosomal protein S14 OS=Leishmania major OX=5664 GN=LMJF_28_0960 PE=3 SV=1
Q4Q0D1	125.8	7	237920	3	3	4	61201	Glucose transporter lmgt2 OS=Leishmania major OX=5664 GN=LMJF_36_6290 PE=3 SV=1
Q4QG43	123.19	8	45167	3	3	5	60014	Uncharacterized protein OS=Leishmania major OX=5664 GN=LMJF_13_1110 PE=4 SV=1
Q4Q7W6	121.54	9	412100	3	3	4	47503	Putative U5 snRNP-specific 40 kDa protein OS=Leishmania major OX=5664 GN=LMJF_28_2960 PE=4 SV=1
Q4QDQ9	119.75	11	116640	3	3	4	33201	Uncharacterized protein OS=Leishmania major OX=5664 GN=LMJF_18_1300 PE=3 SV=1
Q4QDR2	119.75	11	116640	3	3	4	34208	Uncharacterized protein OS=Leishmania major OX=5664 GN=LMJF_18_1280 PE=3 SV=1
Q4QDR4	119.75	11	116640	3	3	4	34238	Uncharacterized protein OS=Leishmania major OX=5664 GN=LMJF_18_1265 PE=3 SV=1
P69201	119.48	28	3742200	3	3	6	14682	Ubiquitin-60S ribosomal protein L40 OS=Leishmania major OX=5664 GN=UB-EP52 PE=3 SV=2
Q4Q5K7	118.41	19	180910	3	3	5	25183	Putative RNA binding protein OS=Leishmania major OX=5664 GN=LMJF_32_0750 PE=4 SV=1
Q4Q970	116.37	6	153570	3	2	4	70589	Heat shock protein 70-related protein OS=Leishmania major OX=5664 GN=HSP70.4 PE=3 SV=1
Q4QI73	116.37	7	30344	3	3	5	62972	Uncharacterized protein OS=Leishmania major OX=5664 GN=LMJF_08_0960 PE=4 SV=1
E9AEA9	115.56	20	144010	3	3	4	24775	Putative 60S ribosomal protein L13 OS=Leishmania major OX=5664 GN=LMJF_29_2470 PE=3 SV=1
E9AEA8	115.56	20	144010	3	3	4	24751	Putative 60S ribosomal protein L13 OS=Leishmania major OX=5664 GN=LMJF_29_2460 PE=3 SV=1
Q4Q4A9	114.83	5	175370	3	3	4	78693	Putative 2 4-dienoyl-coa reductase fadh1 OS=Leishmania major OX=5664 GN=LMJF_33_0830 PE=4 SV=1
Q4QAN4	113.3	6	84679	3	3	3	71704	Putative replication factor C subunit 1 OS=Leishmania major OX=5664 GN=LMJF_24_0990 PE=4 SV=1
Q4Q3U1	112.93	4	71099	3	3	6	114385	Uncharacterized protein OS=Leishmania major OX=5664 GN=LMJF_33_2460 PE=4 SV=1
Q4Q475	109.04	4	177750	3	3	3	93083	Putative pumilio protein 6 OS=Leishmania major OX=5664 GN=PUF6 PE=4 SV=1
Q4Q6X0	108.78	31	232680	3	1	3	12719	40S ribosomal protein S26 OS=Leishmania major OX=5664 GN=LMJF_30_3200 PE=3 SV=1
Q4Q4E4	108.49	19	1496200	3	3	7	21783	Uncharacterized protein OS=Leishmania major OX=5664 GN=LMJF_33_0610 PE=4 SV=1
Q4Q3K8	106.97	10	905270	3	3	3	33662	Uncharacterized protein OS=Leishmania major OX=5664 GN=LMJF_34_0010 PE=4 SV=1
E9AE35	106.8	26	3270200	3	2	4	13849	Histone H2A OS=Leishmania major OX=5664 GN=LMJF_29_1740 PE=3 SV=1
E9AE33	106.8	26	3270200	3	2	4	13822	Histone H2A OS=Leishmania major OX=5664 GN=LMJF_29_1720 PE=3 SV=1
E9ADF9	105.52	6	368510	3	3	3	58224	Putative glycosomal phosphoenolpyruvate carboxykinase OS=Leishmania major OX=5664 GN=LMJF_27_1810 PE=3 SV=1
E9ADF8	105.52	6	368510	3	3	3	58194	Putative glycosomal phosphoenolpyruvate carboxykinase OS=Leishmania major OX=5664 GN=LMJF_27_1805 PE=3 SV=1
E9AC84	105.45	10	301500	3	3	5	38304	Uncharacterized protein OS=Leishmania major OX=5664 GN=LMJF_02_0090 PE=4 SV=1
E9ACH0	102.93	5	285550	3	3	4	78948	Putative long chain fatty Acyl CoA synthetase OS=Leishmania major OX=5664 GN=LMJF_03_0230 PE=4 SV=1
Q4Q8L6	102.82	31	91925	3	1	3	12761	40S ribosomal protein S26 OS=Leishmania major OX=5664 GN=LMJF_28_0540 PE=3 SV=1
Q4Q8J5	99.78	10	112370	3	3	4	44216	Uncharacterized protein OS=Leishmania major OX=5664 GN=LMJF_28_0740 PE=4 SV=1
Q4QCA4	97.04	26	1832600	3	2	4	13822	Histone H2A OS=Leishmania major OX=5664 GN=LMJF_21_0915 PE=3 SV=1
Q4QC87	95.88	8	102380	3	3	3	59711	T-complex protein 1 subunit delta OS=Leishmania major OX=5664 GN=LMJF_21_1090 PE=3 SV=1
E9AE44	95.64	8	180520	3	3	5	56183	Putative dihydrolipoamide dehydrogenase OS=Leishmania major OX=5664 GN=GCVL-1 PE=4 SV=1
E9AEJ5	94.1	4	47067	3	3	3	100366	Uncharacterized protein OS=Leishmania major OX=5664 GN=LMJF_35_0180 PE=4 SV=1
Q4QG45	93.29	8	474180	3	3	4	49290	Putative proteasome regulatory ATPase subunit 2 OS=Leishmania major OX=5664 GN=LMJF_13_1090 PE=3 SV=1
E9AFU6	92.92	13	243570	3	3	3	34591	Uncharacterized protein OS=Leishmania major OX=5664 GN=LMJF_35_4690 PE=4 SV=1
Q4Q0R5	92.77	10	43744	3	3	4	38505	J domain-containing protein OS=Leishmania major OX=5664 GN=LMJF_36_4970 PE=4 SV=1
Q4Q9T7	92.58	6	205700	3	3	5	80835	Uncharacterized protein OS=Leishmania major OX=5664 GN=LMJF_25_1540 PE=4 SV=1
Q4Q1E9	92.39	5	22829	3	3	3	62188	Metallo-peptidase Clan MA(E) Family M41 OS=Leishmania major OX=5664 GN=LMJF_36_2710 PE=3 SV=1
Q4QAZ3	91.76	6	92228	3	3	5	59333	Uncharacterized protein OS=Leishmania major OX=5664 GN=LMJF_23_1450 PE=4 SV=1
Q4Q9L7	85.99	13	243240	3	3	3	34330	Uncharacterized protein OS=Leishmania major OX=5664 GN=LMJF_25_2200 PE=4 SV=1
Q4Q5Z6	85.52	5	155990	3	3	3	60841	Acetoin dehydrogenase e3 component-like protein OS=Leishmania major OX=5664 GN=LMJF_31_2650 PE=4 SV=1
E9ACA6	83.29	4	123660	3	3	3	73803	Uncharacterized protein OS=Leishmania major OX=5664 GN=LMJF_02_0310 PE=4 SV=1
Q4FWX5	83.21	10	335170	3	3	5	28273	Putative 60S ribosomal protein L2 OS=Leishmania major OX=5664 GN=LMJF_32_3900 PE=4 SV=1
Q4QBL0	81.98	5	28377	3	3	3	61468	Intraflagellar transport protein-like protein OS=Leishmania major OX=5664 GN=LMJF_22_1370 PE=4 SV=1
Q4QA88	79.79	6	80605	3	3	3	60900	Poly(A)-binding protein 3 OS=Leishmania major OX=5664 GN=PABP3 PE=4 SV=1
Q4QHI7	79.5	7	91101	3	3	4	48490	Isocitrate dehydrogenase [NADP] OS=Leishmania major OX=5664 GN=LMJF_10_0290 PE=3 SV=1
E9AE64	77.51	4	69881	3	3	4	88265	Non-specific serine/threonine protein kinase OS=Leishmania major OX=5664 GN=LMJF_29_2020 PE=4 SV=1
Q4QDM4	76.85	30	1892700	3	3	3	13320	Uncharacterized protein OS=Leishmania major OX=5664 GN=LMJF_18_1640 PE=4 SV=1
Q4Q9U5	73.86	5	141330	3	3	4	88435	Uncharacterized protein OS=Leishmania major OX=5664 GN=LMJF_25_1460 PE=4 SV=1
Q4Q5J4	73.01	20	336300	3	3	4	20807	60S ribosomal protein L18a OS=Leishmania major OX=5664 GN=LMJF_32_0880 PE=2 SV=1
Q4Q5P0	72.47	13	376980	3	3	4	28658	40S ribosomal protein S2 OS=Leishmania major OX=5664 GN=LMJF_32_0450 PE=3 SV=1
Q4QDL5	72.47	13	376980	3	3	4	28747	40S ribosomal protein S2 OS=Leishmania major OX=5664 GN=LMJF_19_0060 PE=3 SV=1
Q4QGA8	70.15	9	71050	3	3	4	55616	C2 domain-containing protein OS=Leishmania major OX=5664 GN=LMJF_13_0460 PE=4 SV=1
Q4Q7R7	69.28	7	188430	3	3	3	52326	WD-40 repeat protein OS=Leishmania major OX=5664 GN=LMJF_30_0410 PE=4 SV=1
Q4QJI9	67	5	228330	3	3	3	73383	Putative nucleolar RNA helicase II OS=Leishmania major OX=5664 GN=LMJF_05_0140 PE=4 SV=1
Q4Q1V1	66.11	16	378640	3	3	3	22112	Putative 40S ribosomal protein S9 OS=Leishmania major OX=5664 GN=LMJF_36_1250 PE=2 SV=1
Q4QIM3	66.11	16	378640	3	3	3	22142	Putative 40S ribosomal protein S9 OS=Leishmania major OX=5664 GN=LMJF_07_0680 PE=3 SV=1
Q4Q259	61.98	3	168200	3	3	3	94133	Elongation factor 2 OS=Leishmania major OX=5664 GN=EF2-2 PE=4 SV=1
Q4QA79	121.86	5	244080	2	2	3	90063	Cleavage and polyadenylation specificity factor subunit 2 OS=Leishmania major OX=5664 GN=LMJF_25_0170 PE=3 SV=1
Q4QCH7	110.21	13	446750	2	2	5	24712	DUF667 domain-containing protein OS=Leishmania major OX=5664 GN=LMJF_21_0380 PE=4 SV=1
E9AEK1	104.4	23	229200	2	2	2	11352	60S ribosomal protein L30 OS=Leishmania major OX=5664 GN=LMJF_35_0240 PE=4 SV=1
Q4Q4L2	101.92	7	25480	2	2	2	39043	Uncharacterized protein OS=Leishmania major OX=5664 GN=LMJF_33_0110 PE=4 SV=1
Q4QJ42	101.62	4	131700	2	2	2	60170	Putative glutamine synthetase OS=Leishmania major OX=5664 GN=LMJF_06_0370 PE=3 SV=1
Q4Q1S4	101.58	5	116310	2	2	3	56376	Putative nima-related protein kinase OS=Leishmania major OX=5664 GN=LMJF_36_1520 PE=4 SV=1
Q4Q5W2	96.38	5	215730	2	2	3	49840	Putative serine/threonine-protein kinase OS=Leishmania major OX=5664 GN=LMJF_31_2960 PE=3 SV=1
Q4QGW3	95.35	19	613250	2	2	4	14696	Putative 40S ribosomal protein S15A OS=Leishmania major OX=5664 GN=LMJF_11_1190 PE=3 SV=1
Q4QIJ4	92.59	7	18669	2	2	3	36890	Uncharacterized protein OS=Leishmania major OX=5664 GN=LMJF_07_0930 PE=4 SV=1
Q4QJG5	92.5	9	56056	2	2	3	34291	Uncharacterized protein OS=Leishmania major OX=5664 GN=LMJF_05_0370 PE=4 SV=1
Q4Q2R5	90.96	4	57166	2	2	4	66780	Uncharacterized protein OS=Leishmania major OX=5664 GN=LMJF_34_2790 PE=4 SV=1
Q4QAD2	89.99	9	657400	2	2	3	29830	Uncharacterized protein OS=Leishmania major OX=5664 GN=LMJF_24_1980 PE=4 SV=1
Q4Q140	88.3	27	576000	2	2	2	9799	Putative 40S ribosomal protein S27-1 OS=Leishmania major OX=5664 GN=LMJF_36_3750 PE=3 SV=1
Q4QFL2	87.32	2	121100	2	2	4	99450	Uncharacterized protein OS=Leishmania major OX=5664 GN=LMJF_14_1220 PE=4 SV=1
Q4QH21	86.92	4	37356	2	2	2	58353	Putative 3-methylcrotonoyl-CoA carboxylase beta subunit OS=Leishmania major OX=5664 GN=LMJF_11_0590 PE=4 SV=1
Q4Q279	86.88	4	41771	2	2	2	89222	Cyclic nucleotide-binding domain-containing protein OS=Leishmania major OX=5664 GN=LMJF_34_4620 PE=4 SV=1
E9AEE8	86.75	15	204660	2	2	2	18120	40S ribosomal protein S19-like protein OS=Leishmania major OX=5664 GN=LMJF_29_2860 PE=4 SV=1
Q4Q2R6	86.75	14	204660	2	2	2	19376	Putative 40S ribosomal protein S19 protein OS=Leishmania major OX=5664 GN=LMJF_34_2780 PE=4 SV=1
Q4QJC4	85.18	17	8080.8	2	2	3	16860	Uncharacterized protein OS=Leishmania major OX=5664 GN=LMJF_05_0780 PE=4 SV=1
Q4Q0H6	84.67	15	587360	2	2	2	14192	Putative kinetoplast-associated protein OS=Leishmania major OX=5664 GN=LMJF_36_5845 PE=4 SV=1
Q4Q8X0	83.23	13	613000	2	2	2	9454	Putative ribosomal protein L38 OS=Leishmania major OX=5664 GN=LMJF_03_0250 PE=3 SV=1
Q4Q3R1	82.84	3	136290	2	2	2	92399	Putative translation initiation factor IF-2 OS=Leishmania major OX=5664 GN=LMJF_33_2740 PE=4 SV=1
Q4QBL5	82.22	1	34140	2	2	3	227877	Uncharacterized protein OS=Leishmania major OX=5664 GN=LMJF_22_1320 PE=4 SV=1
Q4QHR7	81.26	5	64378	2	2	2	52623	Putative eukaryotic translation initiation factor 2 subunit OS=Leishmania major OX=5664 GN=LMJF_09_1070 PE=4 SV=1
Q4QFF2	80.71	12	258220	2	2	3	21300	Putative ribonucleoprotein p18 mitochondrial OS=Leishmania major OX=5664 GN=LMJF_15_0280 PE=4 SV=1
Q4Q2T7	80.66	11	80787	2	2	3	22590	Alba domain-containing protein OS=Leishmania major OX=5664 GN=LMJF_34_2580 PE=4 SV=1
Q4Q1D2	80	21	469670	2	2	2	15770	40S ribosomal protein S24 OS=Leishmania major OX=5664 GN=S24E-2 PE=3 SV=1
Q4Q7L0	79.66	5	956680	2	2	2	62682	DUF4139 domain-containing protein OS=Leishmania major OX=5664 GN=LMJF_30_0930 PE=4 SV=1
Q4Q628	78.57	6	79729	2	2	3	39346	Putative 3 2-trans-enoyl-CoA isomerase mitochondrial OS=Leishmania major OX=5664 GN=LMJF_31_2330 PE=3 SV=1
Q4Q636	78.57	5	79729	2	2	3	42876	Putative 3 2-trans-enoyl-CoA isomerase mitochondrial OS=Leishmania major OX=5664 GN=LMJF_31_2250 PE=3 SV=1
Q4QBY6	78.57	7	163220	2	2	3	36634	Putative heat shock protein DNAJ OS=Leishmania major OX=5664 GN=LMJF_22_0080 PE=4 SV=1
Q4Q1Y2	78.02	13	232510	2	2	3	17394	Putative 40S ribosomal protein S18 OS=Leishmania major OX=5664 GN=LMJF_36_0940 PE=3 SV=1
Q4Q1Y3	78.02	9	232510	2	2	3	24662	Putative 40S ribosomal protein S18 OS=Leishmania major OX=5664 GN=LMJF_36_0930 PE=2 SV=1
E9AC32	77.67	11	396470	2	2	3	23714	40S ribosomal protein S7 OS=Leishmania major OX=5664 GN=LMJF_01_0410 PE=3 SV=1
E9AD29	77.64	6	182680	2	2	3	42016	Putative radial spoke protein 3 OS=Leishmania major OX=5664 GN=LMJF_27_0520 PE=4 SV=1
E9ACG6	77.31	12	266280	2	2	2	25207	Putative U2 splicing auxiliary factor OS=Leishmania major OX=5664 GN=LMJF_03_0190 PE=4 SV=1
Q4QII7	76.69	7	66337	2	2	2	35006	RNA binding protein-like protein OS=Leishmania major OX=5664 GN=LMJF_07_1000 PE=4 SV=2
Q4Q4X1	76.62	3	84993	2	2	2	96510	AMPK1_CBM domain-containing protein OS=Leishmania major OX=5664 GN=LMJF_32_3010 PE=4 SV=1
Q4QES4	75.25	5	18082	2	2	2	55191	Uncharacterized protein OS=Leishmania major OX=5664 GN=LMJF_16_0960 PE=4 SV=1
Q4QAD1	73.98	6	163910	2	2	2	38500	Uncharacterized protein OS=Leishmania major OX=5664 GN=LMJF_24_1990 PE=4 SV=1
E9ADF7	73.35	1	43563	2	2	2	181364	Protein kinase-like protein OS=Leishmania major OX=5664 GN=LMJF_27_1800 PE=4 SV=1
Q4Q922	72.83	11	131070	2	2	2	22291	Putative cytochrome c oxidase subunit V OS=Leishmania major OX=5664 GN=LMJF_26_1710 PE=4 SV=1
Q4Q4J2	72.35	4	28963	2	2	2	55653	WD_REPEATS_REGION domain-containing protein OS=Leishmania major OX=5664 GN=LMJF_33_0280 PE=4 SV=1
Q4QEY2	71.85	3	57761	2	2	3	87596	Putative tubulin tyrosine ligase OS=Leishmania major OX=5664 GN=LMJF_16_0380 PE=4 SV=1
E9ACW0	71.73	8	59599	2	2	2	43602	Putative heat shock protein DNAJ OS=Leishmania major OX=5664 GN=LMJF_27_2400 PE=3 SV=1
Q4QDB5	71.71	3	151640	2	2	2	66121	4-coumarate:coa ligase-like protein OS=Leishmania major OX=5664 GN=LMJF_19_1005 PE=4 SV=1
Q4QBS4	71.4	3	61877	2	2	3	49833	Uncharacterized protein OS=Leishmania major OX=5664 GN=LMJF_22_0730 PE=4 SV=1
E9ADJ7	71.01	1	170030	2	2	2	173358	Uncharacterized protein OS=Leishmania major OX=5664 GN=LMJF_27_2170 PE=4 SV=1
Q4Q888	70.67	3	152190	2	2	2	96152	DNA topoisomerase OS=Leishmania major OX=5664 GN=LMJF_28_1780 PE=3 SV=1
Q4Q8M0	69.05	3	134870	2	2	2	79096	TPR_REGION domain-containing protein OS=Leishmania major OX=5664 GN=LMJF_28_0500 PE=4 SV=1
Q4Q6M4	68.49	3	36741	2	2	2	96852	Putative calpain-like cysteine peptidase OS=Leishmania major OX=5664 GN=LMJF_31_0390 PE=3 SV=1
Q4QD87	67.44	8	7876800	2	2	3	30713	PHB domain-containing protein OS=Leishmania major OX=5664 GN=LMJF_19_1280 PE=4 SV=1
Q4Q5A7	66.33	9	160950	2	2	2	35005	Coatomer subunit epsilon OS=Leishmania major OX=5664 GN=LMJF_32_1730 PE=3 SV=1
Q4QH73	66.33	2	81341	2	2	3	148126	GRIP domain-containing protein OS=Leishmania major OX=5664 GN=LMJF_11_0070 PE=4 SV=1
Q4Q557	66.28	12	127270	2	2	3	26321	CSN8_PSD8_EIF3K domain-containing protein OS=Leishmania major OX=5664 GN=LMJF_32_2180 PE=4 SV=1
Q9NHE2	66.27	7	5090.6	2	1	4	37132	Casein kinase 1 isoform 1 OS=Leishmania major OX=5664 GN=LMJF_35_1000 PE=3 SV=1
Q4Q401	65.68	3	76488	2	2	3	74351	Nucleolar GTP-binding protein 1 OS=Leishmania major OX=5664 GN=LMJF_33_1870 PE=3 SV=1
Q4Q9V1	65.61	11	229630	2	2	2	24224	GTP-binding nuclear protein OS=Leishmania major OX=5664 GN=LMJF_25_1420 PE=3 SV=1
Q4QBJ1	65.25	13	182850	2	2	3	19900	Putative 40S ribosomal protein L14 OS=Leishmania major OX=5664 GN=LMJF_22_1520 PE=4 SV=1
Q4QDG9	64.11	5	163330	2	2	2	65449	Uncharacterized protein OS=Leishmania major OX=5664 GN=LMJF_19_0520 PE=4 SV=1
Q4Q9H4	63.13	11	110870	2	2	2	28845	Putative 60S ribosomal protein L7 OS=Leishmania major OX=5664 GN=LMJF_26_0170 PE=4 SV=1
Q4QGC8	62.47	8	84115	2	2	3	28664	Putative N-acetyltransferase subunit ARD1 OS=Leishmania major OX=5664 GN=LMJF_13_0260 PE=4 SV=1
E9AC08	62.32	9	55959	2	2	3	21232	cwf21 domain-containing protein OS=Leishmania major OX=5664 GN=LMJF_01_0190 PE=4 SV=1
E9ADP0	62.31	8	19425	2	2	2	30018	Putative RNA binding protein OS=Leishmania major OX=5664 GN=LMJF_29_0390 PE=4 SV=1
Q4QI57	61.37	3	46971	2	2	2	96894	Uncharacterized protein OS=Leishmania major OX=5664 GN=LMJF_08_1120 PE=4 SV=1
Q4Q6T6	60.34	5	0	2	2	2	43017	S-adenosylmethionine synthase OS=Leishmania major OX=5664 GN=METK2 PE=3 SV=1
Q4QC11	58.83	10	164300	2	2	4	15423	60S ribosomal protein L32 OS=Leishmania major OX=5664 GN=RPL32 PE=4 SV=1
E9AF27	58.83	10	164300	2	2	4	15378	60S ribosomal protein L32 OS=Leishmania major OX=5664 GN=LMJF_35_2050 PE=4 SV=1
Q4QAG8	57.55	2	20708	2	2	3	66736	Succinate dehydrogenase [ubiquinone] flavoprotein subunit mitochondrial OS=Leishmania major OX=5664 GN=LMJF_24_1630 PE=3 SV=1
Q4Q0Y0	56.62	5	22764	2	2	3	58868	Uncharacterized protein OS=Leishmania major OX=5664 GN=LMJF_36_4340 PE=4 SV=1
Q4Q6X3	56.08	5	50588	2	2	3	49088	Uncharacterized protein OS=Leishmania major OX=5664 GN=LMJF_30_3170 PE=4 SV=1
Q4Q8W2	54.78	2	51399	2	2	2	137284	Uncharacterized protein OS=Leishmania major OX=5664 GN=LMJF_26_2300 PE=4 SV=1
Q4QFZ5	54.52	4	63274	2	2	2	83173	Tcp10_C domain-containing protein OS=Leishmania major OX=5664 GN=LMJF_13_1590 PE=4 SV=1
Q4Q822	52.98	5	89176	2	2	2	41732	Dihydrolipoamide acetyltransferase component of pyruvate dehydrogenase complex OS=Leishmania major OX=5664 GN=LMJF_28_2420 PE=3 SV=1
E9AFK3	52.57	12	953540	2	2	2	14957	Putative 60S ribosomal protein L23 OS=Leishmania major OX=5664 GN=LMJF_35_3790 PE=3 SV=1
Q4Q5P2	52.32	13	295960	2	2	2	19113	Putative 60S ribosomal protein L17 OS=Leishmania major OX=5664 GN=LMJF_32_0430 PE=3 SV=1
Q4QAX6	52.32	13	295960	2	2	2	19083	Putative 60S ribosomal protein L17 OS=Leishmania major OX=5664 GN=LMJF_24_0040 PE=3 SV=1
E9ADR8	50.19	5	43647	2	2	2	63818	Putative flagellar radial spoke protein-like OS=Leishmania major OX=5664 GN=LMJF_29_0660 PE=4 SV=1
Q4Q7A2	49.36	3	82677	2	2	5	53529	Succinyl-CoA:3-ketoacid-coenzyme A transferase OS=Leishmania major OX=5664 GN=LMJF_30_1940 PE=3 SV=1
Q4Q7A3	49.36	3	82677	2	2	5	53784	Succinyl-CoA:3-ketoacid-coenzyme A transferase OS=Leishmania major OX=5664 GN=LMJF_30_1930 PE=3 SV=1
Q4QH95	44.68	5	141920	2	2	2	47140	Flagellar protofilament ribbon protein-like protein OS=Leishmania major OX=5664 GN=LMJF_10_1190 PE=4 SV=1
E9ACG3	44.06	3	59690	2	2	2	82285	Putative ATP-binding cassette protein subfamily F member 1 OS=Leishmania major OX=5664 GN=ABCF1 PE=4 SV=1
Q4Q4P5	43.03	10	49025	2	2	2	14855	Putative kinetoplast-associated protein p18-2 OS=Leishmania major OX=5664 GN=LMJF_32_3770 PE=4 SV=1
