# Supplementary material for: Proteins interacting with Leishmania major PUF1: A proteomic dataset
Source: Data Brief. 2020 Nov 26;33:106594. doi: 10.1016/j.dib.2020.106594 (PMC8129642; doi:10.1016/j.dib.2020.106594)
Supplement: Supplementary file 2 [file mmc2.xlsx]

## Sheet: Peptides R1 a-puf 1
UniProt ID	Peptide	Unique	-10lgP	Mass	Length	ppm	m/z	z	RT	Area
Q4Q1R2	R.IGPNNDGIIDFVK.N	Y	77.87	1400.73	13	1.3	701.372	2	88.61	125320
Q4Q1R2	R.SADYDSSVQILSYR.S	Y	76.86	1602.75	14	-2.7	802.38	2	80.96	30533
Q4Q1R2	R.FLENLLIMSAVR.A	Y	71.6	1404.78	12	0.4	703.396	2	111.39	38230
Q4Q1R2	K.IDTALVITYAK.T	Y	69.99	1206.69	11	0.5	604.349	2	77.55	149070
Q4Q1R2	R.NLQVFDVDASR.R	Y	68	1262.63	11	0.5	632.319	2	73.25	61539
Q4Q1R2	R.VASTEVMLNNLPAAVEAAK.K	Y	66.57	1927.01	19	-15.1	964.495	2	97.43	0
Q4Q1R2	R.VLYTVANNYAR.V	Y	64.42	1282.67	11	-0.7	642.339	2	56	131070
Q4Q1R2	R.TYLEAAQER.N	Y	61.21	1079.52	9	0.1	540.768	2	36.62	0
Q4Q1R2	R.DVQGDGPTSLVIVDLEK.R	Y	59.55	1783.92	17	0.9	892.966	2	103.69	14000
Q4Q1R2	K.EANLAC(+57.02)IEAGDLK.L	Y	59.07	1402.68	13	2	702.345	2	70.47	0
Q4Q1R2	K.NPDLVVEVTSAAER.T	Y	56.95	1498.76	14	2.9	750.389	2	84.48	17035
Q4Q1R2	R.AKNPDLVVEVTSAAER.T	Y	56.82	1697.89	16	-1.2	566.97	3	68.17	0
Q4Q1R2	K.VGGVLC(+57.02)VNNQGAVMR.I	Y	54.85	1572.79	15	1.1	787.399	2	62.43	0
Q4Q1R2	K.ALLYSVENR.S	Y	52.13	1063.57	9	1.7	532.79	2	55.22	131300
Q4Q1R2	K.WLVVTGVAR.D	Y	49.67	999.587	9	0.2	500.8	2	73.21	55652
Q4Q1R2	R.VLYTVAN(+.98)NYAR.V	Y	48.56	1283.65	11	0.2	642.831	2	59.86	14077
Q4Q1R2	K.IELFEFR.K	Y	42.83	952.502	7	0.7	477.257	2	92.98	61484
Q4Q1R2	K.ALYNALAK.I	Y	40.72	862.491	8	1.9	432.253	2	46.95	71429
Q4Q1R2	K.THPDQLNDFLSSIFK.R	Y	37.67	1760.87	15	0.2	587.964	3	111.49	15353
Q4Q1R2	K.VLNLLLQR.N	Y	34.99	967.618	8	0.6	484.815	2	77.29	116220
Q4Q1R2	K.TDLSVLR.R	Y	31.38	802.455	7	4.3	402.236	2	49.04	67300
Q4Q1R2	K.VQLDNFLR.N	Y	30.93	1003.54	8	1.4	502.779	2	78.06	99490
Q4Q1R2	R.LEELEEFLK.Q	Y	29.97	1148.6	9	15.8	575.313	2	93.67	0
Q4Q1R2	R.AKN(+.98)PDLVVEVTSAAER.T	Y	29.58	1698.88	16	13.2	567.306	3	68.27	66087
Q4Q1R2	R.N(+.98)GNVEEAVR.T	Y	29.39	987.462	9	8.3	494.741	2	31.51	0
Q4Q1R2	K.LMMDAQTAAK.D	Y	27.56	1078.52	10	1.2	540.264	2	36.9	195060
Q4Q1R2	R.DPEVHFR.Y	Y	26.99	898.43	7	0.2	450.221	2	30.51	50367
Q4QI42	R.AVLMDLEPGTMDSVR.A	N	77.11	1632.79	15	1	817.399	2	90.81	1047300
Q4QI42	R.GLSVAELTQQMFDAK.N	N	76.68	1636.81	15	1.2	819.413	2	109.28	820300
Q4QI42	R.IMMTFSVIPSPR.V	N	74.92	1377.71	12	0.6	689.864	2	99.35	641220
Q4QI42	R.INVYFDESAGGR.Y	Y	73.87	1326.62	12	1.7	664.317	2	64.96	1252000
Q4QI42	R.GLSVAELTQQM(+15.99)FDAK.N	N	68.79	1652.81	15	2.2	827.411	2	86.31	102020
Q4QI42	R.IMM(+15.99)TFSVIPSPR.V	N	66.53	1393.71	12	-0.1	697.861	2	84.17	68755
Q4QI42	R.VGEQFTGMFR.R	N	65.03	1170.55	10	1.7	586.282	2	80.31	810870
Q4QI42	R.GLSVAELTQ(+.98)QMFDAK.N	N	64.87	1637.8	15	-0.3	819.904	2	111.51	96780
Q4QI42	H.SLGGGTGSGMGTLLISK.L	N	62.45	1534.8	17	1.8	768.408	2	77.86	98353
Q4QI42	R.YLTASALFR.G	N	59.52	1040.57	9	1.5	521.29	2	80.41	1205100
Q4QI42	R.AVLM(+15.99)DLEPGTM(+15.99)DSVR.A	N	59.06	1664.77	15	-1.3	833.392	2	67.74	42537
Q4QI42	K.EVDEQM(+15.99)LNVQNK.N	N	58.75	1461.68	12	-0.6	731.844	2	38.1	38036
Q4QI42	R.IM(+15.99)MTFSVIPSPR.V	N	57.19	1393.71	12	-0.9	697.86	2	93.2	53453
Q4QI42	R.AVLMDLE(+14.02)PGTMDSVR.A	N	55.21	1646.8	15	3.6	824.409	2	98.83	38464
Q4QI42	K.EVDEQMLNVQNK.N	N	54.35	1445.68	12	0.8	723.847	2	53.97	622200
Q4QI42	K.NSSYFIEWIPNNIK.S	N	53.73	1723.86	14	-1	862.933	2	107.94	121670
Q4QI42	R.FPGQLNSDLR.K	N	53.07	1145.58	10	1.7	573.798	2	59.05	761970
Q4QI42	R.VSDTVVEPYNTTLSVH.Q	N	52.64	1759.86	16	-0.1	880.937	2	74.36	71134
Q4QI42	K.LAVNLVPFPR.L	N	52.25	1124.67	10	0.8	563.342	2	92.79	1461400
Q4QI42	R.KLAVNLVPFPR.L	N	49.34	1252.77	11	1.1	627.389	2	76.45	137790
Q4QI42	R.VGEQFTGM(+15.99)FR.R	N	47.79	1186.54	10	1.9	594.279	2	61.43	192010
Q4QI42	R.LHFFMMGFAPLTSR.G	N	46.6	1653.82	14	1.7	552.279	3	107.7	62478
Q4QI42	K.EVDEQMLNVQ(+.98)NK.N	N	46.08	1446.67	12	0	724.339	2	57.41	82591
Q4QI42	K.NM(+15.99)MQAADPR.H	N	42.57	1048.44	9	0.9	525.228	2	20.6	43808
Q4QI42	R.VGEQ(+.98)FTGMFR.R	N	42.15	1171.53	10	-0.8	586.772	2	84.07	22421
Q4QI42	R.EIVSC(-1.01)QAGQCGNQIGSK.F	N	41.92	1719.78	17	-11.8	860.885	2	47.4	34628
Q4QI42	R.AVLMDLEPGTM(+15.99)DSVR.A	N	41.3	1648.78	15	-4.7	825.391	2	77.74	0
Q4QI42	F.IFGQSGAGNNWAK.G	N	40.84	1348.65	13	-1.5	675.331	2	57.49	0
Q4QI42	R.FPGQLN(+.98)SDLR.K	N	39.83	1146.57	10	10.9	574.296	2	64.72	0
Q4QI42	R.EIVSCQAGQC(-1.01)GNQIGSK.F	N	39.47	1719.78	17	-11.8	860.885	2	47.4	34628
Q4QI42	K.LAVN(+.98)LVPFPR.L	N	33.98	1125.65	10	0.4	563.833	2	97.05	78712
Q4QI42	R.AVLM(+15.99)DLEPGTMDSVR.A	N	33.9	1648.78	15	3.1	825.398	2	87.79	14110
Q4QI42	K.EVDEQMLN(+.98)VQNK.N	N	33.45	1446.67	12	0.4	724.339	2	56.78	69536
Q4QI42	K.NMMQAADPR.H	N	32.1	1032.45	9	2.1	517.231	2	35.32	147980
Q4QI42	R.RVGEQFTGMFR.R	N	31.98	1326.65	11	-3	664.329	2	63.85	46019
Q4QI42	R.EIVS(-2.02)CQAGQCGNQIGSK.F	N	30.62	1718.77	17	0.4	860.391	2	44.75	58695
Q4QI42	F.MMGFAPLTSR.G	N	29.45	1109.54	10	2.6	555.775	2	76.61	33070
Q4QI42	R.LHFFM(+15.99)M(+15.99)GFAPLTSR.G	N	29.34	1685.81	14	-0.1	562.941	3	86.92	27058
Q4QI42	R.LHFFMMGFAPL.T	N	28.11	1309.64	11	0.7	655.824	2	118.41	38715
Q4QI42	K.NMM(+15.99)QAADPR.H	N	27.97	1048.44	9	-0.3	525.227	2	19.29	36633
Q4Q4C4	R.AVLMDLEPGTMDSVR.A	N	77.11	1632.79	15	1	817.399	2	90.81	1047300
Q4Q4C4	R.GLSVAELTQQMFDAK.N	N	76.68	1636.81	15	1.2	819.413	2	109.28	820300
Q4Q4C4	R.IMMTFSVIPSPR.V	N	74.92	1377.71	12	0.6	689.864	2	99.35	641220
Q4Q4C4	R.INVYFDESAGGR.Y	Y	73.87	1326.62	12	1.7	664.317	2	64.96	1252000
Q4Q4C4	R.GLSVAELTQQM(+15.99)FDAK.N	N	68.79	1652.81	15	2.2	827.411	2	86.31	102020
Q4Q4C4	R.IMM(+15.99)TFSVIPSPR.V	N	66.53	1393.71	12	-0.1	697.861	2	84.17	68755
Q4Q4C4	R.VGEQFTGMFR.R	N	65.03	1170.55	10	1.7	586.282	2	80.31	810870
Q4Q4C4	R.GLSVAELTQ(+.98)QMFDAK.N	N	64.87	1637.8	15	-0.3	819.904	2	111.51	96780
Q4Q4C4	H.SLGGGTGSGMGTLLISK.L	N	62.45	1534.8	17	1.8	768.408	2	77.86	98353
Q4Q4C4	R.YLTASALFR.G	N	59.52	1040.57	9	1.5	521.29	2	80.41	1205100
Q4Q4C4	R.AVLM(+15.99)DLEPGTM(+15.99)DSVR.A	N	59.06	1664.77	15	-1.3	833.392	2	67.74	42537
Q4Q4C4	K.EVDEQM(+15.99)LNVQNK.N	N	58.75	1461.68	12	-0.6	731.844	2	38.1	38036
Q4Q4C4	R.IM(+15.99)MTFSVIPSPR.V	N	57.19	1393.71	12	-0.9	697.86	2	93.2	53453
Q4Q4C4	R.AVLMDLE(+14.02)PGTMDSVR.A	N	55.21	1646.8	15	3.6	824.409	2	98.83	38464
Q4Q4C4	K.EVDEQMLNVQNK.N	N	54.35	1445.68	12	0.8	723.847	2	53.97	622200
Q4Q4C4	K.NSSYFIEWIPNNIK.S	N	53.73	1723.86	14	-1	862.933	2	107.94	121670
Q4Q4C4	R.FPGQLNSDLR.K	N	53.07	1145.58	10	1.7	573.798	2	59.05	761970
Q4Q4C4	R.VSDTVVEPYNTTLSVH.Q	N	52.64	1759.86	16	-0.1	880.937	2	74.36	71134
Q4Q4C4	K.LAVNLVPFPR.L	N	52.25	1124.67	10	0.8	563.342	2	92.79	1461400
Q4Q4C4	R.KLAVNLVPFPR.L	N	49.34	1252.77	11	1.1	627.389	2	76.45	137790
Q4Q4C4	R.VGEQFTGM(+15.99)FR.R	N	47.79	1186.54	10	1.9	594.279	2	61.43	192010
Q4Q4C4	R.LHFFMMGFAPLTSR.G	N	46.6	1653.82	14	1.7	552.279	3	107.7	62478
Q4Q4C4	K.EVDEQMLNVQ(+.98)NK.N	N	46.08	1446.67	12	0	724.339	2	57.41	82591
Q4Q4C4	K.NM(+15.99)MQAADPR.H	N	42.57	1048.44	9	0.9	525.228	2	20.6	43808
Q4Q4C4	R.VGEQ(+.98)FTGMFR.R	N	42.15	1171.53	10	-0.8	586.772	2	84.07	22421
Q4Q4C4	R.EIVSC(-1.01)QAGQCGNQIGSK.F	N	41.92	1719.78	17	-11.8	860.885	2	47.4	34628
Q4Q4C4	R.AVLMDLEPGTM(+15.99)DSVR.A	N	41.3	1648.78	15	-4.7	825.391	2	77.74	0
Q4Q4C4	F.IFGQSGAGNNWAK.G	N	40.84	1348.65	13	-1.5	675.331	2	57.49	0
Q4Q4C4	R.FPGQLN(+.98)SDLR.K	N	39.83	1146.57	10	10.9	574.296	2	64.72	0
Q4Q4C4	R.EIVSCQAGQC(-1.01)GNQIGSK.F	N	39.47	1719.78	17	-11.8	860.885	2	47.4	34628
Q4Q4C4	K.LAVN(+.98)LVPFPR.L	N	33.98	1125.65	10	0.4	563.833	2	97.05	78712
Q4Q4C4	R.AVLM(+15.99)DLEPGTMDSVR.A	N	33.9	1648.78	15	3.1	825.398	2	87.79	14110
Q4Q4C4	K.EVDEQMLN(+.98)VQNK.N	N	33.45	1446.67	12	0.4	724.339	2	56.78	69536
Q4Q4C4	K.NMMQAADPR.H	N	32.1	1032.45	9	2.1	517.231	2	35.32	147980
Q4Q4C4	R.RVGEQFTGMFR.R	N	31.98	1326.65	11	-3	664.329	2	63.85	46019
Q4Q4C4	R.EIVS(-2.02)CQAGQCGNQIGSK.F	N	30.62	1718.77	17	0.4	860.391	2	44.75	58695
Q4Q4C4	F.MMGFAPLTSR.G	N	29.45	1109.54	10	2.6	555.775	2	76.61	33070
Q4Q4C4	R.LHFFM(+15.99)M(+15.99)GFAPLTSR.G	N	29.34	1685.81	14	-0.1	562.941	3	86.92	27058
Q4Q4C4	R.LHFFMMGFAPL.T	N	28.11	1309.64	11	0.7	655.824	2	118.41	38715
Q4Q4C4	K.NMM(+15.99)QAADPR.H	N	27.97	1048.44	9	-0.3	525.227	2	19.29	36633
Q4Q274	R.QLLVDELTAPHVLPK.L	Y	76.78	1671.96	15	1	836.984	2	89.01	2172900
Q4Q274	R.ELSSDIVTVAC(+57.02)NTN(+.98)GAR.V	Y	74.67	1806.84	17	0.5	904.427	2	72.48	522780
Q4Q274	R.Q(-17.03)LLVDELTAPHVLPK.L	Y	72.94	1654.93	15	0.5	828.471	2	108.05	992210
Q4Q274	R.ELSSDIVTVAC(+57.02)NTNGAR.V	Y	70.09	1805.86	17	3.5	903.937	2	70.77	75616
Q4Q274	K.SASGAAAIYER.I	Y	69.36	1094.54	11	1.2	548.274	2	36.43	2234400
Q4Q274	D.PTTNEHDLSEVLLLIR.E	Y	68.71	1848.99	16	-1.3	617.337	3	106.02	41183
Q4Q274	R.VNEVIASC(+57.02)VR.D	Y	65.91	1145.59	10	1.1	573.8	2	41.93	842580
Q4Q274	R.YVQEFGKEDDAAR.Q	Y	65.7	1526.7	13	-0.2	764.355	2	34.33	1197100
Q4Q274	Y.HTTIINTVLNNSLK.L	Y	63.67	1566.87	14	-0.4	784.442	2	75.93	96473
Q4Q274	K.SGNADLDRVNEVIASC(+57.02)VR.D	Y	59.67	1973.96	18	1.9	658.993	3	83.17	313900
Q4Q274	R.VNEVIASCVR.D	Y	58.52	1088.56	10	1.6	545.289	2	57.04	57140
Q4Q274	R.YVQ(+.98)EFGKEDDAAR.Q	Y	56.92	1527.68	13	2.1	764.849	2	38.43	762430
Q4Q274	K.FLESEIQTK.A	Y	54.51	1093.57	9	0.7	547.789	2	49.42	2665600
Q4Q274	K.DINGNHSLSK.L	Y	53.07	1083.53	10	1.6	542.772	2	14.92	108620
Q4Q274	R.Q(-17.03)MLHHVAELSC(+57.02)NK.F	Y	52.26	1548.72	13	2.1	775.366	2	50.88	22722
Q4Q274	K.FLESEIQ(+.98)TK.A	Y	52.2	1094.55	9	0.4	548.281	2	52.65	511220
Q4Q274	K.SASGAAAIYE(+14.02)R.I	Y	52.14	1108.55	11	0.1	555.282	2	42.81	191790
Q4Q274	R.QMLHHVAELSC(+57.02)NK.F	Y	51.81	1565.74	13	4.2	783.881	2	30.81	344050
Q4Q274	K.DLSEVDTSIK.F	Y	51.53	1105.55	10	0.9	553.782	2	56.05	2962100
Q4Q274	K.DIN(+.98)GNHSLSK.L	Y	51.25	1084.51	10	1.6	543.264	2	19.56	592830
Q4Q274	R.QMLHHVAELSCNK(+57.02).F	Y	50.78	1565.74	13	4.2	783.881	2	30.81	13566
Q4Q274	R.QLLVD(-18.01)ELTAPHVLPK.L	Y	50.62	1653.95	15	-2.8	552.32	3	89.24	70475
Q4Q274	K.FLE(+14.02)SEIQTK.A	Y	49.66	1107.58	9	1.1	554.797	2	57.06	195960
Q4Q274	K.SAS(-18.01)GAAAIYER.I	Y	49.54	1076.53	11	1.6	539.269	2	36.4	16009
Q4Q274	Q.TAISTASDDGQLTQLR.D	Y	47.33	1675.84	16	-0.2	838.924	2	62.28	12304
Q4Q274	R.VN(+.98)EVIASC(+57.02)VR.D	Y	45.13	1146.57	10	1	574.292	2	46.13	0
Q4Q274	K.LVQDPFGNYVVQF.I	Y	44.53	1524.76	13	0.1	763.386	2	118.16	76923
Q4Q274	R.NVFAQECIR.H	Y	43.59	1078.52	9	0.8	540.268	2	69.69	129370
Q4Q274	R.YVQEFGK.E	Y	42.86	869.428	7	1	435.721	2	31.58	986520
Q4Q274	K.FSSNVIEK.C	Y	42.77	922.476	8	0.6	462.244	2	35.08	1868500
Q4Q274	K.DIN(+.98)GN(+.98)HSLSK.L	Y	41.64	1085.5	10	1.2	543.756	2	22.26	40945
Q4Q274	R.NVFAQEC(+57.02)IR.H	Y	41.28	1135.54	9	0.4	568.778	2	51.78	874880
Q4Q274	R.FC(+57.02)QLGDSDK.S	Y	40.68	1068.45	9	1.3	535.234	2	30.29	377570
Q4Q274	R.DAIIPLQSLLK.N	Y	39.76	1209.73	11	0.3	605.873	2	108.69	2867700
Q4Q274	R.DAIIPLQ(+.98)SLLK.N	Y	38.16	1210.72	11	-1.5	606.364	2	112.2	0
Q4Q274	K.FSSNVIEK(+14.02).C	Y	36.92	936.492	8	0.1	469.252	2	42.19	44791
Q4Q274	R.SGTRPVTMGDIFYD.P	Y	34.62	1557.71	14	-1.7	779.861	2	87.3	33802
Q4Q274	K.SGNADLDRVN(+.98)EVIASC(+57.02)VR.D	Y	33.83	1974.94	18	1.7	659.321	3	89.54	44218
Q4Q274	R.VNEVIAS(+57.02)C(+31.99)VR.D	Y	32.9	1177.58	10	-15.4	589.785	2	48.26	41842
Q4Q274	R.QLLVDE(+14.02)LTAPHVLPK.L	Y	32.58	1685.97	15	1.1	562.997	3	96.14	202220
Q4Q274	K.FLESE(+14.02)IQTK.A	Y	32.55	1107.58	9	1.4	554.797	2	58.85	160010
Q4Q274	K.DLS(-18.01)EVDTSIK.F	Y	30.52	1087.54	10	0.3	544.776	2	56.05	27363
Q4Q274	K.S(+57.02)ASGAAAIYER.I	Y	30.14	1151.56	11	3.6	576.787	2	37.57	2070.9
Q4Q274	K.LTALYAR.R	Y	28.29	806.465	7	1.8	404.24	2	39.47	2014300
Q4QBZ6	R.AVLMDLEPGTMDSVR.A	N	77.11	1632.79	15	1	817.399	2	90.81	1047300
Q4QBZ6	R.GLSVAELTQQMFDAK.N	N	76.68	1636.81	15	1.2	819.413	2	109.28	820300
Q4QBZ6	R.IMMTFSVIPSPR.V	N	74.92	1377.71	12	0.6	689.864	2	99.35	641220
Q4QBZ6	R.GLSVAELTQQM(+15.99)FDAK.N	N	68.79	1652.81	15	2.2	827.411	2	86.31	102020
Q4QBZ6	R.INVYFDESTGGR.Y	Y	68.17	1356.63	12	1.1	679.322	2	64.67	30708
Q4QBZ6	R.IMM(+15.99)TFSVIPSPR.V	N	66.53	1393.71	12	-0.1	697.861	2	84.17	68755
Q4QBZ6	R.VGEQFTGMFR.R	N	65.03	1170.55	10	1.7	586.282	2	80.31	810870
Q4QBZ6	R.GLSVAELTQ(+.98)QMFDAK.N	N	64.87	1637.8	15	-0.3	819.904	2	111.51	96780
Q4QBZ6	H.SLGGGTGSGMGTLLISK.L	N	62.45	1534.8	17	1.8	768.408	2	77.86	98353
Q4QBZ6	R.YLTASALFR.G	N	59.52	1040.57	9	1.5	521.29	2	80.41	1205100
Q4QBZ6	R.AVLM(+15.99)DLEPGTM(+15.99)DSVR.A	N	59.06	1664.77	15	-1.3	833.392	2	67.74	42537
Q4QBZ6	K.EVDEQM(+15.99)LNVQNK.N	N	58.75	1461.68	12	-0.6	731.844	2	38.1	38036
Q4QBZ6	R.IM(+15.99)MTFSVIPSPR.V	N	57.19	1393.71	12	-0.9	697.86	2	93.2	53453
Q4QBZ6	R.AVLMDLE(+14.02)PGTMDSVR.A	N	55.21	1646.8	15	3.6	824.409	2	98.83	38464
Q4QBZ6	K.EVDEQMLNVQNK.N	N	54.35	1445.68	12	0.8	723.847	2	53.97	622200
Q4QBZ6	K.NSSYFIEWIPNNIK.S	N	53.73	1723.86	14	-1	862.933	2	107.94	121670
Q4QBZ6	R.FPGQLNSDLR.K	N	53.07	1145.58	10	1.7	573.798	2	59.05	761970
Q4QBZ6	R.VSDTVVEPYNTTLSVH.Q	N	52.64	1759.86	16	-0.1	880.937	2	74.36	71134
Q4QBZ6	K.LAVNLVPFPR.L	N	52.25	1124.67	10	0.8	563.342	2	92.79	1461400
Q4QBZ6	R.KLAVNLVPFPR.L	N	49.34	1252.77	11	1.1	627.389	2	76.45	137790
Q4QBZ6	R.VGEQFTGM(+15.99)FR.R	N	47.79	1186.54	10	1.9	594.279	2	61.43	192010
Q4QBZ6	R.LHFFMMGFAPLTSR.G	N	46.6	1653.82	14	1.7	552.279	3	107.7	62478
Q4QBZ6	K.EVDEQMLNVQ(+.98)NK.N	N	46.08	1446.67	12	0	724.339	2	57.41	82591
Q4QBZ6	K.NM(+15.99)MQAADPR.H	N	42.57	1048.44	9	0.9	525.228	2	20.6	43808
Q4QBZ6	R.VGEQ(+.98)FTGMFR.R	N	42.15	1171.53	10	-0.8	586.772	2	84.07	22421
Q4QBZ6	R.EIVSC(-1.01)QAGQCGNQIGSK.F	N	41.92	1719.78	17	-11.8	860.885	2	47.4	34628
Q4QBZ6	R.AVLMDLEPGTM(+15.99)DSVR.A	N	41.3	1648.78	15	-4.7	825.391	2	77.74	0
Q4QBZ6	F.IFGQSGAGNNWAK.G	N	40.84	1348.65	13	-1.5	675.331	2	57.49	0
Q4QBZ6	R.FPGQLN(+.98)SDLR.K	N	39.83	1146.57	10	10.9	574.296	2	64.72	0
Q4QBZ6	R.EIVSCQAGQC(-1.01)GNQIGSK.F	N	39.47	1719.78	17	-11.8	860.885	2	47.4	34628
Q4QBZ6	K.LAVN(+.98)LVPFPR.L	N	33.98	1125.65	10	0.4	563.833	2	97.05	78712
Q4QBZ6	R.AVLM(+15.99)DLEPGTMDSVR.A	N	33.9	1648.78	15	3.1	825.398	2	87.79	14110
Q4QBZ6	K.EVDEQMLN(+.98)VQNK.N	N	33.45	1446.67	12	0.4	724.339	2	56.78	69536
Q4QBZ6	K.NMMQAADPR.H	N	32.1	1032.45	9	2.1	517.231	2	35.32	147980
Q4QBZ6	R.RVGEQFTGMFR.R	N	31.98	1326.65	11	-3	664.329	2	63.85	46019
Q4QBZ6	R.EIVS(-2.02)CQAGQCGNQIGSK.F	N	30.62	1718.77	17	0.4	860.391	2	44.75	58695
Q4QBZ6	F.MMGFAPLTSR.G	N	29.45	1109.54	10	2.6	555.775	2	76.61	33070
Q4QBZ6	R.LHFFM(+15.99)M(+15.99)GFAPLTSR.G	N	29.34	1685.81	14	-0.1	562.941	3	86.92	27058
Q4QBZ6	R.LHFFMMGFAPL.T	N	28.11	1309.64	11	0.7	655.824	2	118.41	38715
Q4QBZ6	K.NMM(+15.99)QAADPR.H	N	27.97	1048.44	9	-0.3	525.227	2	19.29	36633
Q4QGC5	R.IHFVLTSYAPVVSAEK.A	Y	81.28	1759.95	16	-0.1	880.981	2	86.23	1859700
Q4QGC5	R.LIGQVVSSLTASLR.F	Y	80.84	1442.85	14	0.9	722.429	2	105.91	1304600
Q4QGC5	R.C(+57.02)IFLDLEPTVVDEVR.T	Y	73.65	1803.91	15	1.3	902.96	2	109.74	142770
Q4QGC5	K.DVNAAIATIK.T	Y	64.32	1014.57	10	2.2	508.293	2	59.75	1100800
Q4QGC5	R.LIGQ(+.98)VVSSLTASLR.F	Y	64	1443.83	14	2.1	722.922	2	108.95	0
Q4QGC5	K.C(+57.02)GINYQPPTVVPGGDLAK.V	Y	60.77	1884.94	18	1.2	943.476	2	80.7	27210
Q4QGC5	H.AVGGGTGSGLGALLLER.L	Y	60.46	1526.84	17	-4	764.423	2	94.58	8127.1
Q4QGC5	F.HAVGGGTGSGLGALLLER.L	Y	54.79	1663.9	18	3.6	555.641	3	79.83	41790000
Q4QGC5	R.Q(-17.03)LFNPEQLVSGK.E	Y	51.9	1341.69	12	0.7	671.853	2	113.32	121850
Q4QGC5	K.C(+25.00)GINYQPPTVVPGGDLAK.V	Y	51.23	1852.91	18	-2.3	927.46	2	81.11	106320
Q4QGC5	K.EDAANNYAR.G	Y	51.06	1022.44	9	1.2	512.227	2	15.51	233480
Q4QGC5	N.STAIAEVFAR.I	Y	50.57	1063.57	10	0.7	532.789	2	68.27	0
Q4QGC5	K.EIVDLALDR.I	Y	49.53	1042.57	9	1.4	522.29	2	74.36	851830
Q4QGC5	R.SLDIERPSYTNVNR.L	Y	45.65	1662.83	14	1.7	555.284	3	54.57	1351500
Q4QGC5	R.QLFNPEQLVSGK.E	Y	45.23	1358.72	12	0.8	680.366	2	90.48	865010
Q4QGC5	R.LSVDYGKK.S	Y	40.61	908.497	8	0.6	455.255	2	22.3	84389
Q4QGC5	K.DVN(+.98)AAIATIK.T	Y	38.32	1015.55	10	-1.1	508.783	2	63.86	30357
Q4QEI9	R.EHALLAFTLGVK.Q	Y	79.51	1297.74	12	1.4	649.876	2	84.29	811320
Q4QEI9	R.FIPISGWQGDNMIEK.S	Y	76.71	1733.84	15	1.4	867.929	2	96.66	905320
Q4QEI9	R.FIPISGWQGDNM(+15.99)IEK.S	Y	72.41	1749.84	15	-0.5	875.925	2	86.23	195160
Q4QEI9	K.PGDVVTFAPANVTTEVK.S	Y	68.9	1743.9	17	-6.2	872.952	2	80.18	0
Q4QEI9	K.STATGHLIYK.C	Y	68.66	1089.58	10	1.4	545.798	2	26.12	206100
Q4QEI9	K.SDNMPWYK.G	Y	55.07	1039.44	8	1	520.728	2	58.85	516730
Q4QEI9	K.IGGIGTVPVGR.V	Y	53.63	1024.6	11	2	513.309	2	54.39	3333300
Q4QEI9	R.LPLQDVYK.I	Y	52.89	974.544	8	1.5	488.279	2	58.75	2877800
Q4QEI9	R.FIPISGWQ(+.98)GDNMIEK.S	Y	52.24	1734.83	15	-1.1	868.419	2	100.33	54956
Q4QEI9	K.SVFTIIDAPGHR.D	Y	50	1311.69	12	2	438.238	3	69.63	3123800
Q4QEI9	R.E(-18.01)HALLAFTLGVK.Q	Y	48.55	1279.73	12	1.1	640.871	2	103.8	28317
Q4QEI9	R.QTVAVGIIK.G	Y	44.02	927.575	9	1	464.794	2	49.42	757400
Q4QEI9	R.FAEIESK.I	Y	43.93	822.412	7	2.8	412.214	2	28.12	1001500
Q4QEI9	R.QT(-18.01)VAVGIIK.G	Y	43.41	909.565	9	-0.1	455.789	2	49.42	90876
Q4QEI9	K.VHM(+15.99)NLVVVGHVDAGK.S	Y	42.39	1589.83	15	-7.4	530.947	3	36.49	0
Q4QEI9	K.TVTYAQSR.Y	Y	41.21	924.466	8	0.2	463.24	2	15.51	969240
Q4QEI9	R.GITIDIALW(+31.99)K.F	Y	40.63	1160.64	10	1.2	581.329	2	101.09	22769
Q4QEI9	K.YAWVLDK.L	Y	40.47	893.465	7	0.5	447.739	2	68.19	699690
Q4QEI9	K.SDNM(+15.99)PWYK.G	Y	40.09	1055.44	8	1	528.726	2	42.28	87108
Q4QEI9	K.VHMNLVVVGHVDAGK.S	Y	35.98	1573.84	15	-1.3	525.619	3	53.88	90321
Q4QEI9	R.VGYNPEK.V	Y	35.93	805.397	7	1.1	403.705	2	19.29	1366400
Q4QEI9	R.FIPIS(+75.98)GWQGDNMIEK.S	Y	33.64	1809.83	15	10.7	905.927	2	96.35	270950
Q4QEI9	K.MDDKTVTYAQSR.Y	Y	32.54	1413.66	12	3.9	472.227	3	28.86	13668
Q4QEI9	R.VGYD(sub N)PEK.V	Y	25.61	806.381	7	1.2	404.197	2	22.65	22519
Q4QEI8	R.EHALLAFTLGVK.Q	Y	79.51	1297.74	12	1.4	649.876	2	84.29	811320
Q4QEI8	R.FIPISGWQGDNMIEK.S	Y	76.71	1733.84	15	1.4	867.929	2	96.66	905320
Q4QEI8	R.FIPISGWQGDNM(+15.99)IEK.S	Y	72.41	1749.84	15	-0.5	875.925	2	86.23	195160
Q4QEI8	K.PGDVVTFAPANVTTEVK.S	Y	68.9	1743.9	17	-6.2	872.952	2	80.18	0
Q4QEI8	K.STATGHLIYK.C	Y	68.66	1089.58	10	1.4	545.798	2	26.12	206100
Q4QEI8	K.SDNMPWYK.G	Y	55.07	1039.44	8	1	520.728	2	58.85	516730
Q4QEI8	K.IGGIGTVPVGR.V	Y	53.63	1024.6	11	2	513.309	2	54.39	3333300
Q4QEI8	R.LPLQDVYK.I	Y	52.89	974.544	8	1.5	488.279	2	58.75	2877800
Q4QEI8	R.FIPISGWQ(+.98)GDNMIEK.S	Y	52.24	1734.83	15	-1.1	868.419	2	100.33	54956
Q4QEI8	K.SVFTIIDAPGHR.D	Y	50	1311.69	12	2	438.238	3	69.63	3123800
Q4QEI8	R.E(-18.01)HALLAFTLGVK.Q	Y	48.55	1279.73	12	1.1	640.871	2	103.8	28317
Q4QEI8	R.QTVAVGIIK.G	Y	44.02	927.575	9	1	464.794	2	49.42	757400
Q4QEI8	R.FAEIESK.I	Y	43.93	822.412	7	2.8	412.214	2	28.12	1001500
Q4QEI8	R.QT(-18.01)VAVGIIK.G	Y	43.41	909.565	9	-0.1	455.789	2	49.42	90876
Q4QEI8	K.VHM(+15.99)NLVVVGHVDAGK.S	Y	42.39	1589.83	15	-7.4	530.947	3	36.49	0
Q4QEI8	K.TVTYAQSR.Y	Y	41.21	924.466	8	0.2	463.24	2	15.51	969240
Q4QEI8	R.GITIDIALW(+31.99)K.F	Y	40.63	1160.64	10	1.2	581.329	2	101.09	22769
Q4QEI8	K.YAWVLDK.L	Y	40.47	893.465	7	0.5	447.739	2	68.19	699690
Q4QEI8	K.SDNM(+15.99)PWYK.G	Y	40.09	1055.44	8	1	528.726	2	42.28	87108
Q4QEI8	K.VHMNLVVVGHVDAGK.S	Y	35.98	1573.84	15	-1.3	525.619	3	53.88	90321
Q4QEI8	R.VGYNPEK.V	Y	35.93	805.397	7	1.1	403.705	2	19.29	1366400
Q4QEI8	R.FIPIS(+75.98)GWQGDNMIEK.S	Y	33.64	1809.83	15	10.7	905.927	2	96.35	270950
Q4QEI8	K.MDDKTVTYAQSR.Y	Y	32.54	1413.66	12	3.9	472.227	3	28.86	13668
Q4QEI8	R.VGYD(sub N)PEK.V	Y	25.61	806.381	7	1.2	404.197	2	22.65	22519
Q4QDQ2	R.SYVNEAATTDPR.V	Y	76.23	1322.61	12	14.9	662.321	2	37.6	83364
Q4QDQ2	R.YGGVDIVTNEVSK.R	Y	66.18	1379.69	13	0.3	690.852	2	65.66	112150
Q4QDQ2	K.IYAFYDYENEGVK.E	Y	65.61	1609.73	13	-1.9	805.869	2	83.25	54527
Q4QDQ2	R.AIGDAAYNR.L	Y	60.77	949.462	9	1.2	475.738	2	28.3	33810
Q4QDQ2	R.GPSFTLNASESTAR.G	Y	59.05	1436.69	14	1.4	719.351	2	56.58	99090
Q4QDQ2	R.FIGEQGLDR.Y	Y	53.86	1033.52	9	1.1	517.766	2	50.3	163130
Q4QDQ2	R.MDDSQLSR.E	Y	46.37	950.413	8	-1	476.212	2	24.8	25552
Q4QDQ2	R.ETTTIVSFVDDER.F	Y	44.61	1510.72	13	-1.3	756.362	2	83.84	69749
Q4QDQ2	R.YNVDVSQNK.R	Y	43.38	1065.51	9	1.9	533.762	2	29.9	41301
Q4QDQ2	R.SPSSVPFLPQVNK.V	Y	39.72	1398.75	13	0.6	700.381	2	78.67	120540
Q4QDQ2	R.LVEEVLGR.G	Y	28.95	913.523	8	-0.3	457.768	2	52.67	0
Q4QDQ2	R.TREDVEFAAK.G	Y	26.97	1164.58	10	4	583.297	2	27.49	7581.5
Q4Q970	R.IINEPTAAAIAYGMDR.K	Y	82.53	1704.85	16	0.4	853.431	2	87.13	30900
Q4Q970	Q.VDIIANDQGNR.T	N	69.18	1213.61	11	-3.5	607.806	2	38.13	50172
Q4Q970	K.IQQIVSQFFGGK.E	Y	61	1350.73	12	-5.2	676.367	2	91.4	14445
Q4Q970	K.NEQVDIIANDQGNR.T	Y	58.11	1584.75	14	2.8	793.382	2	48.99	0
Q4Q970	K.NQVAMNPSNTVFDAK.R	Y	53.93	1634.77	15	-1.8	818.39	2	63.25	15369
Q4Q970	R.LVDYFATELK.M	Y	46.84	1197.63	10	0.3	599.82	2	85.31	99690
Q4Q970	R.TTPSYVAFTETER.L	Y	46.19	1500.71	13	4.4	751.364	2	66.73	39671
Q4Q970	K.ETAEAYLGTTVK.D	Y	43.99	1281.65	12	-0.1	641.828	2	57.82	0
Q4Q970	K.LIEGIAHPILSEFYK.K	Y	36.77	1728.94	15	-1.7	865.476	2	98.06	65895
Q4Q970	K.DAGSIAGLNVLR.I	Y	36.44	1184.65	12	1	593.332	2	84.48	92742
Q4Q970	K.MKETAEAYLGTTVK.D	Y	26.45	1540.78	14	16.8	514.608	3	52.04	167630
Q4Q127	R.TYDAAMVALDVNR.E	Y	76.05	1437.69	13	0.5	719.852	2	78.93	79045
Q4Q127	R.FSWDPNYLALATASTDK.T	Y	75.08	1898.9	17	-3.9	950.454	2	109.16	15629
Q4Q127	K.LFGSYTTVGQVEGR.T	Y	69.79	1512.76	14	1	757.385	2	72.72	122660
Q4Q127	R.SSTNSAIQVYNVPFTVPK.A	Y	68.06	1951.01	18	0.2	976.508	2	94.23	26447
Q4Q127	K.AGEDIAPVK.T	Y	57.69	898.476	9	1.2	450.245	2	28.7	108670
Q4Q127	R.GFASASYDGLIK.M	Y	54.48	1227.61	12	9.9	614.819	2	74.91	539470
Q4Q127	R.DLATIQVYR.S	Y	51.02	1077.58	9	1	539.798	2	68.44	125970
Q4Q127	R.DGDLLFSSAK.D	Y	49.06	1051.52	10	-1.8	526.764	2	67.95	38758
Q4Q4I6	R.YQSLTDPSVLGESPR.L	Y	77.52	1647.81	15	-0.8	824.91	2	72.27	42516
Q4Q4I6	R.FYSTESGEEMTTLK.D	Y	76.68	1621.72	14	1.5	811.866	2	63.4	35854
Q4Q4I6	K.TLTVEDN(+.98)GIGMTK.A	Y	62.11	1378.66	13	2.6	690.34	2	62.81	19964
Q4Q4I6	K.TLTVEDNGIGMTK.A	Y	58.94	1377.68	13	-2	689.845	2	59.47	2029.5
Q4Q4I6	K.ADLVNNLGTIAR.S	Y	53.23	1255.69	12	-0.7	628.85	2	72.34	107470
Q4Q4I6	K.SIYYITGDSK.K	Y	51.36	1145.56	10	0.8	573.787	2	54.09	48830
Q4Q4I6	K.LETSPFIEQAR.R	Y	47.01	1289.66	11	3	645.838	2	63.01	19168
Q4Q4I6	K.HFSVEGQLEFR.S	Y	34.7	1347.66	11	-0.3	674.834	2	67.01	0
Q4Q4I0	R.YQSLTDPSVLGESPR.L	Y	77.52	1647.81	15	-0.8	824.91	2	72.27	42516
Q4Q4I0	R.FYSTESGEEMTTLK.D	Y	76.68	1621.72	14	1.5	811.866	2	63.4	35854
Q4Q4I0	K.TLTVEDN(+.98)GIGMTK.A	Y	62.11	1378.66	13	2.6	690.34	2	62.81	19964
Q4Q4I0	K.TLTVEDNGIGMTK.A	Y	58.94	1377.68	13	-2	689.845	2	59.47	2029.5
Q4Q4I0	K.ADLVNNLGTIAR.S	Y	53.23	1255.69	12	-0.7	628.85	2	72.34	107470
Q4Q4I0	K.SIYYITGDSK.K	Y	51.36	1145.56	10	0.8	573.787	2	54.09	48830
Q4Q4I0	K.LETSPFIEQAR.R	Y	47.01	1289.66	11	3	645.838	2	63.01	19168
Q4Q4I0	K.HFSVEGQLEFR.S	Y	34.7	1347.66	11	-0.3	674.834	2	67.01	0
Q4QEW5	R.VVIIDDLVSTGETK.V	Y	81.87	1487.81	14	0.6	744.91	2	88.81	77421
Q4QEW5	K.SNAITSQQEADVR.A	Y	73.72	1417.68	13	1.7	709.847	2	32.65	30477
Q4QEW5	K.YLYEAVAER.A	Y	45.06	1112.55	9	0.5	557.281	2	55.65	119390
Q4QEW5	R.KSNAITSQQEADVR.A	Y	38.68	1545.77	14	3.5	516.266	3	22.27	0
Q4QEW5	R.APTLWFLVPGIGAQGGSLK.A	Y	37.93	1911.06	19	-1.9	956.534	2	116.5	0
Q4QEW5	R.LVTYPAIMR.L	Y	34.98	1062.59	9	1.4	532.302	2	69.16	79974
Q4QEW5	K.ASLDAGLR.A	Y	29.88	801.434	8	4	401.725	2	35.74	0
Q4QEW5	K.ELC(+57.02)EEINAIR.F	Y	29.65	1245.6	10	2.9	623.809	2	65.01	18369
Q4QEW5	R.FGNFTLK.S	Y	27.86	825.438	7	2.2	413.726	2	60.81	84681
Q4QEW5	K.SSPIYIDLR.R	Y	27.22	1062.57	9	-0.5	532.291	2	73.43	133220
Q4Q1V0	K.GLLAADESIGSC(+57.02)TK.R	Y	84.61	1420.69	14	1.3	711.35	2	59.82	122230
Q4Q1V0	K.RFEPIGLSNTEEHR.R	Y	62.82	1683.83	14	1.5	562.284	3	44.06	11246
Q4Q1V0	K.IQN(+.98)GTVSEPAVR.F	Y	47.06	1270.65	12	1.1	636.332	2	37.5	246230
Q4Q1V0	R.IKTPYESELIATVK.K	Y	46.43	1590.89	14	1.3	531.302	3	71.66	47908
Q4Q1V0	R.PYFLSFSYAR.A	Y	43.27	1249.61	10	-1.4	625.812	2	97.87	18643
Q4Q1V0	K.TFPEYLTAR.G	Y	40.14	1096.56	9	2.3	549.285	2	68.44	343140
Q4Q1V0	R.FNAETLAR.Y	Y	34.18	920.472	8	0	461.242	2	45.77	175370
Q4Q1V0	R.VSEHVWR.E	Y	29.56	911.461	7	0.3	456.737	2	24.24	25193
Q4Q1V0	K.IQ(+.98)N(+.98)GTVSEPAVR.F	Y	27.48	1271.64	12	-1.4	636.823	2	39.47	8919.5
Q4QB32	K.GFTQALSDALAAVEK.I	Y	65.96	1519.79	15	-2.1	760.898	2	112.72	40632
Q4QB32	R.ILTSNC(+57.02)GANVIR.V	Y	62.32	1316.69	12	0.3	659.35	2	47.45	23935
Q4QB32	R.VEELTQEHIGK.A	Y	56.31	1281.66	11	2.4	641.836	2	34.36	0
Q4QB32	K.KPETTINVEVTK.D	Y	56.03	1357.75	12	2.5	679.88	2	35.59	29306
Q4QB32	K.GASDLAAHFLYK.A	Y	55.82	1291.66	12	2.2	646.835	2	74.65	22225
Q4QB32	R.ILLLDC(+57.02)PLEYK.K	Y	49.86	1375.74	11	0.9	688.877	2	98.73	30489
Q4QB32	R.VVQVNPITGVK.D	Y	45.73	1152.69	11	1	577.35	2	53.46	179080
Q4QB32	K.HMLELAR.A	Y	30.74	868.459	7	1.6	435.236	2	32.19	83449
Q4QB32	R.EIDVVHPAAK.H	Y	27.16	1077.58	10	-3.5	539.795	2	29.04	5036.3
Q4QEJ8	R.IDELFESPITTK.T	Y	71.83	1391.72	12	1.2	696.866	2	85.04	37393
Q4QEJ8	R.AEAMQVNATEGDR.M	Y	59.14	1390.61	13	1.4	696.314	2	32.74	4352.2
Q4QEJ8	K.SVTALTAANSDLAR.Y	Y	58.84	1388.73	14	-0.3	695.368	2	57.41	68850
Q4QEJ8	K.EILQANLYER.A	Y	54.13	1247.65	10	-4.6	624.828	2	65.01	38864
Q4QEJ8	K.VDESIVYR.S	Y	51.82	979.497	8	0.9	490.755	2	45.83	20135
Q4QEJ8	R.IVDSVMIR.I	Y	42.43	931.516	8	2.2	466.765	2	51.67	22733
Q4QEJ8	R.EVMPLAADLDAAR.A	Y	37.14	1370.69	13	-7.3	686.344	2	84.54	0
Q4QEJ8	R.NAVQELLK.E	Y	26.42	913.523	8	1.5	457.769	2	59.32	0
E9AFD4	K.VTPILVATDVASR.G	Y	79.64	1340.77	13	0.5	671.389	2	76.39	271740
E9AFD4	R.ELAVQIFDEVR.K	Y	60.81	1317.69	11	0.3	659.852	2	98.93	85722
E9AFD4	K.APASLPAETGGFAPPGHER.R	Y	58.53	1860.91	19	2.5	621.311	3	57.12	8419.7
E9AFD4	K.FLILDEADR.M	Y	46.58	1090.57	9	0.7	546.289	2	79.65	106590
E9AFD4	K.YYLLTVGR.V	Y	44.07	983.544	8	1.4	492.779	2	73.59	39420
E9AFD4	R.R(+42.01)RGGGGGGGGGHR.S	Y	32.95	1178.58	13	-19.3	590.283	2	43.24	0
E9AFD4	K.SYPIALVLAPTR.E	Y	31.44	1299.76	12	-0.2	650.883	2	95.59	52044
Q4Q5P5	R.GFNDAQGTYGGGFNR.N	Y	61.64	1559.68	15	0.3	780.843	2	57.41	20346
Q4Q5P5	R.VGSTTENITQDVR.W	Y	61.25	1418.7	13	-4.1	710.353	2	43.88	52905
Q4Q5P5	R.VLVATDVASR.G	Y	57.89	1029.58	10	1.6	515.798	2	42.97	136000
Q4Q5P5	R.MLDMGFEPQIR.A	Y	57.38	1335.63	11	-0.8	668.821	2	89.13	16825
Q4Q5P5	R.NIVDDLIPLLR.E	Y	51.33	1279.75	11	-0.4	640.881	2	118.63	68054
Q4Q5P5	R.GTAISFFNDK.N	Y	45.78	1098.53	10	1.1	550.274	2	71.9	22296
Q4Q5P5	R.FLVLDEADR.M	Y	42.09	1076.55	9	2.3	539.282	2	71.08	119200
Q4Q5P5	R.QTLLYSATFPK.E	Y	40.87	1267.68	11	0.7	634.847	2	76.92	72897
Q4Q5P5	R.GC(+57.02)GLLVATPGR.L	Y	28.81	1099.58	11	-4	550.794	2	54.16	19047
Q4Q1C4	R.GIFALEDQTQIDSK.E	Y	83.12	1563.78	14	0.8	782.895	2	82.33	80009
Q4Q1C4	K.GQLVNTLYVTEAVAGIK.R	Y	67.36	1774.98	17	-2.4	888.495	2	105.79	36511
Q4Q1C4	K.ELGFAGETTER.A	Y	50.3	1208.57	11	4.5	605.292	2	50.3	91246
Q4Q1C4	K.ALNTTIPIVVR.L	Y	44.46	1195.73	11	1.3	598.871	2	76.51	105940
Q4Q1C4	K.SQILAGGR.G	Y	35.38	800.45	8	3	401.233	2	21.6	36189
Q4Q1C4	K.VNVAEGVDHDAAVAYAK.E	Y	27.66	1727.85	17	1.2	576.956	3	54.15	176540
E9AFK3	K.DGTVIYFEDNAGVIVNPK.G	Y	74.81	1949.97	18	-3.3	975.989	2	101.18	25833
E9AFK3	R.LPSAALGDMVMC(+57.02)SVK.K	Y	72.32	1577.76	15	-0.2	789.886	2	94.19	67326
E9AFK3	R.VSVALPVGAVVNC(+57.02)ADNTGAK.N	Y	64.42	1941	20	1.5	971.506	2	85.4	86154
E9AFK3	K.NLYVISVK.G	Y	41.03	934.549	8	-2.2	468.28	2	63.7	260960
E9AFK3	K.VLNAVIIR.Q	Y	37.23	896.581	8	0.3	449.297	2	56.37	369030
E9AFK3	K.GSGIAGPVAK.E	Y	35.47	855.481	10	2.4	428.748	2	22.02	287640
E9AFK3	K.VLN(+.98)AVIIR.Q	Y	30.08	897.565	8	-1.1	449.788	2	63.56	0
Q4Q259	K.STLSDSLVGAAGIIK.M	Y	76.33	1430.8	15	2.2	716.406	2	97.16	42074
Q4Q259	R.AEMLYSGEASPEDK.Y	Y	72.99	1525.66	14	0.7	763.836	2	50.17	0
Q4Q259	R.ETVTDVSSQQC(+57.02)LSK.S	Y	50.61	1580.74	14	0.1	791.373	2	41.99	0
Q4Q259	K.SLANTTTLGIR.T	Y	48.61	1145.64	11	0.5	573.826	2	56.78	102150
Q4Q259	R.GGGQIIPTAR.R	Y	46.53	968.54	10	1.2	485.277	2	37.21	75794
Q4Q259	R.IMGNNYVYGK.K	Y	28.52	1157.55	10	2.2	579.784	2	48.37	18326
Q4Q7Y4	R.VDIIANDQGNR.T	N	69.18	1213.61	11	-3.5	607.806	2	38.13	50172
Q4Q7Y4	K.DAGTIAGLEVLR.I	Y	61.37	1213.67	12	0.3	607.839	2	90.37	101280
Q4Q7Y4	R.IINEPTAAAIAYGLDK.G	Y	61.02	1658.89	16	-1.2	830.448	2	90.53	52496
Q4Q7Y4	K.VQSLVSDFFGGK.E	Y	58.58	1282.66	12	0.4	642.334	2	102.38	75794
Q4Q7Y4	K.NTLSDSNVSGK.L	Y	48.75	1120.54	11	1.5	561.275	2	20.4	36368
Q4Q7Y4	R.LVTFFTEEFK.R	Y	44.25	1259.64	10	-0.1	630.828	2	101.41	31159
Q4Q7Y4	R.IINEPTAAAIAYGLDK(-1.03).G	Y	31.64	1657.86	16	4.5	829.937	2	86.19	1752.6
Q4Q7Y4	R.STIQPVER.V	Y	25.57	928.498	8	2.4	465.256	2	22.73	52227
Q4Q6V5	K.AHVQNMITGVTK.G	Y	74.91	1297.68	12	0.4	649.847	2	38.51	76237
Q4Q6V5	K.SLCT(+57.02)LQIPEGVTVDVK.G	Y	62.64	1757.92	16	2.9	879.97	2	94.52	32674
Q4Q6V5	K.VKDEIVFDGNDLEQVSR.E	Y	61.44	1961.97	17	-0.3	654.995	3	75.83	236160
Q4Q6V5	K.FLDGIYVQTK.T	Y	56.86	1182.63	10	0.8	592.321	2	76.31	139910
Q4Q6V5	R.KFLDGIYVQTK.T	Y	40.1	1310.72	11	6.5	656.372	2	62.51	12833
Q4Q6V5	K.DLTHLQLDLR.V	Y	34.38	1222.67	10	2.1	408.563	3	80.51	136410
Q4QC91	K.AHVQNMITGVTK.G	Y	74.91	1297.68	12	0.4	649.847	2	38.51	76237
Q4QC91	K.SLCT(+57.02)LQIPEGVTVDVK.G	Y	62.64	1757.92	16	2.9	879.97	2	94.52	32674
Q4QC91	K.VKDEIVFDGNDLEQVSR.E	Y	61.44	1961.97	17	-0.3	654.995	3	75.83	236160
Q4QC91	K.FLDGIYVQTK.T	Y	56.86	1182.63	10	0.8	592.321	2	76.31	139910
Q4QC91	R.KFLDGIYVQTK.T	Y	40.1	1310.72	11	6.5	656.372	2	62.51	12833
Q4QC91	K.DLTHLQLDLR.V	Y	34.38	1222.67	10	2.1	408.563	3	80.51	136410
Q4Q5Y0	R.ILMVGLDAAGK.T	Y	70.87	1086.61	11	0.5	544.312	2	73.25	466490
Q4Q5Y0	K.QDLPNAMSTTEVTEK.L	Y	70.16	1662.78	15	-0.4	832.394	2	58.66	142570
Q4Q5Y0	R.AATLLVFANK.Q	Y	66.32	1046.61	10	1.6	524.313	2	75.2	468200
Q4Q5Y0	K.FTMWDVGGQDK.L	Y	65.42	1282.57	11	-3.3	642.286	2	80.96	55789
Q4Q5Y0	R.ILM(+15.99)VGLDAAGK.T	Y	56.15	1102.61	11	1	552.309	2	60.84	61292
Q4Q5Y0	K.MLVEDDLR.A	Y	35.85	989.485	8	1.1	495.749	2	56.67	283410
E9AEL4	K.GVTQYYAFVEER.Q	Y	67.29	1460.69	12	0.5	731.353	2	83.36	241210
E9AEL4	R.ELALQTAQVTK.E	Y	65.87	1200.67	11	-0.8	601.341	2	49.48	201840
E9AEL4	K.VHILVATPGR.V	Y	58.18	1061.63	10	0.3	531.823	2	40.77	183140
E9AEL4	K.YAETYLHR.I	Y	48.99	1051.51	8	-1.2	526.76	2	33.19	58454
E9AEL4	R.ELALQTAQ(+.98)VTK.E	Y	45.66	1201.66	11	-1	601.833	2	53.27	42802
E9AEL4	R.NVNFEEYALR.R	Y	44.88	1253.6	10	2.7	627.809	2	77.72	126880
E9AEL4	K.TASFVIPVLEK.V	Y	42.14	1202.69	11	1.3	602.352	2	94.04	298750
E9AEL4	R.ELALQ(+.98)TAQVTK.E	Y	32.61	1201.66	11	-15	601.825	2	53.65	42802
E9ACP3	K.ATILSAQVVEGETK.G	Y	76.16	1444.78	14	1.5	723.395	2	65.01	160720
E9ACP3	R.TTDNVYYAVPK.E	Y	53.16	1269.62	11	-0.8	635.817	2	53.27	161850
E9ACP3	R.EGIIPYTEVTR.R	Y	41.45	1276.67	11	1	639.34	2	72.91	183880
E9ACP3	R.MKEAIEAMTAEIK.K	Y	39.47	1463.74	13	1.8	488.919	3	64.88	0
E9ACP3	K.INDVVWVK.I	Y	34.06	971.544	8	0.1	486.778	2	61.18	75503
E9ACP3	R.LNQSLAR.R	Y	32.63	800.45	7	1	401.232	2	19.2	85244
E9ACP3	R.TEPAQVIR.I	Y	31.82	912.503	8	1.4	457.258	2	27.31	143960
E9ACP3	K.LVTPNEAK.A	Y	29.95	870.481	8	0.6	436.247	2	20.91	42382
E9ACP3	K.DIPFYVETMPK.I	Y	29.55	1338.65	11	0.6	670.333	2	96.56	62386
Q4Q8Q6	R.VPVTIDIGGTFAK.I	Y	69.54	1316.73	13	-0.5	659.372	2	85.59	59315
Q4Q8Q6	R.FVEAALAQVR.E	Y	68.7	1102.61	10	0.5	552.313	2	63.37	64905
Q4Q8Q6	K.AASAIDIVR.S	Y	46.61	914.519	9	8.9	458.269	2	47.47	0
Q4Q8Q6	R.STMSALLDR.H	Y	43.51	992.496	9	1.8	497.255	2	62.86	17557
Q4Q8Q6	R.VLSYNFNILPR.G	Y	43.27	1334.73	11	2.2	668.375	2	98.41	51461
Q4Q8Q6	K.ALNPLAGVR.T	Y	36.52	909.54	9	1	455.776	2	57.96	44737
Q4Q6T6	K.TQVTVEYDYDTR.E	Y	76.43	1488.67	12	-1.1	745.341	2	55.56	73519
Q4Q6T6	R.GGPHGDAGLTGR.K	Y	57.7	1093.53	12	-4.6	547.767	2	13.89	2746.5
Q4Q6T6	K.AVIPANMLDAETK.Y	Y	50.31	1371.71	13	0.8	686.86	2	74.14	127080
Q4Q6T6	K.LRPYDIIQELNLR.R	Y	40.64	1641.92	13	-0.2	548.313	3	105.58	62256
Q4Q6T6	K.DIGFDSADK.G	Y	36.55	966.429	9	0	484.221	2	45.76	34355
Q4Q6T6	R.VAVVLISAQHDEHVTNDK.I	Y	36.33	1974.02	18	-0.1	659.011	3	47.23	32402
Q4Q0Q2	K.VAAESEVVAEAK.E	Y	69.97	1201.62	12	0.5	601.816	2	39.7	75813
Q4Q0Q2	R.GPEDTLLSEK.T	Y	56.05	1087.54	10	1.1	544.776	2	53.09	111540
Q4Q0Q2	R.GLAGWQSEQAAR.L	Y	44.1	1272.62	12	0	637.316	2	47.56	0
Q4Q0Q2	R.NLLTSLASR.A	Y	41.1	973.556	9	0.6	487.784	2	76.31	37288
Q4Q0Q2	R.YVGHHLIGSFVLR.Y	Y	39.65	1496.83	13	-5.6	499.945	3	66.38	0
Q4Q0Q2	K.YAAAC(+57.02)LSIPR.G	Y	35.87	1120.57	10	1.2	561.292	2	61.82	7712.5
Q4Q0Q2	K.IVPPPPNPEANPLNR.I	Y	26.77	1623.87	15	0.9	812.943	2	64.44	58819
Q4QDQ1	K.VDGMDVLAVQEGTR.Y	Y	82.71	1488.72	14	1	745.368	2	75.97	84696
Q4QDQ1	R.GSYQAEFYR.R	Y	48.11	1119.5	9	0.4	560.755	2	50.55	86718
Q4QDQ1	K.QSLALMFR.I	Y	38.64	964.516	8	-0.4	483.264	2	77.96	31586
Q4QDQ1	R.GGKPEDVFAEMFGR.Q	Y	37.85	1538.72	14	-1	513.912	3	98.73	29229
Q4QDQ1	R.YMGHSMSDPDNQYR.T	Y	31.68	1699.67	14	-3.5	567.561	3	38.34	6370.9
Q4QDQ1	R.RGDYIPGIK.V	Y	29.31	1017.56	9	2.4	509.788	2	40.99	108940
Q4Q5K7	R.PASGSSN(+.98)GVYVK.N	Y	66.57	1165.56	12	0.9	583.787	2	24.15	59926
Q4Q5K7	K.NWGTGSVADAANVFSAAGK.V	Y	61.35	1821.86	19	3.3	911.94	2	96.45	7190.8
Q4Q5K7	R.QNFAYAYLDSPAAAK.K	Y	57.99	1628.78	15	-3	815.395	2	78.96	30710
Q4Q5K7	K.AQVMELFAGVK.V	Y	55.94	1191.63	11	1.1	596.823	2	89.86	65281
Q4Q5K7	R.Q(-17.03)EAANVVIAAHR.H	Y	48.79	1260.66	12	1.9	631.336	2	54.14	21000
Q4Q8H1	K.SPGPGAQAALR.A	Y	77.47	1023.55	11	1.5	512.78	2	28.65	864800
Q4Q8H1	R.IEDVTPIPTDSTR.R	Y	75.71	1442.73	13	0.9	722.369	2	57.73	1016000
Q4Q8H1	R.IE(+14.02)DVTPIPTDSTR.R	Y	52.96	1456.74	13	-0.1	729.376	2	64.49	83404
Q4Q8H1	R.TKSPGPGAQAALR.A	Y	43.03	1252.69	13	2.5	418.57	3	20.93	138510
Q4Q8H1	M.MAAQDVVAR.C	Y	40.38	959.486	9	-0.4	480.749	2	32.53	56876
Q4Q8H1	K.SPGPGAQ(+.98)AALR.A	Y	32.25	1024.53	11	0.4	513.271	2	33.01	101990
Q4QGW3	M.TMMSVLANALR.T	Y	66.58	1205.63	11	-0.5	603.819	2	103.73	0
Q4QGW3	R.FDC(+57.02)ATTDYEK.W	Y	58.42	1248.5	10	0.4	625.255	2	39.35	122950
Q4QGW3	K.HGYIGEFEIIDDHR.A	Y	58.36	1699.8	14	0	567.604	3	70.37	1037200
Q4QGW3	M.TMMSVLAN(+.98)ALR.T	Y	52.18	1206.61	11	-1.4	604.31	2	106.14	36964
Q4QGW3	M.TM(+15.99)M(+15.99)SVLANALR.T	Y	43.47	1237.62	11	0.1	619.814	2	58.42	78587
Q4QGW3	K.FLQVMQK.H	Y	42.13	892.484	7	0.7	447.249	2	47.93	525510
Q4QGW3	K.HGYIGE(+14.02)FEIIDDHR.A	Y	36.01	1713.81	14	4.7	572.279	3	77.64	30341
Q4QGW3	R.QVLIRPSSK.V	Y	35.19	1026.62	9	12.9	514.322	2	19.6	56930
Q4QGW3	K.IVVNLN(+.98)GR.L	Y	33.76	884.508	8	1.1	443.261	2	48.26	504840
Q4QGW3	R.Q(+.98)VLIRPSSK.V	Y	31.58	1027.6	9	1.7	514.808	2	22.41	0
Q4Q1Y2	K.IAEIIADPAK.F	Y	63.26	1039.59	10	1.5	520.803	2	52.21	605740
Q4Q1Y2	R.LLNTNVEGK.R	Y	48.64	986.54	9	1.5	494.277	2	32.25	702690
Q4Q1Y2	R.RAGTLTAEELEK.I	Y	48.16	1316.69	12	0.8	659.353	2	34.97	65163
Q4Q1Y2	R.AGTLTAEELEK.I	Y	48.05	1160.59	11	0.9	581.303	2	45.85	643310
Q4Q1Y2	K.TEHLSSSMVDTR.L	Y	47.06	1361.62	12	1	454.882	3	33.57	129100
Q4Q1Y2	K.IPDWFLNR.Q	Y	45.49	1059.55	8	1.7	530.782	2	93.39	320030
Q4Q1Y2	K.IAE(+14.02)IIADPAK.F	Y	38.35	1053.61	10	1.7	527.81	2	59.49	31200
Q4Q1Y2	R.FAYLVC(+57.02)K.K	Y	37.03	899.457	7	2.4	450.736	2	55.65	56389
Q4Q1Y2	R.LLNTN(+.98)VEGK.R	Y	33.93	987.524	9	-0.4	494.768	2	35.5	16890
Q4Q1Y2	R.AGTLTAE(+14.02)ELEK.I	Y	26.02	1174.61	11	2.2	588.311	2	51.78	38129
Q4Q1Y3	K.IAEIIADPAK.F	Y	63.26	1039.59	10	1.5	520.803	2	52.21	605740
Q4Q1Y3	R.LLNTNVEGK.R	Y	48.64	986.54	9	1.5	494.277	2	32.25	702690
Q4Q1Y3	R.RAGTLTAEELEK.I	Y	48.16	1316.69	12	0.8	659.353	2	34.97	65163
Q4Q1Y3	R.AGTLTAEELEK.I	Y	48.05	1160.59	11	0.9	581.303	2	45.85	643310
Q4Q1Y3	K.TEHLSSSMVDTR.L	Y	47.06	1361.62	12	1	454.882	3	33.57	129100
Q4Q1Y3	K.IPDWFLNR.Q	Y	45.49	1059.55	8	1.7	530.782	2	93.39	320030
Q4Q1Y3	K.IAE(+14.02)IIADPAK.F	Y	38.35	1053.61	10	1.7	527.81	2	59.49	31200
Q4Q1Y3	R.FAYLVC(+57.02)K.K	Y	37.03	899.457	7	2.4	450.736	2	55.65	56389
Q4Q1Y3	R.LLNTN(+.98)VEGK.R	Y	33.93	987.524	9	-0.4	494.768	2	35.5	16890
Q4Q1Y3	R.AGTLTAE(+14.02)ELEK.I	Y	26.02	1174.61	11	2.2	588.311	2	51.78	38129
Q4Q2W6	K.AVAAALATEDVIALK.T	Y	77.76	1454.83	15	-1.7	728.422	2	89.25	35374
Q4Q2W6	R.YGGAPHGGFGLGVER.L	Y	70.91	1472.72	15	0.8	491.912	3	53.21	152570
Q4Q2W6	R.MSFVVLR.D	Y	45.27	850.473	7	1.1	426.243	2	73.59	50534
Q4Q2W6	R.SPIGELLSHK.E	Y	35.22	1079.6	10	0.8	540.805	2	62.37	31574
Q4Q838	K.DASDVLVTMAAVGYLK.S	Y	81.95	1651.85	16	-1.5	826.929	2	115.74	0
Q4Q838	K.AYVAIGNSIGSAR.S	Y	56.83	1277.67	13	1	639.843	2	56.37	14616
Q4Q838	K.AAVISLTK.D	Y	48.8	801.496	8	0	401.754	2	40.69	64216
Q4Q838	R.IIGNSLYIMGDNAAFMAK.H	Y	41.83	1927.95	18	2.4	964.984	2	104.5	5705.1
Q4Q933	K.HQLFITYDQLR.A	Y	53.36	1432.75	11	-0.5	717.378	2	71.76	0
Q4Q933	R.IFDTFEAQPAK.K	Y	51.8	1265.63	11	0.5	633.821	2	64.67	97794
Q4Q933	R.VSFGQLFGMR.D	Y	48.73	1140.58	10	-0.3	571.293	2	104.05	19996
Q4Q933	R.LLLIASMAK.E	Y	41.92	958.588	9	-0.1	480.3	2	78.62	57113
Q4Q933	K.EITEALDPR.K	Y	41.7	1042.53	9	0.6	522.271	2	48.94	0
Q4Q933	K.LSDAQFK.E	Y	38.66	807.413	7	2.1	404.714	2	28.18	0
Q4Q933	R.IDNDLVR.A	Y	36.59	843.445	7	1.7	422.729	2	33.33	38031
Q4Q933	R.DNLTVPLAR.A	Y	36.02	997.556	9	3.5	499.786	2	59.6	89510
Q4Q933	K.LTYSILVK.K	Y	34.42	935.569	8	1	468.791	2	68.52	39044
Q4Q933	K.VNYFEYK.E	Y	26.43	961.455	7	-1.3	481.733	2	57.82	24950
Q4QIQ9	K.TGDAYSFVSSADNSK.T	Y	70.88	1547.67	15	0.7	774.843	2	59.22	31811
Q4QIQ9	R.AILVATDVAAR.G	Y	56.85	1098.64	11	1	550.326	2	56.58	102010
Q4QIQ9	R.ELAVQIETETR.K	Y	53.78	1287.67	11	0	644.839	2	58.5	30881
Q4QIQ9	R.SEEEIATWLR.E	Y	48.69	1232.6	10	2.7	617.309	2	84.87	11895
Q4QIQ9	R.DLIDLLLR.A	Y	36.64	969.586	8	1.4	485.8	2	118.97	14695
Q4Q636	R.MLQLGETPVADDAR.N	Y	75.43	1514.74	14	0.6	758.376	2	70.24	82332
Q4Q636	R.AIEVAYQQAER.F	Y	67.45	1276.64	11	1.4	639.327	2	45.8	68613
Q4Q636	K.GITNVQLAR.A	Y	50.7	970.556	9	-2.5	486.283	2	44.9	40883
Q4Q636	K.NLESYLER.L	Y	38.94	1022.5	8	1.9	512.259	2	66.98	26668
Q4Q636	R.AIEVAYQ(+.98)QAER.F	Y	31.53	1277.63	11	-4.2	639.816	2	48.82	0
Q4Q628	E.MLQLGETPVADDAR.N	Y	75.43	1514.74	14	0.6	758.376	2	70.24	82332
Q4Q628	R.AIEVAYQQAER.F	Y	67.45	1276.64	11	1.4	639.327	2	45.8	68613
Q4Q628	K.GITNVQLAR.A	Y	50.7	970.556	9	-2.5	486.283	2	44.9	40883
Q4Q628	K.NLESYLER.L	Y	38.94	1022.5	8	1.9	512.259	2	66.98	26668
Q4Q628	R.AIEVAYQ(+.98)QAER.F	Y	31.53	1277.63	11	-4.2	639.816	2	48.82	0
E9AEK1	K.YVLGTQQALTTLR.Q	Y	68.22	1462.81	13	0	732.413	2	78.06	947150
E9AEK1	R.AEVEYYC(+57.02)TLSK.T	Y	67.6	1361.62	11	1	681.815	2	56.64	203520
E9AEK1	K.YVLGTQ(+.98)QALTTLR.Q	Y	52.59	1463.8	13	1.4	732.906	2	83.25	87477
E9AEK1	K.LVVIANNC(+57.02)PPIR.R	Y	50.37	1364.76	12	0.2	683.386	2	62.28	158210
E9AEK1	R.RAEVEYYCT(+57.02)LSK.T	Y	41.71	1517.72	12	2.4	759.866	2	46.33	11333
E9AEK1	R.RAEVEYYC(+57.02)TLSK.T	Y	39.36	1517.72	12	2.4	759.866	2	46.33	11333
E9AEK1	R.T(+57.02)CVLSVTNVGDSDIAA	Y	31.6	1620.77	16	1.4	811.39	2	92.87	72029
Q4FX34	R.GIEVLLAQSFSK.N	Y	67.21	1290.72	12	1.4	646.366	2	100.76	22053
Q4FX34	K.ANLVIGAYR.D	Y	58.36	975.55	9	1.2	488.782	2	56.18	83700
Q4FX34	R.LAHLILSNNELR.K	Y	58.31	1391.79	12	0.7	464.936	3	59.52	152020
Q4FX34	R.AGTLSLLLK.D	Y	37.84	914.58	9	0.6	458.296	2	77.79	103230
Q4FX34	K.NIC(+57.02)TYAYYDPK.T	Y	26.93	1406.62	11	-3.2	704.312	2	63.1	24917
Q4FX34	K.TVSLNFEGM(+15.99)K.K	Y	26.02	1140.55	10	1.3	571.281	2	55.56	9182.5
Q4Q140	R.LVQGPNSYFMDVSC(+57.02)PR.C	Y	73.98	1868.86	16	-2.1	935.431	2	85.68	132900
Q4Q140	M.GFFDADLSYPTVR.T	Y	63.89	1486.71	13	0	744.36	2	101.75	1651300
Q4Q140	K.ALLVEGC(+57.02)GYR.R	Y	49.62	1136.56	10	1.6	569.289	2	54.85	1298000
Q4Q140	R.Q(-17.03)VTVVYSHATTSVEC(+57.02)K.G	Y	48.24	1790.85	16	2	896.432	2	66.47	52264
Q4Q140	K.ALLVEGCGYR.R	Y	46.68	1079.54	10	-3.6	540.776	2	74.31	0
Q4Q140	R.QVTVVYSHATTSVEC(+57.02)K.G	Y	33.49	1807.88	16	0.5	603.632	3	42.92	178860
Q4Q140	K.ALLVEGC(-33.99)GYR.R	Y	30.58	1045.56	10	3.1	523.785	2	56.38	0
E9ADY5	K.NNPVLIGEPGVGK.T	N	74.8	1292.71	13	0.7	647.361	2	58.16	30169
E9ADY5	K.TAIVEGIAQQVVR.G	Y	57.41	1382.79	13	-1.9	692.398	2	80.5	0
E9ADY5	R.TIGATTLEEYR.Q	Y	44.74	1252.63	11	0.8	627.321	2	62.94	20773
E9ADY5	K.AYEVAQAQVMGEVR.K	Y	41.7	1549.76	14	13.1	775.894	2	66.59	0
E9ADY5	R.VDAIPTQMPAP.T	Y	25.94	1138.57	11	-18.7	570.28	2	37.92	226520
E9ACW0	R.GDSVTFSGEGDQIPGVK.L	Y	71.7	1691.8	17	-1.2	846.904	2	73	102560
E9ACW0	R.NAYDDDGDQPR.V	Y	70.35	1264.5	11	1	633.254	2	22.69	13262
E9ACW0	K.MLGYPQQPPAK.D	Y	40.17	1228.63	11	2.2	615.321	2	48.16	59182
E9ACW0	R.FQVVFPK.T	Y	29.11	863.49	7	2.8	432.753	2	70.96	158740
E9ACW0	K.DGAEQYTLQESHIDLEK.E	Y	27.97	1974.92	17	-1.1	659.311	3	69.54	66744
Q4Q0P7	R.LVGVNSVAADSTPELLK.V	Y	78.05	1711.94	17	1.8	856.975	2	85.4	49892
Q4Q0P7	R.HGGSIQTSADSLK.L	Y	68.68	1299.64	13	-3.8	650.824	2	25.19	0
Q4Q0P7	R.FAEDIISSFK.T	Y	54.16	1155.58	10	1.2	578.797	2	89.34	50225
Q4Q9R8	K.LAAEGVQAEVINLR.S	Y	77.9	1481.82	14	0.5	741.916	2	79.65	146930
Q4Q9R8	R.DAIHSALDEELAR.E	Y	50.15	1438.71	13	-0.7	720.358	2	73.62	0
Q4Q9R8	K.DITLIGFSR.G	Y	48.99	1020.56	9	0.2	511.286	2	92.98	27300
Q4Q9R8	K.DIEMASQPQVADVMAAAK.R	Y	42.91	1873.89	18	-1	937.95	2	92.71	15924
Q4Q1S4	R.AELADGQTVLDMNPK.F	Y	70.83	1600.78	15	-0.4	801.393	2	72.38	24930
Q4Q1S4	R.DIVTALLSGDPGR.R	Y	56.27	1312.7	13	-1	657.354	2	111.39	45793
Q4Q1S4	R.DSISSQIQETK.R	Y	55.06	1234.6	11	-1.3	618.307	2	42.31	0
Q4Q1S4	R.FDPLPSNISPEMR.D	Y	37.75	1501.72	13	-0.8	751.867	2	86.53	0
O62591	R.VLVTTDLVAR.G	Y	67.72	1085.64	10	0	543.828	2	63.91	67504
O62591	R.ELALQTAEVISR.I	Y	64.09	1328.73	12	-0.6	665.37	2	73.25	47232
O62591	R.GGDIIAQAQSGTGK.T	Y	54.35	1301.66	14	-1.2	651.834	2	40.47	0
O62591	R.HNLIQGLVLSPTR.E	Y	33.76	1446.83	13	-0.9	483.283	3	76.39	0
Q4QC38	R.IMVATDLFGR.G	Y	59.49	1121.59	10	-0.6	561.801	2	89.16	41241
Q4QC38	K.GLTIAFITTDEK.E	Y	56.64	1307.7	12	2.8	654.856	2	91.61	29225
Q4QC38	K.EVPAIIVGTPGR.M	Y	49.16	1207.69	12	0.4	604.852	2	67.2	101790
Q4QC38	K.SELANAIR.E	Y	44.29	872.472	8	8.4	437.246	2	34.84	19250
Q4QC38	K.WFVVDEFDR.C	Y	30.32	1211.56	9	1.2	606.787	2	102.23	0
Q4QC38	K.AFDTTHVK.W	Y	29.87	917.461	8	2.2	459.738	2	17	0
Q6IMM3	K.QDLPNALTTTQITEK.L	Y	70.76	1671.87	15	-0.3	836.939	2	71.12	41222
Q6IMM3	K.FTMWDVGGQQK.L	Y	62.86	1295.6	11	1.5	648.805	2	77.72	20101
Q6IMM3	K.ILAEEELR.N	Y	42.09	971.529	8	1.5	486.771	2	48.23	58333
Q6IMM3	K.EELDKILAEEELR.N	Y	34.59	1585.82	13	-0.1	529.613	3	84.16	0
Q4QF80	R.SYGVLEESQGVAYR.G	Y	80.61	1556.75	14	2.2	779.381	2	66.86	73372
Q4QF80	R.QITVNDMPVGR.S	Y	36.15	1228.62	11	-3.5	615.315	2	57.04	35492
Q4QF80	R.SVEEVLR.L	Y	34.28	830.45	7	0.9	416.232	2	37.43	31503
Q4QF80	R.GLFIIDPHGMLR.Q	Y	30.34	1367.74	12	2.5	456.92	3	96.45	0
Q4QF80	R.QITVNDL(sub M)PVGR.S	Y	26.59	1210.67	11	0.6	606.34	2	66.24	113960
Q4QF68	R.SYGVLEESQGVAYR.G	Y	80.61	1556.75	14	2.2	779.381	2	66.86	73372
Q4QF68	R.QITVNDMPVGR.S	Y	36.15	1228.62	11	-3.5	615.315	2	57.04	35492
Q4QF68	R.SVEEVLR.L	Y	34.28	830.45	7	0.9	416.232	2	37.43	31503
Q4QF68	R.GLFIIDPHGMLR.Q	Y	30.34	1367.74	12	2.5	456.92	3	96.45	0
Q4QF68	R.QITVNDL(sub M)PVGR.S	Y	26.59	1210.67	11	0.6	606.34	2	66.24	113960
Q4QF76	R.SYGVLEESQGVAYR.G	Y	80.61	1556.75	14	2.2	779.381	2	66.86	73372
Q4QF76	R.QITVNDMPVGR.S	Y	36.15	1228.62	11	-3.5	615.315	2	57.04	35492
Q4QF76	R.SVEEVLR.L	Y	34.28	830.45	7	0.9	416.232	2	37.43	31503
Q4QF76	R.GLFIIDPHGMLR.Q	Y	30.34	1367.74	12	2.5	456.92	3	96.45	0
Q4QF76	R.QITVNDL(sub M)PVGR.S	Y	26.59	1210.67	11	0.6	606.34	2	66.24	113960
Q4QF74	R.SYGVLEESQGVAYR.G	Y	80.61	1556.75	14	2.2	779.381	2	66.86	73372
Q4QF74	R.QITVNDMPVGR.S	Y	36.15	1228.62	11	-3.5	615.315	2	57.04	35492
Q4QF74	R.SVEEVLR.L	Y	34.28	830.45	7	0.9	416.232	2	37.43	31503
Q4QF74	R.GLFIIDPHGMLR.Q	Y	30.34	1367.74	12	2.5	456.92	3	96.45	0
Q4QF74	R.QITVNDL(sub M)PVGR.S	Y	26.59	1210.67	11	0.6	606.34	2	66.24	113960
Q4Q5P0	K.ILEFAGVEDVYTSSR.G	Y	70.11	1684.83	15	3.2	843.423	2	96.7	43599
Q4Q5P0	R.PAENPGVEAPR.A	Y	55.7	1135.56	11	3.5	568.789	2	28.53	0
Q4Q5P0	R.GTGIVAAPVPK.K	Y	51.78	1008.6	11	-1.6	505.304	2	43.9	0
Q4Q5P0	K.LNIVPVR.R	Y	28.87	809.512	7	-0.9	405.762	2	52.36	44141
Q4QG31	R.AANIFVIGK.D	Y	56.57	931.549	9	1.5	466.781	2	67.51	57011
Q4QG31	K.DLNNLQVTVPK.Q	Y	55.4	1239.68	11	1.5	620.848	2	72.31	51528
Q4QG31	K.VVNLYTATGR.V	Y	50.22	1092.59	10	-2.5	547.301	2	50.97	79404
Q4QG31	K.DASGAEFATR.A	Y	49.29	1023.46	10	3.3	512.739	2	32.73	26179
Q4QG31	K.AVIVTGGANR.G	Y	41.57	956.54	10	1.2	479.277	2	24.04	69091
Q4Q2S5	R.NLSDDITQENLSR.I	Y	73.61	1503.72	13	1.1	752.865	2	64.81	64870
Q4Q2S5	R.SGAGSTWGAIASK.S	Y	68.07	1191.59	13	2.2	596.801	2	50.22	39150
Q4Q2S5	K.NVVLDVSR.A	Y	40.65	900.503	8	-2.8	451.256	2	44.78	15914
Q4Q063	R.GATQNVLDDVER.A	Y	58.39	1315.64	12	0.3	658.824	2	59.21	26363
Q4Q063	K.GTALIENADDLIQYSR.K	Y	56.39	1777.88	16	-13.8	889.935	2	98.29	0
Q4Q063	K.LDGESILSTK.L	Y	55.92	1061.56	10	-4.2	531.784	2	57.1	0
Q4Q063	R.LVAGAGAVEMELQK.E	Y	55.18	1414.75	14	-16.7	708.368	2	72.6	0
Q4Q3L5	K.AVGPETPDGEVLNVATK.D	Y	71.8	1695.87	17	4.1	848.943	2	69.8	0
Q4Q3L5	R.VLVATGNEITR.M	Y	62.72	1171.66	11	1.5	586.835	2	46.22	35284
Q4Q3L5	R.SFDTGTGLPVR.C	Y	46.33	1148.58	11	-0.6	575.297	2	59.56	22511
Q5SDH3	R.YSGPTDDFPYDEK.V	Y	75.9	1532.63	13	-0.2	767.321	2	64.67	177810
Q5SDH3	K.VPLFEEK.N	Y	43.74	860.464	7	2.5	431.24	2	49.31	162250
Q5SDH3	K.Q(-17.03)SHAVGEFR.Y	Y	36.82	1012.47	9	-1	507.242	2	35.37	19481
Q5SDH3	K.VTFGPNSR.N	Y	28.26	876.445	8	1.7	439.23	2	31.28	0
Q4Q4A0	R.GLSAMAQVESLR.F	Y	67.59	1260.65	12	2	631.332	2	75.93	154740
Q4Q4A0	K.LLSNLQVR.R	Y	46.06	941.566	8	0.3	471.789	2	51.55	245050
Q4Q4A0	R.GLSAM(+15.99)AQVESLR.F	Y	43.34	1276.64	12	-3.9	639.326	2	54.92	0
Q4Q4A0	R.YVMESGAK.G	Y	35.74	883.411	8	1.4	442.712	2	20.5	50494
Q4Q4A0	R.ELTAC(+57.02)IQQR.F	Y	32.92	1117.56	9	-2.8	559.782	2	38.07	16766
Q4Q4A0	R.EVLGVNGR.R	Y	28.07	842.461	8	4	422.238	2	30.41	9318.8
Q4Q4A0	R.EVLGVN(+.98)GR.R	Y	27.21	843.445	8	1.7	422.729	2	37.37	42429
E9AFP0	K.GFDDTVTSER.L	Y	65.92	1125.49	10	-0.1	563.753	2	41.24	37820
E9AFP0	K.AGSPLDVSR.F	Y	42.1	900.466	9	1.2	451.24	2	34.78	0
E9AFP0	R.LEELFQR.Y	Y	31.36	933.492	7	-0.7	467.752	2	57.72	44763
E9AFP0	K.LYDYFVR.I	Y	30.08	974.486	7	0.2	488.249	2	72.12	39230
E9AFP0	R.IGPVTSVR.V	Y	29.04	827.486	8	2.5	414.751	2	34.18	57163
E9AFP0	K.SVDTYALK.E	Y	25.61	895.465	8	-0.2	448.739	2	37.63	20694
Q4Q557	K.LATYLAVSPDQVQK.V	Y	74.97	1531.82	14	0.4	766.918	2	69.16	89390
Q4Q557	R.RGAAVAADETR.D	Y	55.83	1115.57	11	-0.1	558.79	2	9.64	0
Q4Q557	R.FTDVSSVIHNDVPR.R	Y	36.24	1584.79	14	-0.8	529.269	3	69.34	44828
Q4QDK0	K.LLVQNQGEMIK.Q	Y	59.44	1271.69	11	1.9	636.852	2	54.6	41071
Q4QDK0	K.NEGAASLFR.G	Y	53.1	963.477	9	1	482.745	2	49.8	33495
Q4QDK0	K.TDGLVGLYR.G	Y	51.84	992.529	9	-0.3	497.271	2	64.34	134810
Q4QDK0	R.GNLSNVIR.Y	Y	39.13	871.487	8	-4.8	436.748	2	38.15	0
Q4Q1F5	K.SEETGEFEMTGR.V	Y	73.72	1371.56	12	1.1	686.787	2	49.42	9102.9
Q4Q1F5	K.TAATAALAAPAKPAAAK.G	Y	32.23	1493.86	17	-1.2	747.933	2	33.24	0
Q4Q1F5	K.ITVNDYIVK.A	Y	29.97	1063.59	9	1.4	532.802	2	64.6	82683
Q4Q1F5	R.VENVVSFSASFDHR.I	Y	28.19	1592.76	14	-1.5	531.925	3	73.14	36387
Q4Q1F5	R.IVDGALGAK.W	Y	26.75	842.486	9	3	422.251	2	29.8	64621
E9AE82	K.ALLSEPPGIATQR.K	Y	50.46	1351.75	13	0.6	676.879	2	65.77	61599
E9AE82	R.EMVEGYFSIVK.G	Y	42.28	1300.64	11	4.7	651.327	2	90.58	18639
E9AE82	K.DLTDDYIR.I	Y	41.27	1009.47	8	2.1	505.743	2	63.44	26257
E9AE82	K.HPMMDELAQR.A	Y	38.34	1226.55	10	-6.1	614.279	2	39.92	0
E9AE82	R.LVSELYSDK.T	Y	37.08	1052.54	9	0.4	527.276	2	47.36	48743
E9AE82	K.EQGNTDSAISPGNK.S	Y	35.42	1416.65	14	0.6	709.33	2	20.88	0
E9AE82	R.LPTSTHVR.T	Y	26.47	909.503	8	3.5	455.759	2	14.87	0
Q4QBV0	R.GLEIDPLLALSEEEFK.A	Y	82.79	1801.93	16	1.4	901.974	2	118.16	1205800
Q4QBV0	R.GLEIDPLLALSEE(+14.02)EFK.A	Y	76.67	1815.95	16	-1.9	908.979	2	121.19	27824
Q4QBV0	R.GLE(+14.02)IDPLLALSEEEFK.A	Y	60.55	1815.95	16	1.1	908.981	2	119.63	0
Q4QBV0	R.GLEIDPLLALSEEE(+14.02)FK.A	Y	58.9	1815.95	16	-2.8	908.978	2	123.41	0
Q4QBV0	R.GLEID(+14.02)PLLALSEEEFK.A	Y	53.16	1815.95	16	2.8	908.983	2	121.81	0
Q4QBV0	R.PGVGATH(+15.99)SSR.F	Y	37.26	983.479	10	3	492.747	2	11.69	0
Q4QBV0	K.GEMIGHYLGEFSM(+15.99)SYR.P	Y	31.43	1891.82	16	2.6	631.615	3	87.27	13355
Q4Q0F4	R.ALNSSMNDPR.F	Y	55.09	1103.5	10	3.9	552.76	2	27.57	28275
Q4Q0F4	K.FVGELYMR.S	Y	47.75	1013.5	8	14.3	507.764	2	68.42	0
Q4Q0F4	K.GAVDIIFNK.A	Y	43.25	975.539	9	2	488.777	2	72.41	0
Q4Q0F4	R.NAEAEEQLR.K	Y	40.72	1058.5	9	1.5	530.256	2	22.59	43067
Q4Q0F4	K.DAAAAAHPHDTIWR.A	Y	39.9	1530.73	14	1.3	511.251	3	37.63	22577
Q4QJ20	R.LSAAHDALDTANK.I	Y	79.68	1325.66	13	1.1	663.835	2	28.28	28356
Q4QJ20	K.DIAAFNVIR.Y	Y	44.09	1017.56	9	0.7	509.787	2	83.79	171210
Q4QJ20	R.YPLTTDK.A	Y	29.1	836.428	7	2.9	419.221	2	27.29	174710
Q4QJ20	R.LSAAHDALDTAN(+.98)K.I	Y	25.97	1326.64	13	13.2	664.335	2	28.19	0
Q4QH70	R.VINIC(+57.02)SGALNNAAAK.K	Y	59.49	1514.79	15	0.7	758.4	2	61	16389
Q4QH70	K.FPAEAPAADKE	Y	48.3	1144.54	11	3.9	573.278	2	37.5	0
Q4QH70	K.ALSTQVESLAK.L	Y	46.72	1145.63	11	1.1	573.821	2	55.32	74887
Q4QH70	K.YLIATSEAPIAAYHTNK.W	Y	45.32	1861.96	17	1.6	621.659	3	66.53	47673
Q4QA88	K.VIDALNYTGIAPGR.Q	Y	71.56	1458.78	14	-2.1	730.396	2	82.17	45162
Q4QA88	K.LGDSEVVVAPFVR.R	Y	55.86	1386.75	13	1.1	694.382	2	86.15	38498
Q4QA88	K.KLDTAINAK.E	Y	33.1	972.56	9	-0.1	487.286	2	17.56	4672.3
Q9U1E8	K.TVYVGDEAQSK.R	Y	53.8	1195.57	11	2.1	598.793	2	27.53	44971
Q9U1E8	K.AGFSGDDAPR.H	Y	53.55	991.436	10	2.7	496.725	2	28.41	35056
Q9U1E8	K.IWHHTFYNELR.V	Y	41.25	1514.74	11	0.2	505.92	3	53.17	49492
Q9U1E8	K.IMMETGTTFTTTAEK.E	Y	39.33	1660.77	15	1.5	831.391	2	65.89	10491
Q9U1E8	K.AGFA(sub S)GDDAPR.H	Y	30.79	975.441	10	0.5	488.727	2	29.96	48998
Q4Q055	R.FVEDSSSVNAR.N	Y	53.07	1209.56	11	-0.6	605.787	2	31.14	35536
Q4Q055	R.MIAATNVR.F	Y	47.25	874.47	8	4.7	438.243	2	28.85	15375
Q4Q055	K.MEAQNPYER.N	Y	44.55	1136.49	9	-2	569.251	2	31.01	7077.3
Q4Q055	R.YVYNTVTR.T	Y	33.58	1014.51	8	4.9	508.265	2	36.56	16349
Q4Q055	R.ALGYYQAR.K	Y	28.15	940.477	8	1.9	471.245	2	37.56	10203
Q4Q055	K.ELVALVEETEK.L	Y	25.8	1258.67	11	0.9	630.339	2	72.96	28988
Q4Q253	R.FEDASNAFR.R	Y	57.33	1055.47	9	-0.7	528.739	2	47.52	20176
Q4Q253	R.LLNEVIDNSR.L	Y	50.55	1171.62	10	-1.5	586.815	2	56.18	40936
Q4Q253	R.VLGGMPINNLTSYLDSR.K	Y	48.68	1848.94	17	-0.2	925.475	2	108.31	6550.2
Q4Q253	R.AVQQQQDIIK.L	Y	43.15	1169.64	10	-2.9	585.824	2	32.1	29878
Q4QC87	K.GETIISNDGATILSR.L	Y	59.42	1545.8	15	1.3	773.906	2	75.02	10840
Q4QC87	R.GSNSLMLEEAER.A	Y	53.01	1334.61	12	2.3	668.314	2	55.65	11647
Q4QC87	K.TVIEEGTPSGK.V	Y	49.86	1116.57	11	3.8	559.291	2	27.23	36436
Q4QC87	R.NAHASGHVNSGVNVR.K	Y	26.91	1517.74	15	-1.6	506.92	3	11.55	3857.4
E9AE78	K.LVLGDPSYFPDR.V	Y	59.43	1377.69	12	1.1	689.853	2	85.91	35174
E9AE78	R.LSAVYGGTYMLQTPVDK.V	Y	54.2	1841.92	17	-3.9	921.963	2	87.38	0
E9AE78	K.LYENSFLMYNR.S	Y	40.78	1448.68	11	2.7	725.346	2	84.68	0
E9AE78	K.ADLEAGLK.L	Y	30.97	815.439	8	3.2	408.727	2	36.48	10225
Q4Q833	K.LIETTGLNADGSIK.A	Y	68.13	1430.76	14	0.9	716.387	2	61.26	110260
Q4Q833	K.ATAAAQPALK.E	Y	53.73	940.534	10	0.1	471.273	2	20.01	38439
Q4Q833	R.YIC(+57.02)AAVLLHR.T	Y	36.78	1214.66	10	1.7	405.894	3	64.26	7150.9
Q4Q8H4	K.VILYIYGPDADGR.Q	Y	57.72	1450.75	13	1.5	726.38	2	85.99	31044
Q4Q8H4	R.VVANAVTVVR.F	Y	57.67	1026.62	10	1.3	514.316	2	40.43	67184
Q4Q8H4	K.LNSLDGYK.T	Y	38.63	908.46	8	-0.4	455.236	2	37.53	9991.6
Q4Q8H4	R.GVDGHSGMSFFLR.L	Y	30.3	1408.66	13	2.2	470.559	3	76.71	25991
Q4QIJ7	K.ISDFGLSNLQR.T	Y	64.07	1248.65	11	2.2	625.33	2	77.29	43815
Q4QIJ7	R.MLTVDPQER.I	Y	50.03	1087.53	9	0.6	544.773	2	44.98	70415
Q4QIJ7	K.RFDEPTAR.H	Y	32.28	990.488	8	2.4	496.252	2	19.72	40862
Q4QIJ7	R.GESHSSPNTTQISNAIR.N	Y	27.11	1797.86	17	-1.8	600.292	3	40.01	4831.9
Q4Q9B2	K.GGYETATALYNK.Y	Y	66.62	1286.61	12	-0.5	644.313	2	51.55	20420
Q4Q9B2	K.LLPLLQADSGDAK.V	Y	51.17	1339.73	13	-1.4	670.872	2	77.86	47588
Q4Q9B2	R.FAPGATVSEIEK.K	Y	42.03	1247.64	12	0.7	624.826	2	58.37	50003
Q4Q9B3	K.GGYETATALYNK.Y	Y	66.62	1286.61	12	-0.5	644.313	2	51.55	20420
Q4Q9B3	K.LLPLLQADSGDAK.V	Y	51.17	1339.73	13	-1.4	670.872	2	77.86	47588
Q4Q9B3	R.FAPGATVSEIEK.K	Y	42.03	1247.64	12	0.7	624.826	2	58.37	50003
Q4QFP2	K.LLAPVASEIATGVTR.G	Y	70.67	1496.86	15	-2	749.432	2	84.78	19294
Q4QFP2	R.VVSDAETAEATWVK.L	Y	69.77	1504.74	14	2.5	753.378	2	65.36	7340.6
Q4Q5E5	K.GMVIDDAFSTNK.F	Y	62.01	1296.6	12	3	649.309	2	69.94	9071.9
Q4Q5E5	K.AAAEVSALLK.N	Y	51.85	971.565	10	1	486.789	2	58.22	42248
Q4Q5E5	R.EYEDEVLATSR.T	Y	50.64	1310.6	11	3	656.307	2	53.71	43905
Q4QDN8	K.STLVLAALAAK.W	Y	62.98	1056.65	11	0.8	529.334	2	80.1	21151
Q4QDN8	K.AGDAVAALK.N	Y	38.29	814.455	9	2.3	408.235	2	27.78	6501.6
Q4QDN8	R.TAATLVDR.R	Y	38.27	845.461	8	14.1	423.743	2	25.41	0
Q4QDN8	K.RADVGIAVHGATDAAR.A	Y	33.53	1578.82	16	-3.5	527.278	3	33.54	3880.3
Q4QDN7	K.STLVLAALAAK.W	Y	62.98	1056.65	11	0.8	529.334	2	80.1	21151
Q4QDN7	K.AGDAVAALK.N	Y	38.29	814.455	9	2.3	408.235	2	27.78	6501.6
Q4QDN7	R.TAATLVDR.R	Y	38.27	845.461	8	14.1	423.743	2	25.41	0
Q4QDN7	K.RADVGIAVHGATDAAR.A	Y	33.53	1578.82	16	-3.5	527.278	3	33.54	3880.3
Q4QCD1	R.YVTETSTAAAGDR.F	Y	60.81	1340.62	13	1.9	671.317	2	27.98	37440
Q4QCD1	R.GQIISQMVSR.I	Y	57.14	1117.59	10	-1.5	559.801	2	53.17	31073
Q4QCD1	R.IAC(+57.02)LVSVPYQQK.T	Y	39.02	1404.74	12	-3.6	703.375	2	69.35	10456
Q4Q3R1	K.INSGESGVTVGR.Q	Y	70.26	1174.59	12	2.5	588.304	2	30.18	16122
Q4Q3R1	R.SLLTPQPLR.E	Y	39.59	1023.61	9	0.9	512.81	2	60.14	28414
Q4Q3R1	R.ESLVSATAELIK.K	Y	36.69	1259.7	12	6.7	630.859	2	90.91	0
Q4QHJ7	R.TTEEIGAEDVALQK.E	Y	71.32	1502.75	14	0.5	752.379	2	57.09	7547.2
Q4QHJ7	K.AAMAEALEQYQR.I	Y	43.6	1379.65	12	8.8	690.837	2	64.49	0
Q4QHJ7	K.YANVALLIGNR.N	Y	27.28	1202.68	11	2.8	602.346	2	80.41	9868.8
E9AEW4	R.NELSGALTGLTR.V	Y	56.66	1230.66	12	0.8	616.335	2	76.17	124290
E9AEW4	K.AENEVLQR.V	Y	40.63	957.488	8	1	479.751	2	23.64	30409
E9AEW4	K.IDIVVEDALR.R	Y	39.61	1141.63	10	1.1	571.824	2	84.07	52852
E9AEW4	R.VYGISFPK.N	Y	37.54	909.496	8	0.7	455.755	2	73.09	48428
E9AFJ4	K.SLSSMADGYR.A	Y	58.94	1085.48	10	2.4	543.748	2	51.4	32681
E9AFJ4	K.HLELNDTIR.G	Y	58.67	1109.58	9	-2	555.796	2	41.46	28415
E9AFJ4	K.TLQLIAPK.H	Y	31.41	882.554	8	2.9	442.284	2	54	49813
E9AF44	R.ETFQQVGLVER.A	Y	52.57	1304.67	11	1.2	653.343	2	63.18	61609
E9AF44	R.YTDLIADR.T	Y	48.01	965.482	8	0	483.747	2	48.31	25512
E9AF44	R.MFNETDFEGR.R	Y	43.63	1244.51	10	1.1	623.263	2	64.53	12288
E9AF44	R.SQQVPEVGR.K	Y	29.99	998.514	9	0.5	500.264	2	29.05	7246.9
Q4QBJ3	K.AVLADEEQSFAK.T	Y	62.19	1306.64	12	3.8	654.328	2	55.84	0
Q4QBJ3	K.ALFLGTADPNTDFGR.L	Y	49.82	1593.78	15	0.3	797.895	2	90.63	11643
Q4QBJ3	R.NDPDSDALVAYR.V	Y	31.87	1334.61	12	-3	668.309	2	57.6	0
E9ACE5	K.NNPVLIGEPGVGK.T	N	74.8	1292.71	13	0.7	647.361	2	58.16	30169
E9ACE5	K.TAIVEGLAQR.I	Y	45.63	1056.59	10	0.2	529.303	2	49.08	0
E9AFL0	R.GGAQQFIEEADR.S	Y	55.59	1319.61	12	0.3	660.811	2	60.49	61532
E9AFL0	K.TFSYAGFEQQR.K	Y	47.99	1332.61	11	0.2	667.311	2	66.67	8473.8
E9AFL0	R.C(+57.02)AETALNSK.L	Y	31.73	992.46	9	-1	497.236	2	15.01	0
E9AFL0	R.FNFFTGCK(+57.02).T	Y	29.46	1019.45	8	4.9	510.735	2	76.1	0
Q4QDF0	R.LLGVSLLDGLR.A	Y	63.93	1154.7	11	-1.9	578.356	2	107.94	118040
Q4QDF0	K.GVDVFVMVAGVPR.K	Y	43.25	1344.72	13	-1.1	673.366	2	104.44	19485
Q4QDF0	K.RDPALAELAK.G	Y	34.87	1082.61	10	0.5	542.311	2	39.04	138810
Q4Q9A5	R.IDVAVHGGGQVSQAYAAR.Q	Y	65.9	1797.91	18	1.2	600.311	3	50.04	31459
Q4Q9A5	K.IMEAITVVGSK.Y	Y	39.06	1146.63	11	1.3	574.323	2	62.86	187880
Q4Q9A5	K.FLLIADPR.R	Y	33.44	943.549	8	0.5	472.781	2	79.98	139250
Q4Q2M5	R.LTILQADVTNSNSLR.D	Y	64.87	1643.88	15	-0.2	822.947	2	78.41	18366
Q4Q2M5	K.LLDAGYSVR.M	Y	42.1	992.529	9	1.1	497.271	2	51.75	31837
Q4Q2M5	K.AAAAPSSLR.L	Y	31.66	842.461	9	2.2	422.238	2	20.04	0
Q4Q1I5	R.LSIGDPTVDGNLK.I	Y	58.04	1327.7	13	0.5	664.855	2	68.99	47228
Q4Q1I5	R.PSAVLNEAVDR.I	Y	51.55	1169.6	11	-2	585.807	2	44.85	20376
Q4Q1I5	K.SDMEFYEK.L	Y	37.37	1047.42	8	-0.4	524.717	2	48.82	0
Q868B1	K.WSFEGLETSELALR.D	Y	66.65	1636.81	14	1	819.411	2	108.99	0
Q868B1	R.DHISTTAAYVPHTSGR.W	Y	59.24	1711.83	16	-2.5	571.614	3	38.11	104040
Q4QFR7	K.AILGENPAPQPAADGR.R	Y	73.85	1575.8	16	0.1	788.906	2	51.08	32991
Q4QFR7	R.VELAYISPR.G	Y	44.16	1046.58	9	3.5	524.296	2	62.94	15674
Q4Q698	R.IVTSLANELR.R	Y	60.17	1114.63	10	-0.4	558.323	2	63.91	44056
Q4Q698	R.AVTYGLMMAQR.K	Y	47.4	1239.61	11	-2.5	620.809	2	68.42	0
Q4Q698	K.SQEFFDR.Y	Y	33.31	927.409	7	-0.4	464.71	2	44.82	0
Q4Q699	R.IVTSLANELR.R	Y	60.17	1114.63	10	-0.4	558.323	2	63.91	44056
Q4Q699	R.AVTYGLMMAQR.K	Y	47.4	1239.61	11	-2.5	620.809	2	68.42	0
Q4Q699	K.SQEFFDR.Y	Y	33.31	927.409	7	-0.4	464.71	2	44.82	0
Q4QII7	K.LPADAITDAETAK.R	Y	67.85	1314.67	13	-0.3	658.339	2	55.95	0
Q4QII7	K.STVYVSADGK.S	Y	54.2	1025.5	10	2.9	513.759	2	26.86	6967
Q4Q4U5	K.TVNDFGDVIYPR.K	Y	57.3	1394.68	12	0	698.347	2	79.65	21499
Q4Q4U5	R.LVQGFAMNLSR.A	Y	35.04	1234.65	11	1.3	618.331	2	75.17	7477.4
Q4Q4U5	K.SSLGPIGLDK.M	Y	34.73	985.544	10	-2	493.777	2	58.42	21260
Q4Q4U5	K.DVLLNVAR.T	Y	31.69	898.524	8	4.8	450.27	2	59.84	0
Q9U111	K.EINVVMSQANVSR.S	Y	76.24	1445.73	13	1.3	723.871	2	58.49	13702
Q9U111	R.KVGSLSFAMVQPEVYR.F	Y	35.28	1809.94	16	-3.4	604.319	3	83.7	17054
O97212	K.EINVVMSQANVSR.S	Y	76.24	1445.73	13	1.3	723.871	2	58.49	13702
O97212	R.KVGSLSFAMVQPEVYR.F	Y	35.28	1809.94	16	-3.4	604.319	3	83.7	17054
Q4QDW8	R.GMVMAATGSTNLYNK.V	Y	58.53	1556.73	15	3.3	779.374	2	60.47	0
Q4QDW8	K.YKFPAEETPIVR.G	Y	42.41	1448.77	12	1	483.929	3	61.47	18080
Q4QDW8	K.TTLTSAITTVLAK.R	Y	39.5	1318.77	13	-1.6	660.39	2	97.46	0
Q4Q9T0	K.YAAGYILGTVR.A	Y	57.14	1182.64	11	-1.1	592.325	2	73.09	89508
Q4Q9T0	R.AVAAAQEIVTGGSGGGK.E	Y	53.01	1471.76	17	-1.7	736.886	2	45.76	4036.4
Q4Q9T0	K.LQNLDEVAYVASIDHK.S	Y	26.22	1813.92	16	-3.3	605.644	3	81.04	36686
Q4Q3F9	K.NEVLSTLGSPNR.D	Y	58.81	1285.66	12	2.4	643.839	2	54	15101
Q4Q3F9	R.VPAETAVNNAK.E	Y	49.15	1112.58	11	2.5	557.299	2	22.11	9538.1
Q4Q3F9	R.MGPQLNALR.Q	Y	26.65	998.533	9	-1	500.272	2	54.6	9979.1
Q4QCS9	R.SVLVDSYLPVSGGK.L	Y	70.76	1419.76	14	-0.8	710.885	2	81.99	126300
Q4QCS9	K.LQALENTTLR.Q	Y	42.26	1157.64	10	1.1	579.827	2	51.27	111040
Q4QCS8	R.SVLVDSYLPVSGGK.L	Y	70.76	1419.76	14	-0.8	710.885	2	81.99	126300
Q4QCS8	K.LQALENTTLR.Q	Y	42.26	1157.64	10	1.1	579.827	2	51.27	111040
Q4Q4U1	R.LGAEVTVVEFASR.C	Y	63.43	1376.73	13	2.4	689.372	2	83.07	39276
Q4Q4U1	K.GEGSFVNPNTIK.V	Y	56.83	1261.63	12	2.9	631.823	2	51.31	0
E9ACA6	R.DAAEILENILEAK.E	Y	60.43	1427.75	13	2.7	714.883	2	120.56	8675.9
E9ACA6	R.AALDMYAETK.V	Y	40.52	1111.52	10	16	556.776	2	51.16	0
E9ACA6	R.GSAIESADSR.T	Y	33.17	991.457	10	3	496.736	2	16.52	0
Q4Q8X0	R.YLYTLVVNDK.K	Y	61.13	1226.65	10	1.5	614.334	2	76.17	425240
Q4Q8X0	K.EFLAIC(+57.02)SR.K	Y	39.37	994.491	8	0.4	498.252	2	61.89	80705
Q4Q8X0	R.YLYTLVVN(+.98)DK.K	Y	35.02	1227.64	10	0.6	614.826	2	80.27	0
Q4Q8X0	R.YLYTLVVNDKK.K	Y	32.02	1354.75	11	-0.1	452.589	3	59.71	23373
Q4QBH2	R.EAAPQFSGQAVVN(+.98)GAIK.D	Y	49.12	1686.86	17	1.1	844.435	2	66.47	20541
Q4QBH2	R.HSTINDLPVGR.N	Y	42.23	1207.63	11	0.6	604.822	2	38.63	43573
Q4QBH2	R.NVDEALR.V	Y	27.03	815.414	7	1.6	408.714	2	24.49	0
Q4QBH2	K.DINMNDYK.G	Y	26.9	1011.43	8	-1.1	506.722	2	47.49	29517
Q4QBH2	R.GLFIIDKK.G	Y	25.77	932.569	8	1.4	467.292	2	51.87	23390
Q4QDE1	R.LDELDADTAAAR.A	Y	72.87	1259.6	12	2.2	630.807	2	47.67	20641
Q4QDE1	K.ILFGLGFTK.E	Y	34.43	994.585	9	3.1	498.3	2	98.52	21163
Q4Q0G9	R.IALYSSGSVAAQK.L	Y	65.4	1293.69	13	-0.4	647.852	2	49.48	15388
Q4Q0G9	K.VLMPLAESR.V	Y	48.55	1014.55	9	1.9	508.284	2	58.34	0
Q4QDX9	K.IAPQTLMEAIQAVLK.V	Y	71.5	1624.92	15	0.7	813.467	2	123.65	15394
Q4QDX9	K.FPTVC(+57.02)SPSESLADK.I	Y	36	1536.71	14	5.1	769.366	2	66.27	0
Q4QG35	K.LLDLLGSAANSSTLK.G	Y	61.73	1501.84	15	2.4	751.925	2	92.02	9187.3
Q4QG35	R.LDHIFNDDETLR.K	Y	35.31	1486.71	12	-0.3	496.574	3	61.13	3808
Q4QG35	K.NLSDADVVR.L	Y	29.51	987.499	9	0.8	494.756	2	38.52	7688.2
Q4Q740	R.VVNEPTAAALAYGMDK.T	Y	62.3	1648.81	16	-0.2	825.412	2	77.57	0
Q4Q740	K.TQNITITAN(+.98)GGLSK.E	Y	53.42	1417.74	14	0.1	709.876	2	54.03	7092.5
Q4Q744	R.VVNEPTAAALAYGMDK.T	Y	62.3	1648.81	16	-0.2	825.412	2	77.57	0
Q4Q744	K.TQNITITAN(+.98)GGLSK.E	Y	53.42	1417.74	14	0.1	709.876	2	54.03	7092.5
Q4Q745	R.VVNEPTAAALAYGMDK.T	Y	62.3	1648.81	16	-0.2	825.412	2	77.57	0
Q4Q745	K.TQNITITAN(+.98)GGLSK.E	Y	53.42	1417.74	14	0.1	709.876	2	54.03	7092.5
Q4Q747	R.VVNEPTAAALAYGMDK.T	Y	62.3	1648.81	16	-0.2	825.412	2	77.57	0
Q4Q747	K.TQNITITAN(+.98)GGLSK.E	Y	53.42	1417.74	14	0.1	709.876	2	54.03	7092.5
Q4QBY6	R.AGDFVVVIQQVK.H	Y	63.71	1301.73	12	2	651.874	2	82.25	33052
Q4QBY6	R.MANEELGVER.A	Y	50.05	1146.53	10	1.8	574.274	2	39	30858
Q4QJK0	K.LLFLGLDNAGK.T	Y	54.16	1159.66	11	-2.3	580.835	2	95.04	52876
Q4QJK0	K.TPFLILGNK.I	Y	50.85	1001.59	9	1.9	501.803	2	79.29	125500
Q4QJK0	K.NVGYGDGFR.W	Y	26.81	983.446	9	1.9	492.73	2	42.97	24952
E9AFD0	K.LITEVVTLR.D	Y	50.95	1042.64	9	0.4	522.326	2	71.95	54271
E9AFD0	K.VVATYIPEQDYTYK.K	Y	37.4	1688.83	14	2.7	845.422	2	73.59	14041
E9AFD0	R.IPVTPATTVK.A	Y	34.69	1025.61	10	1	513.813	2	38.96	62167
E9AFD0	R.ILDLQAAFPR.G	Y	25.78	1142.64	10	3.1	572.33	2	91.72	9023.5
Q4QAW7	K.YSDALTTASQGLK.L	Y	67.42	1353.68	13	0.4	677.845	2	58.54	36427
Q4QAW7	K.VFQQGENVK.A	Y	40.19	1047.53	9	0.1	524.774	2	22.78	33063
Q4Q0W9	R.FLTEQGSANPFGTLR.Y	Y	58.62	1636.82	15	-1.9	819.414	2	87.31	12356
Q4Q0W9	R.TLGDLGDYGR.G	Y	55.03	1065.51	10	3.3	533.762	2	59.6	32639
Q4Q6Y6	R.WTALSLLSDAK.L	Y	61.41	1203.65	11	0.1	602.831	2	103.42	0
Q4Q6Y6	R.ISSLGEESTK.V	Y	47.88	1049.52	10	0.7	525.768	2	23.97	63306
Q4QJF1	K.VDAGAPNIVSR.S	Y	45.08	1097.58	11	1.2	549.798	2	41.33	40126
Q4QJF1	R.SPVNYNLLTGFK.A	Y	44.58	1351.71	12	-0.7	676.862	2	91.71	24816
Q4QJF1	R.FVALFNQK.N	Y	31.56	965.533	8	0.1	483.773	2	66.06	20891
Q4QJF1	K.LLYIPVGAGVLGK.V	Y	27.77	1298.8	13	-0.6	650.403	2	101.74	46505
Q4Q9X4	K.IAVSIAAAGLK.Q	Y	63.08	1012.63	11	1.2	507.321	2	67.07	165500
Q4Q9X4	K.LITPSIISDR.L	Y	42.64	1113.64	10	2.8	557.827	2	70.56	246150
Q4Q3G4	K.IAVSIAAAGLK.Q	Y	63.08	1012.63	11	1.2	507.321	2	67.07	165500
Q4Q3G4	K.LITPSIISDR.L	Y	42.64	1113.64	10	2.8	557.827	2	70.56	246150
Q4QIM7	R.ESLPAILLTYDPFR.T	Y	62.98	1633.87	14	1.2	817.942	2	122.51	3277.7
Q4QIM7	R.AYTPTAAYYK.Y	Y	39.06	1147.55	10	0.3	574.784	2	46.62	41155
Q4Q0T5	R.VILQGGIVSPQR.S	Y	61.48	1265.75	12	1.5	633.88	2	59.01	30914
Q4Q0T5	K.TSMFLVGTAR.R	Y	40.32	1081.56	10	3.6	541.788	2	67.2	6442.6
Q4QCD3	R.VLAESGSPR.L	Y	41.48	914.482	9	0.2	458.247	2	18.07	0
Q4QCD3	R.VMGETLVPSGR.M	Y	38.16	1144.59	11	-4.2	573.299	2	54.46	8020.2
Q4QCD3	R.SMTNLLER.I	Y	35.6	962.486	8	-0.9	482.248	2	56.95	7242.6
Q4QCD3	K.HISVIFDAYHR.F	Y	33.95	1356.69	11	-5.4	453.235	3	56.17	0
E9ACJ7	R.VGLIEEEGEAAVR.H	Y	67.22	1370.7	13	3	686.36	2	64.53	19317
E9ACJ7	R.DADPLTGVDESK.V	Y	27.12	1245.57	12	0	623.792	2	51.01	0
Q4QFH5	K.VVEEISFEGPER.K	Y	43.88	1389.68	12	-1.5	695.843	2	67.58	59705
Q4QFH5	K.FVIDAAYVK.K	Y	40.35	1024.56	9	-0.7	513.285	2	71.66	24294
Q4QFH5	R.DVESIIEDLYK.A	Y	30.81	1322.66	11	-2.6	662.334	2	115.48	8000.7
Q4QFH5	R.LITITEK.V	Y	25.64	816.496	7	1.6	409.255	2	39.24	0
Q4Q9C8	K.YLSSAIAGLR.L	Y	53.87	1049.59	10	-1.1	525.799	2	65.77	23924
Q4Q9C8	K.GPAYVESESAR.L	Y	52.67	1164.54	11	1.7	583.277	2	28.19	0
P69201	K.TIALEVEPSDTIENVK.A	Y	63.93	1756.91	16	-0.1	879.46	2	81.79	251710
P69201	G.VMEPTLVALAK.K	Y	31.32	1170.67	11	1.1	586.341	2	77.71	900340
Q4QAC7	R.NAAQIGADEDR.G	Y	54.86	1158.53	11	-1.5	580.268	2	22.7	0
Q4QAC7	K.GGIVSLTLPLAR.E	Y	47.4	1195.73	12	3.2	598.872	2	97.67	0
Q4QEA3	K.NANSAFVFAR.L	Y	57.6	1095.55	10	1.7	548.78	2	60.73	48287
Q4QEA3	R.IVSHSDLEGEYVLK.S	Y	41.72	1587.81	14	0.9	530.278	3	57.68	72545
Q4QGX9	R.AMAGNPVVIR.L	Y	60.96	1026.56	10	5.5	514.291	2	45.01	109510
Q4QGX9	R.SATGVAFSR.S	Y	34.69	894.456	9	3.9	448.236	2	32.14	11996
Q4QE62	R.IFDYTGNELFK.K	Y	40.98	1345.66	11	0.5	673.834	2	93.49	59533
Q4QE62	R.FSADDSLVVVC(+57.02)K.T	Y	40.44	1338.65	12	-1	670.33	2	71.94	9662.7
Q4QE62	K.VLHEVATSATHLFWAPR.G	Y	26.97	1934.02	17	1.9	645.679	3	78.4	23314
Q4QE62	K.DISIINLR.T	Y	25.5	942.55	8	1.3	472.282	2	83.86	45372
Q4QAH5	R.VDETLAR.F	Y	39.57	802.418	7	0.2	402.216	2	22.97	78970
Q4QAH5	K.PSYSFYTDR.D	Y	38.61	1134.5	9	1.6	568.256	2	56.41	108950
Q4QAH5	K.QLLYAVER.Y	Y	32.14	990.55	8	1.1	496.282	2	55.42	115240
Q4QAH5	K.SVLVLPPSVAK.P	Y	25.49	1108.69	11	1.5	555.35	2	68.81	52447
Q4Q5J4	K.FEVFAPNFVVAK.S	Y	57.38	1366.73	12	1.4	684.371	2	101.52	50350
Q4Q5J4	R.YHNIEVLNVK.S	Y	36.04	1227.66	10	0.8	614.837	2	49.37	22033
Q4Q9V1	K.LILVGDGGTGK.T	Y	39.02	1028.59	11	0.2	515.299	2	51.89	239510
Q4Q9V1	R.HLTGEFEK.R	Y	37.38	959.471	8	0.6	480.742	2	21.03	82036
Q4Q9V1	K.GLQYYDISAK.S	Y	32.08	1156.58	10	-1	579.294	2	61.05	160280
Q4Q9V1	K.SNYNFEKPFVWLAK.K	Y	27.85	1741.88	14	-0.8	581.633	3	96.25	50749
Q4QHI7	K.GEGVGLAMYNTK.E	Y	55.55	1238.6	12	0.3	620.304	2	56.81	11933
Q4QHI7	R.LIDDQVAQMIK.G	Y	38.11	1272.67	11	-3.8	637.341	2	81.3	0
Q4QDB1	R.ADAFESLGR.V	Y	51.14	964.461	9	-2	483.236	2	54.46	18080
Q4QDB1	R.SYNSFIDYQER.L	Y	45.35	1420.63	11	0.5	711.319	2	68.94	13531
Q4Q2H9	K.VGDYVDVVADSAVR.E	Y	60.26	1463.73	14	0.3	732.869	2	78.29	51951
Q4Q2H9	R.TGIVWNVTPR.G	Y	27.11	1141.62	10	1.2	571.819	2	71.27	43988
Q4QEX4	K.VGDYVDVVADSAVR.E	Y	60.26	1463.73	14	0.3	732.869	2	78.29	51951
Q4QEX4	R.TGIVWNVTPR.G	Y	27.11	1141.62	10	1.2	571.819	2	71.27	43988
E9AFE7	R.SANPTVAVLEQK.L	Y	54.64	1255.68	12	1	628.845	2	53.18	41467
E9AFE7	K.VGITDGFVR.V	Y	35.07	962.519	9	-0.4	482.265	2	63.81	32238
Q4Q6Y1	K.NAANIADLYGR.H	Y	52.68	1176.59	11	2.1	589.302	2	62.08	63120
Q4Q6Y1	R.IGAVTPEPPAPEPTPAAAEK.S	Y	38.13	1942	20	1.8	648.342	3	58.85	12901
Q4Q281	R.VSMSDFSVVR.Q	Y	44.14	1125.55	10	-0.2	563.78	2	76.06	28274
Q4Q281	K.VGAPVITMK.A	Y	36.01	914.526	9	2.7	458.27	2	49.41	0
Q4Q281	K.AGDLVVLPAGIYHR.A	Y	27.39	1479.82	14	1	494.28	3	79.09	31042
Q4Q2T9	K.SAASESELAAAR.D	Y	50.4	1161.56	12	1	581.788	2	32.17	92374
Q4Q2T9	R.LAEADAEHAR.V	Y	29.57	1081.52	10	0.5	541.764	2	15.67	0
Q4Q817	R.ENAEHIGFTK.L	Y	41.12	1144.55	10	-0.7	573.281	2	30.36	38518
Q4Q817	R.KYELNVC(+57.02)R.Q	Y	25.74	1080.54	8	-1.1	541.275	2	32.48	38962
Q4Q817	M.GHLDQWR.S	Y	25.64	910.441	7	1.6	456.227	2	27.36	125700
Q4Q449	K.SLAELQAEVR.R	Y	44.86	1114.6	10	3.9	558.307	2	61.41	16653
Q4Q449	K.ASPEALDLLR.H	Y	30.97	1083.59	10	-2.7	542.801	2	77.2	21830
Q4Q0Q0	R.VLVVTDPR.T	Y	35.92	897.528	8	1.1	449.771	2	42.97	106430
Q4Q0Q0	K.FSQHVGTSFHGGR.F	Y	28.46	1415.67	13	1.6	472.897	3	25.55	18580
Q4Q0Q0	R.FIPGTFTNQIQK.K	Y	27.05	1392.74	12	-0.2	697.376	2	69.53	155840
Q4Q3M1	R.DSMGIAQVK.N	Y	42.81	947.475	9	1.3	474.744	2	41.3	13982
Q4Q3M1	R.LILVESR.I	Y	26.44	828.507	7	2.5	415.261	2	47.49	66074
Q4QHG9	K.HLIPQAVQLHTER.L	Y	36.71	1540.85	13	-5.4	514.619	3	45.86	0
Q4QHG9	R.YDQLVTR.V	Y	36.16	893.461	7	14.4	447.743	2	32.11	0
Q4QHH2	K.HLIPQAVQLHTER.L	Y	36.71	1540.85	13	-5.4	514.619	3	45.86	0
Q4QHH2	R.YDQLVTR.V	Y	36.16	893.461	7	14.4	447.743	2	32.11	0
Q4QHH1	K.HLIPQAVQLHTER.L	Y	36.71	1540.85	13	-5.4	514.619	3	45.86	0
Q4QHH1	R.YDQLVTR.V	Y	36.16	893.461	7	14.4	447.743	2	32.11	0
Q4Q8B2	R.TGLAITFVR.H	Y	37.13	976.571	9	-8.8	489.287	2	76.7	0
Q4Q8B2	R.ETQALILSPTR.E	Y	35.1	1227.68	11	-0.9	614.846	2	58.42	25225
Q4Q4U6	K.VADYTSNYVIK.S	Y	39.79	1271.64	11	-8.2	636.821	2	57.94	0
Q4Q4U6	R.VPTMALTVGLR.T	Y	29.26	1156.66	11	0.8	579.338	2	80.7	13217
E9AF97	K.YFASVVAEK.T	Y	38.63	1012.52	9	0.1	507.268	2	49.77	35454
E9AF97	R.LMVYNASR.K	Y	29.83	952.48	8	-8.7	477.242	2	39.09	0
Q4QDB7	R.ALVVLEPSVSPEDAVR.A	Y	39.69	1679.91	16	-1.6	840.959	2	87.23	19005
Q4QDB7	K.TDAPEIPADYDGLK.G	Y	27.46	1503.71	14	-1.2	752.859	2	73.25	14184
Q4QDB6	R.ALVVLEPSVSPEDAVR.A	Y	39.69	1679.91	16	-1.6	840.959	2	87.23	19005
Q4QDB6	K.TDAPEIPADYDGLK.G	Y	27.46	1503.71	14	-1.2	752.859	2	73.25	14184
Q4Q5T1	R.FGNLLASASYDQK.A	Y	38.81	1412.69	13	0	707.352	2	72.29	7529.6
Q4Q5T1	R.LWVSASSPER.G	Y	27.28	1130.57	10	2	566.293	2	51.04	8395.7
Q4QB10	R.FDPETNSSR.V	Y	37.08	1051.46	9	0.9	526.735	2	22.59	0
Q4QB10	R.VLSGVSPSEGQALER.A	Y	28.76	1527.79	15	0.9	764.901	2	55.47	11100
E9AE33	R.HDDDIGTLLK.S	Y	34.99	1125.57	10	1.4	563.79	2	54	19503
E9AE33	K.AGLIFPVGR.V	Y	32.26	928.549	9	-0.2	465.281	2	76.11	18933
E9AE35	R.HDDDIGTLLK.S	Y	34.99	1125.57	10	1.4	563.79	2	54	19503
E9AE35	K.AGLIFPVGR.V	Y	32.26	928.549	9	-0.2	465.281	2	76.11	18933
Q4Q7S4	K.LLSDENAMLR.N	Y	33.03	1160.59	10	-1.4	581.298	2	59.82	29674
Q4Q7S4	R.LALVVAEEK.R	Y	30.8	970.57	9	1.4	486.292	2	53.64	35023

## Sheet: Peptides R2 a-puf1
UniProt ID	Peptide	Unique	-10lgP	Mass	Length	ppm	m/z	z	RT	Area
Q4QI42	R.AVLMDLEPGTMDSVR.A	N	87.67	1632.79	15	1.1	817.399	2	90.91	16743
Q4QI42	R.INVYFDESAGGR.Y	Y	78.5	1326.62	12	1.3	664.317	2	65.28	2029400
Q4QI42	R.IMMTFSVIPSPR.V	N	78.17	1377.71	12	0.4	689.863	2	99.9	761900
Q4QI42	R.GLSVAELTQQMFDAK.N	N	75.75	1636.81	15	-0.1	819.412	2	109.38	24469
Q4QI42	R.GLSVAELTQQM(+15.99)FDAK.N	N	74.69	1652.81	15	0.3	827.41	2	86.98	94976
Q4QI42	R.GLSVAELTQ(+.98)QMFDAK.N	N	67.11	1637.8	15	1.5	819.905	2	111.58	169520
Q4QI42	R.VGEQFTGMFR.R	N	67.05	1170.55	10	1.6	586.282	2	80.69	1255600
Q4QI42	R.AVLM(+15.99)DLEPGTM(+15.99)DSVR.A	N	63.68	1664.77	15	-0.5	833.393	2	68.31	134570
Q4QI42	R.IMM(+15.99)TFSVIPSPR.V	N	63.37	1393.71	12	0.1	697.861	2	84.32	0
Q4QI42	R.AVLMDLE(+14.02)PGTMDSVR.A	N	61.95	1646.8	15	1.4	824.407	2	99.45	92947
Q4QI42	R.VGEQFTGM(+15.99)FR.R	N	61.13	1186.54	10	0.4	594.278	2	61.64	325990
Q4QI42	R.GLSVAE(+14.02)LTQQMFDAK.N	N	60.87	1650.83	15	1.2	826.421	2	109.54	22199
Q4QI42	R.FPGQLNSDLR.K	N	60.73	1145.58	10	0.5	573.798	2	59.96	1678100
Q4QI42	R.YLTASALFR.G	N	59.94	1040.57	9	1.2	521.289	2	80.88	1988000
Q4QI42	R.RVGEQFTGMFR.R	N	58.08	1326.65	11	0.9	664.332	2	64.4	103950
Q4QI42	H.SLGGGTGSGMGTLLISK.L	N	58.04	1534.8	17	0.7	768.407	2	78.36	260730
Q4QI42	K.EVDEQMLNVQNK.N	N	56.4	1445.68	12	1.7	723.848	2	54.14	1640400
Q4QI42	R.AVLM(+15.99)DLEPGTMDSVR.A	N	54.54	1648.78	15	2.5	825.398	2	88.27	185280
Q4QI42	K.NSSYFIEWIPNNIK.S	N	53.42	1723.86	14	1.1	862.935	2	108.33	220180
Q4QI42	R.VSDTVVEPYNTTLSVH.Q	N	52.46	1759.86	16	0	880.937	2	74.63	318270
Q4QI42	F.IFGQSGAGNNWAK.G	N	49.88	1348.65	13	1.3	675.333	2	58.08	46478
Q4QI42	K.EVDEQMLNVQ(+.98)NK.N	N	49.49	1446.67	12	1.2	724.34	2	57.35	335070
Q4QI42	H.SLGGGTGSGM(+15.99)GTLLISK.L	N	49.26	1550.8	17	0.8	776.405	2	60.05	27563
Q4QI42	K.LAVNLVPFPR.L	N	48.92	1124.67	10	1.6	563.342	2	92.88	0
Q4QI42	K.EVDE(+14.02)QMLNVQNK.N	N	48.15	1459.7	12	-1.1	730.854	2	64.18	26870
Q4QI42	K.NMM(+15.99)QAADPR.H	N	47.18	1048.44	9	2.9	525.229	2	19.25	146650
Q4QI42	R.AVLMDLEPGTM(+15.99)DSVR.A	N	46.28	1648.78	15	1.6	825.397	2	78.19	0
Q4QI42	R.EIVSC(-1.01)QAGQCGNQIGSK.F	N	45.73	1719.78	17	-15.7	860.881	2	48.06	102280
Q4QI42	R.KLAVNLVPFPR.L	N	44.39	1252.77	11	0.9	627.389	2	77.19	212730
Q4QI42	K.LAVN(+.98)LVPFPR.L	N	42.28	1125.65	10	2	563.834	2	97.74	111780
Q4QI42	R.YLT(-18.01)ASALFR.G	N	41.82	1022.55	9	-1.5	512.283	2	80.88	18066
Q4QI42	K.SSIC(+57.02)DIPPK.G	N	41.17	1015.5	9	10.1	508.762	2	41.55	0
Q4QI42	R.VGEQ(+.98)FTGMFR.R	N	39.53	1171.53	10	1.8	586.774	2	84.37	43931
Q4QI42	R.AGPYGQLFRPDNF.I	N	38.43	1480.71	13	1.4	741.362	2	93.66	67496
Q4QI42	K.EVDEQM(+15.99)LNVQNK.N	N	38.22	1461.68	12	-1.8	731.843	2	38.29	159020
Q4QI42	R.FPGQLN(+.98)SDLR.K	N	37.46	1146.57	10	1.9	574.29	2	64.92	144670
Q4QI42	K.NM(+15.99)MQAADPR.H	N	35.63	1048.44	9	1.1	525.228	2	21.03	129060
Q4QI42	K.E(-18.01)VDEQMLNVQNK.N	N	33.45	1427.67	12	4.1	714.844	2	77.47	39725
Q4QI42	R.EIVS(-2.02)CQAGQCGNQIGSK.F	N	32.28	1718.77	17	-0.4	860.391	2	45.1	273030
Q4QI42	R.GLSVAELTQQMF.D	N	29.85	1322.65	12	1.4	662.334	2	117.04	5296.7
Q4QI42	K.NMMQAADPR.H	N	29.81	1032.45	9	1.3	517.231	2	35.2	533760
Q4QI42	R.LHFFMM(+15.99)GFAPL.T	N	28.6	1325.63	11	1.9	663.822	2	112.17	45335
Q4QI42	R.FPGQ(+.98)LNSDLR.K	N	25.11	1146.57	10	-5.7	574.286	2	62.59	1848.4
Q4Q4C4	R.AVLMDLEPGTMDSVR.A	N	87.67	1632.79	15	1.1	817.399	2	90.91	16743
Q4Q4C4	R.INVYFDESAGGR.Y	Y	78.5	1326.62	12	1.3	664.317	2	65.28	2029400
Q4Q4C4	R.IMMTFSVIPSPR.V	N	78.17	1377.71	12	0.4	689.863	2	99.9	761900
Q4Q4C4	R.GLSVAELTQQMFDAK.N	N	75.75	1636.81	15	-0.1	819.412	2	109.38	24469
Q4Q4C4	R.GLSVAELTQQM(+15.99)FDAK.N	N	74.69	1652.81	15	0.3	827.41	2	86.98	94976
Q4Q4C4	R.GLSVAELTQ(+.98)QMFDAK.N	N	67.11	1637.8	15	1.5	819.905	2	111.58	169520
Q4Q4C4	R.VGEQFTGMFR.R	N	67.05	1170.55	10	1.6	586.282	2	80.69	1255600
Q4Q4C4	R.AVLM(+15.99)DLEPGTM(+15.99)DSVR.A	N	63.68	1664.77	15	-0.5	833.393	2	68.31	134570
Q4Q4C4	R.IMM(+15.99)TFSVIPSPR.V	N	63.37	1393.71	12	0.1	697.861	2	84.32	0
Q4Q4C4	R.AVLMDLE(+14.02)PGTMDSVR.A	N	61.95	1646.8	15	1.4	824.407	2	99.45	92947
Q4Q4C4	R.VGEQFTGM(+15.99)FR.R	N	61.13	1186.54	10	0.4	594.278	2	61.64	325990
Q4Q4C4	R.GLSVAE(+14.02)LTQQMFDAK.N	N	60.87	1650.83	15	1.2	826.421	2	109.54	22199
Q4Q4C4	R.FPGQLNSDLR.K	N	60.73	1145.58	10	0.5	573.798	2	59.96	1678100
Q4Q4C4	R.YLTASALFR.G	N	59.94	1040.57	9	1.2	521.289	2	80.88	1988000
Q4Q4C4	R.RVGEQFTGMFR.R	N	58.08	1326.65	11	0.9	664.332	2	64.4	103950
Q4Q4C4	H.SLGGGTGSGMGTLLISK.L	N	58.04	1534.8	17	0.7	768.407	2	78.36	260730
Q4Q4C4	K.EVDEQMLNVQNK.N	N	56.4	1445.68	12	1.7	723.848	2	54.14	1640400
Q4Q4C4	R.AVLM(+15.99)DLEPGTMDSVR.A	N	54.54	1648.78	15	2.5	825.398	2	88.27	185280
Q4Q4C4	K.NSSYFIEWIPNNIK.S	N	53.42	1723.86	14	1.1	862.935	2	108.33	220180
Q4Q4C4	R.VSDTVVEPYNTTLSVH.Q	N	52.46	1759.86	16	0	880.937	2	74.63	318270
Q4Q4C4	F.IFGQSGAGNNWAK.G	N	49.88	1348.65	13	1.3	675.333	2	58.08	46478
Q4Q4C4	K.EVDEQMLNVQ(+.98)NK.N	N	49.49	1446.67	12	1.2	724.34	2	57.35	335070
Q4Q4C4	H.SLGGGTGSGM(+15.99)GTLLISK.L	N	49.26	1550.8	17	0.8	776.405	2	60.05	27563
Q4Q4C4	K.LAVNLVPFPR.L	N	48.92	1124.67	10	1.6	563.342	2	92.88	0
Q4Q4C4	K.EVDE(+14.02)QMLNVQNK.N	N	48.15	1459.7	12	-1.1	730.854	2	64.18	26870
Q4Q4C4	K.NMM(+15.99)QAADPR.H	N	47.18	1048.44	9	2.9	525.229	2	19.25	146650
Q4Q4C4	R.AVLMDLEPGTM(+15.99)DSVR.A	N	46.28	1648.78	15	1.6	825.397	2	78.19	0
Q4Q4C4	R.EIVSC(-1.01)QAGQCGNQIGSK.F	N	45.73	1719.78	17	-15.7	860.881	2	48.06	102280
Q4Q4C4	R.KLAVNLVPFPR.L	N	44.39	1252.77	11	0.9	627.389	2	77.19	212730
Q4Q4C4	K.LAVN(+.98)LVPFPR.L	N	42.28	1125.65	10	2	563.834	2	97.74	111780
Q4Q4C4	R.YLT(-18.01)ASALFR.G	N	41.82	1022.55	9	-1.5	512.283	2	80.88	18066
Q4Q4C4	K.SSIC(+57.02)DIPPK.G	N	41.17	1015.5	9	10.1	508.762	2	41.55	0
Q4Q4C4	R.VGEQ(+.98)FTGMFR.R	N	39.53	1171.53	10	1.8	586.774	2	84.37	43931
Q4Q4C4	R.AGPYGQLFRPDNF.I	N	38.43	1480.71	13	1.4	741.362	2	93.66	67496
Q4Q4C4	K.EVDEQM(+15.99)LNVQNK.N	N	38.22	1461.68	12	-1.8	731.843	2	38.29	159020
Q4Q4C4	R.FPGQLN(+.98)SDLR.K	N	37.46	1146.57	10	1.9	574.29	2	64.92	144670
Q4Q4C4	K.NM(+15.99)MQAADPR.H	N	35.63	1048.44	9	1.1	525.228	2	21.03	129060
Q4Q4C4	K.E(-18.01)VDEQMLNVQNK.N	N	33.45	1427.67	12	4.1	714.844	2	77.47	39725
Q4Q4C4	R.EIVS(-2.02)CQAGQCGNQIGSK.F	N	32.28	1718.77	17	-0.4	860.391	2	45.1	273030
Q4Q4C4	R.GLSVAELTQQMF.D	N	29.85	1322.65	12	1.4	662.334	2	117.04	5296.7
Q4Q4C4	K.NMMQAADPR.H	N	29.81	1032.45	9	1.3	517.231	2	35.2	533760
Q4Q4C4	R.LHFFMM(+15.99)GFAPL.T	N	28.6	1325.63	11	1.9	663.822	2	112.17	45335
Q4Q4C4	R.FPGQ(+.98)LNSDLR.K	N	25.11	1146.57	10	-5.7	574.286	2	62.59	1848.4
Q4QBZ6	R.AVLMDLEPGTMDSVR.A	N	87.67	1632.79	15	1.1	817.399	2	90.91	16743
Q4QBZ6	R.IMMTFSVIPSPR.V	N	78.17	1377.71	12	0.4	689.863	2	99.9	761900
Q4QBZ6	R.GLSVAELTQQMFDAK.N	N	75.75	1636.81	15	-0.1	819.412	2	109.38	24469
Q4QBZ6	R.GLSVAELTQQM(+15.99)FDAK.N	N	74.69	1652.81	15	0.3	827.41	2	86.98	94976
Q4QBZ6	R.INVYFDESTGGR.Y	Y	72.85	1356.63	12	1	679.322	2	64.91	65281
Q4QBZ6	R.GLSVAELTQ(+.98)QMFDAK.N	N	67.11	1637.8	15	1.5	819.905	2	111.58	169520
Q4QBZ6	R.VGEQFTGMFR.R	N	67.05	1170.55	10	1.6	586.282	2	80.69	1255600
Q4QBZ6	R.AVLM(+15.99)DLEPGTM(+15.99)DSVR.A	N	63.68	1664.77	15	-0.5	833.393	2	68.31	134570
Q4QBZ6	R.IMM(+15.99)TFSVIPSPR.V	N	63.37	1393.71	12	0.1	697.861	2	84.32	0
Q4QBZ6	R.AVLMDLE(+14.02)PGTMDSVR.A	N	61.95	1646.8	15	1.4	824.407	2	99.45	92947
Q4QBZ6	R.VGEQFTGM(+15.99)FR.R	N	61.13	1186.54	10	0.4	594.278	2	61.64	325990
Q4QBZ6	R.GLSVAE(+14.02)LTQQMFDAK.N	N	60.87	1650.83	15	1.2	826.421	2	109.54	22199
Q4QBZ6	R.FPGQLNSDLR.K	N	60.73	1145.58	10	0.5	573.798	2	59.96	1678100
Q4QBZ6	R.YLTASALFR.G	N	59.94	1040.57	9	1.2	521.289	2	80.88	1988000
Q4QBZ6	R.RVGEQFTGMFR.R	N	58.08	1326.65	11	0.9	664.332	2	64.4	103950
Q4QBZ6	H.SLGGGTGSGMGTLLISK.L	N	58.04	1534.8	17	0.7	768.407	2	78.36	260730
Q4QBZ6	K.EVDEQMLNVQNK.N	N	56.4	1445.68	12	1.7	723.848	2	54.14	1640400
Q4QBZ6	R.AVLM(+15.99)DLEPGTMDSVR.A	N	54.54	1648.78	15	2.5	825.398	2	88.27	185280
Q4QBZ6	K.NSSYFIEWIPNNIK.S	N	53.42	1723.86	14	1.1	862.935	2	108.33	220180
Q4QBZ6	R.VSDTVVEPYNTTLSVH.Q	N	52.46	1759.86	16	0	880.937	2	74.63	318270
Q4QBZ6	F.IFGQSGAGNNWAK.G	N	49.88	1348.65	13	1.3	675.333	2	58.08	46478
Q4QBZ6	K.EVDEQMLNVQ(+.98)NK.N	N	49.49	1446.67	12	1.2	724.34	2	57.35	335070
Q4QBZ6	H.SLGGGTGSGM(+15.99)GTLLISK.L	N	49.26	1550.8	17	0.8	776.405	2	60.05	27563
Q4QBZ6	K.LAVNLVPFPR.L	N	48.92	1124.67	10	1.6	563.342	2	92.88	0
Q4QBZ6	K.EVDE(+14.02)QMLNVQNK.N	N	48.15	1459.7	12	-1.1	730.854	2	64.18	26870
Q4QBZ6	K.NMM(+15.99)QAADPR.H	N	47.18	1048.44	9	2.9	525.229	2	19.25	146650
Q4QBZ6	R.AVLMDLEPGTM(+15.99)DSVR.A	N	46.28	1648.78	15	1.6	825.397	2	78.19	0
Q4QBZ6	R.EIVSC(-1.01)QAGQCGNQIGSK.F	N	45.73	1719.78	17	-15.7	860.881	2	48.06	102280
Q4QBZ6	R.KLAVNLVPFPR.L	N	44.39	1252.77	11	0.9	627.389	2	77.19	212730
Q4QBZ6	K.LAVN(+.98)LVPFPR.L	N	42.28	1125.65	10	2	563.834	2	97.74	111780
Q4QBZ6	R.YLT(-18.01)ASALFR.G	N	41.82	1022.55	9	-1.5	512.283	2	80.88	18066
Q4QBZ6	K.SSIC(+57.02)DIPPK.G	N	41.17	1015.5	9	10.1	508.762	2	41.55	0
Q4QBZ6	R.VGEQ(+.98)FTGMFR.R	N	39.53	1171.53	10	1.8	586.774	2	84.37	43931
Q4QBZ6	R.AGPYGQLFRPDNF.I	N	38.43	1480.71	13	1.4	741.362	2	93.66	67496
Q4QBZ6	K.EVDEQM(+15.99)LNVQNK.N	N	38.22	1461.68	12	-1.8	731.843	2	38.29	159020
Q4QBZ6	R.FPGQLN(+.98)SDLR.K	N	37.46	1146.57	10	1.9	574.29	2	64.92	144670
Q4QBZ6	K.NM(+15.99)MQAADPR.H	N	35.63	1048.44	9	1.1	525.228	2	21.03	129060
Q4QBZ6	K.E(-18.01)VDEQMLNVQNK.N	N	33.45	1427.67	12	4.1	714.844	2	77.47	39725
Q4QBZ6	R.EIVS(-2.02)CQAGQCGNQIGSK.F	N	32.28	1718.77	17	-0.4	860.391	2	45.1	273030
Q4QBZ6	R.GLSVAELTQQMF.D	N	29.85	1322.65	12	1.4	662.334	2	117.04	5296.7
Q4QBZ6	K.NMMQAADPR.H	N	29.81	1032.45	9	1.3	517.231	2	35.2	533760
Q4QBZ6	R.LHFFMM(+15.99)GFAPL.T	N	28.6	1325.63	11	1.9	663.822	2	112.17	45335
Q4QBZ6	R.FPGQ(+.98)LNSDLR.K	N	25.11	1146.57	10	-5.7	574.286	2	62.59	1848.4
Q4QGC5	R.AVC(+57.02)MIANSTAIAEVFAR.I	Y	95.02	1822.91	17	1.7	912.46	2	107.29	158010
Q4QGC5	R.IHFVLTSYAPVVSAEK.A	Y	91.26	1759.95	16	0.9	880.981	2	86.98	1324400
Q4QGC5	R.C(+57.02)IFLDLEPTVVDEVR.T	Y	81.01	1803.91	15	-1.3	902.958	2	110	0
Q4QGC5	R.AVC(+57.02)MIAN(+.98)STAIAEVFAR.I	Y	72.9	1823.89	17	-1.6	912.949	2	110.4	10973
Q4QGC5	R.LIGQVVSSLTASLR.F	Y	72.44	1442.85	14	1.9	722.43	2	106.26	0
Q4QGC5	R.LIGQ(+.98)VVSSLTASLR.F	Y	67.99	1443.83	14	0.4	722.921	2	109.44	130620
Q4QGC5	N.STAIAEVFAR.I	Y	59.07	1063.57	10	0.5	532.789	2	68.86	115000
Q4QGC5	K.C(+57.02)GINYQPPTVVPGGDLAK.V	Y	58.71	1884.94	18	1.4	943.477	2	80.88	181500
Q4QGC5	R.SLDIERPSYTNVNR.L	Y	58.61	1662.83	14	-0.6	832.421	2	54.87	2815800
Q4QGC5	K.DVNAAIATIK.T	Y	56.31	1014.57	10	1.4	508.292	2	60.05	1641800
Q4QGC5	F.HAVGGGTGSGLGALLLER.L	Y	52.97	1663.9	18	-0.6	555.639	3	78.59	36031
Q4QGC5	K.EIVDLALDR.I	Y	51.55	1042.57	9	1.5	522.29	2	74.64	1453500
Q4QGC5	R.QLFNPEQLVSGK.E	Y	51.11	1358.72	12	0	680.365	2	90.79	1464500
Q4QGC5	K.C(+25.00)GINYQPPTVVPGGDLAK.V	Y	51.04	1852.91	18	0.1	927.462	2	81.44	258090
Q4QGC5	K.FDLMYSK.R	Y	50.8	902.421	7	0.6	452.217	2	64.55	896670
Q4QGC5	K.EDAANNYAR.G	Y	50.47	1022.44	9	1.2	512.228	2	15.59	695340
Q4QGC5	R.C(+57.02)IF(+31.99)LDLEPTVVDEVR.T	Y	47.79	1835.9	15	-7.5	918.947	2	110.72	10819
Q4QGC5	R.Q(-17.03)LFNPEQLVSGK.E	Y	46.14	1341.69	12	2	671.854	2	113.57	388430
Q4QGC5	K.DVN(+.98)AAIATIK.T	Y	44.94	1015.55	10	-0.6	508.783	2	64.09	58636
Q4QGC5	K.EDAANN(+.98)YAR.G	Y	43.9	1023.43	9	15.2	512.727	2	18.78	19669
Q4QGC5	R.C(+25.00)IFLDLEPTVVDEVR.T	Y	43.09	1771.88	15	0.9	886.947	2	111.69	0
Q4QGC5	R.EDLAALEK.D	Y	30.81	887.46	8	-2	444.735	2	44.73	358200
Q4QGC5	K.E(-18.01)IVDLALDR.I	Y	30.35	1024.56	9	1.9	513.285	2	104.85	25730
Q4QGC5	R.LSVDYGKK.S	Y	28.37	908.497	8	0.7	455.255	2	22.43	154150
Q4QGC5	R.QLFN(+.98)PEQLVSGK.E	Y	26.37	1359.7	12	-0.2	680.857	2	94.69	0
Q4Q274	R.YVQEFGKEDDAAR.Q	Y	75.82	1526.7	13	-2.5	764.354	2	34.65	2190100
Q4Q274	R.Q(-17.03)LLVDELTAPHVLPK.L	Y	69.56	1654.93	15	0.9	828.471	2	108.33	1972900
Q4Q274	R.ELSSDIVTVAC(+57.02)NTN(+.98)GAR.V	Y	69.44	1806.84	17	1.4	904.427	2	74.4	953100
Q4Q274	K.SASGAAAIYER.I	Y	65.82	1094.54	11	2.1	548.275	2	36.56	2957600
Q4Q274	K.DIN(+.98)GNHSLSK.L	Y	63.65	1084.51	10	1	543.264	2	19.54	1251100
Q4Q274	K.DLSEVDTSIK.F	Y	63.41	1105.55	10	1	553.782	2	56.34	3836700
Q4Q274	R.VNEVIASC(+57.02)VR.D	Y	62.67	1145.59	10	1.4	573.8	2	42.08	951620
Q4Q274	D.PTTNEHDLSEVLLLIR.E	Y	61.78	1848.99	16	1	617.338	3	106.48	26762
Q4Q274	K.FLESEIQTK.A	Y	59.69	1093.57	9	0.8	547.789	2	49.84	4038700
Q4Q274	Y.HTTIINTVLNNSLK.L	Y	59.42	1566.87	14	-1.2	784.441	2	76.61	0
Q4Q274	R.ELSSDIVTVAC(+57.02)NTNGAR.V	Y	56.2	1805.86	17	3.7	903.938	2	70.98	94177
Q4Q274	Q.TAISTASDDGQLTQLR.D	Y	56	1675.84	16	-0.7	838.924	2	62.55	81642
Q4Q274	R.VNEVIASCVR.D	Y	52.86	1088.56	10	1.4	545.289	2	57.47	75063
Q4Q274	R.QLLVD(-18.01)ELTAPHVLPK.L	Y	51.98	1653.95	15	1	552.322	3	89.62	53496
Q4Q274	K.FLE(+14.02)SEIQTK.A	Y	51.88	1107.58	9	0.3	554.797	2	57.76	261110
Q4Q274	R.YVQ(+.98)EFGKEDDAAR.Q	Y	51.14	1527.68	13	2.6	764.85	2	38.78	0
Q4Q274	K.FLESEIQ(+.98)TK.A	Y	50.89	1094.55	9	-1.3	548.28	2	52.74	609630
Q4Q274	K.DINGN(+.98)HSLSK.L	Y	50.87	1084.51	10	1.6	543.264	2	18.18	13008
Q4Q274	R.NVFAQEC(+57.02)IR.H	Y	49.88	1135.54	9	0.6	568.779	2	52.23	845200
Q4Q274	K.SASGAAAIYE(+14.02)R.I	Y	49.44	1108.55	11	1.4	555.282	2	42.93	122170
Q4Q274	K.DINGNHSLSK.L	Y	49.21	1083.53	10	0.9	542.772	2	15.06	184060
Q4Q274	R.Q(+.98)LLVDELTAPHVLPK.L	Y	48.69	1672.94	15	-2.3	837.473	2	94.72	34473
Q4Q274	R.Q(-17.03)MLHHVAELSC(+57.02)NK.F	Y	47.93	1548.72	13	-1.4	775.363	2	51.47	55841
Q4Q274	R.SGTRPVTMGDIFYD.P	Y	47.84	1557.71	14	2.3	779.864	2	87.99	47331
Q4Q274	K.LVQDPFGNYVVQF.I	Y	47.1	1524.76	13	1	763.387	2	118.31	0
Q4Q274	K.SAS(-18.01)GAAAIYER.I	Y	46.76	1076.53	11	0.8	539.269	2	36.65	23176
Q4Q274	R.VNEVIAS(+57.02)C(+31.99)VR.D	Y	43.86	1177.58	10	-13.1	589.786	2	48.8	68993
Q4Q274	R.QLLVDELTAPHVLPK.L	Y	43.02	1671.96	15	-0.5	558.324	3	90.16	0
Q4Q274	R.DAIIPLQSLLK.N	Y	40.16	1209.73	11	1.4	605.873	2	109.01	3182700
Q4Q274	R.VN(+.98)EVIASC(+57.02)VR.D	Y	39.9	1146.57	10	1.6	574.292	2	46.57	0
Q4Q274	Y.HTTIINTVLN(+.98)NSLK.L	Y	39.29	1567.86	14	0.2	784.934	2	81.17	28023
Q4Q274	K.FSSNVIEK.C	Y	39.14	922.476	8	-0.5	462.244	2	35.07	1364100
Q4Q274	K.DIN(+.98)GN(+.98)HSLSK.L	Y	37.38	1085.5	10	3.3	543.757	2	22.42	99640
Q4Q274	K.SGNADLDRVNEVIASC(+57.02)VR.D	Y	36.36	1973.96	18	6.4	658.996	3	83.42	0
Q4Q274	A.ISTASDDGQLTQLR.D	Y	35.22	1503.75	14	1.8	752.883	2	55.06	10737
Q4Q274	K.DLS(-18.01)EVDTSIK.F	Y	34.84	1087.54	10	0.9	544.776	2	56.34	35692
Q4Q274	K.LTALYAR.R	Y	33.9	806.465	7	1.6	404.24	2	40.05	2666300
Q4Q274	S.VLEPSIVDVAK.D	Y	33.3	1168.67	11	1.4	585.342	2	69.82	217800
Q4Q274	R.YVQEFGK.E	Y	32.66	869.428	7	1.8	435.721	2	31.27	1140700
Q4Q274	R.FC(+57.02)QLGDSDK.S	Y	32.01	1068.45	9	1.9	535.234	2	30.65	606860
Q4Q274	R.NVFAQECIR.H	Y	30.41	1078.52	9	1.5	540.268	2	69.99	111340
Q4Q274	K.SGNADLDRVN(+.98)EVIASC(+57.02)VR.D	Y	26.65	1974.94	18	2.1	659.322	3	90.05	41183
Q4Q274	K.FSSNVIEK(+14.02).C	Y	26.3	936.492	8	1.5	469.253	2	42.46	74256
Q4Q274	K.FLESE(+14.02)IQTK.A	Y	25.3	1107.58	9	2	554.798	2	59.25	198030
Q4QEI9	R.FIPISGWQGDNMIEK.S	Y	84.72	1733.84	15	1.5	867.929	2	97.23	0
Q4QEI9	R.EHALLAFTLGVK.Q	Y	80.63	1297.74	12	0.8	649.876	2	84.99	298020
Q4QEI9	R.FIPISGWQGDNM(+15.99)IEK.S	Y	69.76	1749.84	15	0.5	875.926	2	86.98	91958
Q4QEI9	K.SVFTIIDAPGHR.D	Y	69.4	1311.69	12	0.4	656.853	2	70.12	2283300
Q4QEI9	K.STATGHLIYK.C	Y	68.11	1089.58	10	1.7	545.798	2	26.05	724290
Q4QEI9	K.VHMNLVVVGHVDAGK.S	Y	67.74	1573.84	15	1.8	525.62	3	54.44	232300
Q4QEI9	K.PGDVVTFAPANVTTEVK.S	Y	64.19	1743.9	17	1.8	872.959	2	80.49	26860
Q4QEI9	K.VHM(+15.99)NLVVVGHVDAGK.S	Y	62.07	1589.83	15	0.3	530.951	3	36.98	73824
Q4QEI9	R.FIPISGWQ(+.98)GDNMIEK.S	Y	60.78	1734.83	15	-4.1	868.416	2	100.76	38734
Q4QEI9	R.LPLQDVYK.I	Y	58.71	974.544	8	1.3	488.279	2	59.25	3122900
Q4QEI9	K.IGGIGTVPVGR.V	Y	52.53	1024.6	11	0.8	513.308	2	54.73	3445100
Q4QEI9	K.TVTYAQSR.Y	Y	44.06	924.466	8	3.7	463.241	2	15.57	1046600
Q4QEI9	K.SDNMPWYK.G	Y	41.77	1039.44	8	0.7	520.728	2	59.4	458270
Q4QEI9	R.FAEIESK.I	Y	41.75	822.412	7	2.2	412.213	2	28.08	1250000
Q4QEI9	R.QT(-18.01)VAVGIIK.G	Y	40.07	909.565	9	0.7	455.789	2	49.84	104660
Q4QEI9	R.QTVAVGIIK.G	Y	37.94	927.575	9	2.8	464.795	2	49.91	825320
Q4QEI9	R.LPLQ(+.98)DVYK.I	Y	35.58	975.528	8	1.1	488.771	2	63.36	253690
Q4QEI9	V.FTIIDAPGHR.D	Y	29.8	1125.59	10	1.2	563.803	2	70.06	442680
Q4QEI9	R.FIPIY(sub S)GWQGDNMIEK.S	Y	27.93	1809.88	15	-18	905.927	2	97.22	179230
Q4QEI9	R.Q(+.98)TVAVGIIK.G	Y	25.05	928.559	9	1.3	465.286	2	53.72	30199
Q4QEI8	R.FIPISGWQGDNMIEK.S	Y	84.72	1733.84	15	1.5	867.929	2	97.23	0
Q4QEI8	R.EHALLAFTLGVK.Q	Y	80.63	1297.74	12	0.8	649.876	2	84.99	298020
Q4QEI8	R.FIPISGWQGDNM(+15.99)IEK.S	Y	69.76	1749.84	15	0.5	875.926	2	86.98	91958
Q4QEI8	K.SVFTIIDAPGHR.D	Y	69.4	1311.69	12	0.4	656.853	2	70.12	2283300
Q4QEI8	K.STATGHLIYK.C	Y	68.11	1089.58	10	1.7	545.798	2	26.05	724290
Q4QEI8	K.VHMNLVVVGHVDAGK.S	Y	67.74	1573.84	15	1.8	525.62	3	54.44	232300
Q4QEI8	K.PGDVVTFAPANVTTEVK.S	Y	64.19	1743.9	17	1.8	872.959	2	80.49	26860
Q4QEI8	K.VHM(+15.99)NLVVVGHVDAGK.S	Y	62.07	1589.83	15	0.3	530.951	3	36.98	73824
Q4QEI8	R.FIPISGWQ(+.98)GDNMIEK.S	Y	60.78	1734.83	15	-4.1	868.416	2	100.76	38734
Q4QEI8	R.LPLQDVYK.I	Y	58.71	974.544	8	1.3	488.279	2	59.25	3122900
Q4QEI8	K.IGGIGTVPVGR.V	Y	52.53	1024.6	11	0.8	513.308	2	54.73	3445100
Q4QEI8	K.TVTYAQSR.Y	Y	44.06	924.466	8	3.7	463.241	2	15.57	1046600
Q4QEI8	K.SDNMPWYK.G	Y	41.77	1039.44	8	0.7	520.728	2	59.4	458270
Q4QEI8	R.FAEIESK.I	Y	41.75	822.412	7	2.2	412.213	2	28.08	1250000
Q4QEI8	R.QT(-18.01)VAVGIIK.G	Y	40.07	909.565	9	0.7	455.789	2	49.84	104660
Q4QEI8	R.QTVAVGIIK.G	Y	37.94	927.575	9	2.8	464.795	2	49.91	825320
Q4QEI8	R.LPLQ(+.98)DVYK.I	Y	35.58	975.528	8	1.1	488.771	2	63.36	253690
Q4QEI8	V.FTIIDAPGHR.D	Y	29.8	1125.59	10	1.2	563.803	2	70.06	442680
Q4QEI8	R.FIPIY(sub S)GWQGDNMIEK.S	Y	27.93	1809.88	15	-18	905.927	2	97.22	179230
Q4QEI8	R.Q(+.98)TVAVGIIK.G	Y	25.05	928.559	9	1.3	465.286	2	53.72	30199
Q4Q127	R.FSWDPNYLALATASTDK.T	Y	93.97	1898.9	17	0	950.458	2	109.44	22877
Q4Q127	R.SSTNSAIQVYNVPFTVPK.A	Y	75.98	1951.01	18	1	976.509	2	94.93	32236
Q4Q127	R.GFASASYDGLIK.M	Y	66.11	1227.61	12	-0.9	614.812	2	74.63	500180
Q4Q127	K.LFGSYTTVGQVEGR.T	Y	65.4	1512.76	14	0.3	757.384	2	73.05	162650
Q4Q127	R.DLATIQVYR.S	Y	60.27	1077.58	9	2.6	539.798	2	68.81	119710
Q4Q127	K.AGEDIAPVK.T	Y	56.66	898.476	9	0.8	450.245	2	28.68	147710
Q4Q127	R.Q(-17.03)IHEDENEVINR.F	Y	48.5	1477.68	12	-0.1	739.845	2	51.47	22100
Q4Q127	R.TYDAAMVALDVNR.E	Y	29.35	1437.69	13	-1.9	719.85	2	79.75	0
Q4Q127	K.LFGSYTTVGQ(+.98)VEGR.T	Y	25.47	1513.74	14	5.7	757.88	2	76.28	25456
Q4Q970	K.NEQVDIIANDQGNR.T	Y	83.59	1584.75	14	0.9	793.381	2	49.53	22282
Q4Q970	R.IINEPTAAAIAYGMDR.K	Y	81.59	1704.85	16	5.3	853.435	2	87.65	45618
Q4Q970	K.NQVAMNPSNTVFDAK.R	Y	71.96	1634.77	15	0.5	818.392	2	63.5	32672
Q4Q970	Q.VDIIANDQGNR.T	N	65.76	1213.61	11	-1.6	607.808	2	38.4	105100
Q4Q970	R.TTPSYVAFTETER.L	Y	63	1500.71	13	0.3	751.361	2	67.21	53253
Q4Q970	K.TQTYSNNADNQR.N	Y	56.58	1410.61	12	-6.1	706.308	2	13.74	0
Q4Q970	K.IQQIVSQFFGGK.E	Y	53.99	1350.73	12	-4.5	676.367	2	91.87	16747
Q4Q970	K.ATAGDTHLGGEDFDNR.L	Y	35.69	1674.72	16	0.6	559.247	3	41.65	129900
Q4Q970	R.LVDYFATELK.M	Y	25.34	1197.63	10	1	599.821	2	85.98	94859
Q4Q5P5	R.VGSTTENITQDVR.W	Y	70.06	1418.7	13	-2.7	710.354	2	44.08	167910
Q4Q5P5	R.MLDMGFEPQIR.A	Y	69.19	1335.63	11	1.2	668.822	2	89.7	37437
Q4Q5P5	R.GFNDAQGTYGGGFNR.N	Y	64.35	1559.68	15	0.9	780.844	2	57.86	56349
Q4Q5P5	R.VLVATDVASR.G	Y	60.8	1029.58	10	1.7	515.798	2	42.99	200520
Q4Q5P5	R.AIVQGPDSDMPPPGER.Q	Y	59.4	1664.78	16	-0.8	833.396	2	53.26	28238
Q4Q5P5	R.NIVDDLIPLLR.E	Y	55.51	1279.75	11	0.6	640.881	2	118.89	62570
Q4Q5P5	R.QTLLYSATFPK.E	Y	53.2	1267.68	11	0.2	634.847	2	77.66	101050
Q4Q5P5	R.FLVLDEADR.M	Y	49.52	1076.55	9	0.7	539.282	2	71.29	192670
Q4Q5P5	R.GTAISFFNDK.N	Y	42.8	1098.53	10	1.4	550.274	2	72.16	55866
Q4Q5P5	R.EREEALDIFK.S	Y	39.01	1248.63	10	-0.8	625.323	2	64.8	26525
Q4Q5P5	R.YQKPTPVQK.Y	Y	35.67	1087.6	9	1.7	544.808	2	12.86	10822
Q4Q5P5	R.ETNQTVLPEVQALAK.K	Y	35.17	1639.88	15	2	820.946	2	82.26	27060
Q4Q5P5	R.DADYLER.Y	Y	34.64	880.393	7	1.3	441.203	2	37.92	44920
Q4Q5P5	R.LSDMFTR.G	Y	32.1	868.411	7	2.4	435.213	2	50.84	67347
Q4Q5P5	R.VLVFVEK.K	Y	30.82	832.506	7	1.1	417.26	2	56.97	125610
Q4Q5P5	K.EHTPGINFDQYEAIK.V	Y	28.09	1760.84	15	0.6	587.952	3	74.15	26592
Q4Q5P5	R.AKPTNSQAAPSALVLSPTR.E	Y	25.23	1908.04	19	-0.3	637.02	3	51.15	162230
Q4Q4I6	R.YQSLTDPSVLGESPR.L	Y	83.31	1647.81	15	2.2	824.912	2	72.5	89619
Q4Q4I6	K.TLTVEDN(+.98)GIGMTK.A	Y	70.23	1378.66	13	-0.9	690.338	2	62.98	36926
Q4Q4I6	K.ADLVNNLGTIAR.S	Y	68.18	1255.69	12	1.4	628.851	2	72.57	171300
Q4Q4I6	R.FYSTESGEEMTTLK.D	Y	68.18	1621.72	14	0.6	811.865	2	63.57	68378
Q4Q4I6	K.DVTKEEYAAFYK.A	Y	66.58	1462.7	12	-1.2	732.354	2	61.69	73056
Q4Q4I6	K.TLTVEDNGIGMTK.A	Y	65.65	1377.68	13	7.9	689.852	2	59.9	0
Q4Q4I6	K.SIYYITGDSK.K	Y	51.17	1145.56	10	2.6	573.788	2	54.35	91157
Q4Q4I6	K.LETSPFIEQAR.R	Y	36	1289.66	11	2.4	645.838	2	63.28	30947
Q4Q4I6	R.SIMFVPK.R	Y	33.62	820.452	7	1.4	411.233	2	59.91	52498
Q4Q4I6	K.EVLGDKVEK.V	Y	31.79	1015.55	9	1.7	508.784	2	19.95	25592
Q4Q4I6	K.EGVHFEESEEEKQQR.E	Y	26.82	1859.83	15	-1.1	620.948	3	28.6	0
Q4Q4I6	K.KLETSPFIEQAR.R	Y	25.57	1417.76	12	-0.4	473.591	3	50.68	17065
Q4Q4I6	R.YQ(+.98)SLTDPSVLGESPR.L	Y	25.35	1648.79	15	-6.7	825.397	2	72.2	0
Q4Q4I0	R.YQSLTDPSVLGESPR.L	Y	83.31	1647.81	15	2.2	824.912	2	72.5	89619
Q4Q4I0	K.TLTVEDN(+.98)GIGMTK.A	Y	70.23	1378.66	13	-0.9	690.338	2	62.98	36926
Q4Q4I0	K.ADLVNNLGTIAR.S	Y	68.18	1255.69	12	1.4	628.851	2	72.57	171300
Q4Q4I0	R.FYSTESGEEMTTLK.D	Y	68.18	1621.72	14	0.6	811.865	2	63.57	68378
Q4Q4I0	K.DVTKEEYAAFYK.A	Y	66.58	1462.7	12	-1.2	732.354	2	61.69	73056
Q4Q4I0	K.TLTVEDNGIGMTK.A	Y	65.65	1377.68	13	7.9	689.852	2	59.9	0
Q4Q4I0	K.SIYYITGDSK.K	Y	51.17	1145.56	10	2.6	573.788	2	54.35	91157
Q4Q4I0	K.LETSPFIEQAR.R	Y	36	1289.66	11	2.4	645.838	2	63.28	30947
Q4Q4I0	R.SIMFVPK.R	Y	33.62	820.452	7	1.4	411.233	2	59.91	52498
Q4Q4I0	K.EVLGDKVEK.V	Y	31.79	1015.55	9	1.7	508.784	2	19.95	25592
Q4Q4I0	K.EGVHFEESEEEKQQR.E	Y	26.82	1859.83	15	-1.1	620.948	3	28.6	0
Q4Q4I0	K.KLETSPFIEQAR.R	Y	25.57	1417.76	12	-0.4	473.591	3	50.68	17065
Q4Q4I0	R.YQ(+.98)SLTDPSVLGESPR.L	Y	25.35	1648.79	15	-6.7	825.397	2	72.2	0
Q4Q7Y4	K.VQSLVSDFFGGK.E	Y	71.27	1282.66	12	0.8	642.334	2	102.98	127800
Q4Q7Y4	R.SVHDVVLVGGSTR.I	Y	69.21	1324.71	13	0.6	663.361	2	40.26	3757.6
Q4Q7Y4	R.IINEPTAAAIAYGLDK.G	Y	67.86	1658.89	16	0.7	830.45	2	90.79	126890
Q4Q7Y4	R.VDIIANDQGNR.T	N	65.76	1213.61	11	-1.6	607.808	2	38.4	105100
Q4Q7Y4	R.TTPSYVAFTDSER.L	Y	59.51	1472.68	13	0.8	737.345	2	64.3	198980
Q4Q7Y4	K.DAGTIAGLEVLR.I	Y	59.3	1213.67	12	1	607.84	2	90.79	167580
Q4Q7Y4	R.LVTFFTEEFK.R	Y	53.66	1259.64	10	1	630.828	2	102.09	72404
Q4Q7Y4	K.FNDSVVQSDMK.H	Y	52.03	1268.57	11	0.5	635.292	2	50.53	21339
Q4Q7Y4	K.GDDKPVISVQYR.G	Y	44.35	1375.71	12	0.4	459.576	3	46.75	53137
Q4Q7Y4	K.NTLSDSNVSGK.L	Y	37.51	1120.54	11	1.7	561.275	2	20.5	96380
Q4Q7Y4	K.AVVTVPAYFNDSQR.Q	Y	34.5	1565.78	14	-3.4	783.895	2	78.25	59310
Q4Q7Y4	R.STIQPVER.V	Y	25.09	928.498	8	-0.3	465.255	2	22.96	118750
Q4Q0Q2	K.LLDGIVNTIFESSK.E	Y	77.78	1534.82	14	-4.5	768.414	2	112.13	0
Q4Q0Q2	K.VAAESEVVAEAK.E	Y	70.67	1201.62	12	1	601.816	2	40.26	123160
Q4Q0Q2	R.GLAGWQSEQAAR.L	Y	66.47	1272.62	12	0.7	637.317	2	48.31	0
Q4Q0Q2	R.GPEDTLLSEK.T	Y	60.49	1087.54	10	1.1	544.777	2	53.41	182450
Q4Q0Q2	K.AAVAEKPAEGAAAPK.K	Y	54.04	1379.74	15	2.4	690.878	2	18.26	12092
Q4Q0Q2	R.YM(+15.99)TPIFADVVLSALK.S	Y	48.86	1682.9	15	-12	842.443	2	119.43	0
Q4Q0Q2	K.GATETIVAPEVLSAMR.S	Y	38.77	1643.86	16	1.4	822.934	2	95.25	21511
Q4Q0Q2	R.NLLTSLASR.A	Y	37.69	973.556	9	1.7	487.785	2	77.13	48134
Q4Q0Q2	K.TRDELLEAITK.D	Y	36.51	1287.7	11	-2.8	644.856	2	64.01	48713
Q4Q0Q2	K.IVPPPPNPEANPLNR.I	Y	35.79	1623.87	15	-2.4	542.296	3	64.6	13665
Q4Q0Q2	R.TLMSSPQGIR.I	Y	31.13	1088.56	10	1.4	545.289	2	45.72	0
Q4Q0Q2	K.YAAAC(+57.02)LSIPR.G	Y	27.69	1120.57	10	0.3	561.291	2	62.16	3904
Q4QDN8	R.ADVGIAVHGATDAAR.A	Y	81.54	1422.72	15	2.7	712.368	2	41.04	53273
Q4QDN8	K.WQQIDAAVLVPGDLVK.L	Y	78.36	1750.96	16	0.3	876.486	2	107.12	9081.9
Q4QDN8	K.GLTTEEAEELLTK.Y	Y	62.75	1432.73	13	1.1	717.371	2	85.89	99010
Q4QDN8	K.STLVLAALAAK.W	Y	59.32	1056.65	11	2.9	529.335	2	80.41	47716
Q4QDN8	K.AGDAVAALK.N	Y	49.6	814.455	9	1.8	408.235	2	27.4	72399
Q4QDN8	K.RADVGIAVHGATDAAR.A	Y	48.01	1578.82	16	0.4	527.28	3	34.07	12193
Q4QDN8	R.HLGLAQLPQGK.L	Y	47.6	1160.67	11	1.9	581.34	2	46.02	25422
Q4QDN8	R.TAATLVDR.R	Y	35.7	845.461	8	5	423.739	2	25.57	0
Q4QDN8	K.DANDLPEDLGEK.Y	Y	33.6	1314.59	12	2.5	658.304	2	59.66	0
Q4QDN7	R.ADVGIAVHGATDAAR.A	Y	81.54	1422.72	15	2.7	712.368	2	41.04	53273
Q4QDN7	K.WQQIDAAVLVPGDLVK.L	Y	78.36	1750.96	16	0.3	876.486	2	107.12	9081.9
Q4QDN7	K.GLTTEEAEELLTK.Y	Y	62.75	1432.73	13	1.1	717.371	2	85.89	99010
Q4QDN7	K.STLVLAALAAK.W	Y	59.32	1056.65	11	2.9	529.335	2	80.41	47716
Q4QDN7	K.AGDAVAALK.N	Y	49.6	814.455	9	1.8	408.235	2	27.4	72399
Q4QDN7	K.RADVGIAVHGATDAAR.A	Y	48.01	1578.82	16	0.4	527.28	3	34.07	12193
Q4QDN7	R.HLGLAQLPQGK.L	Y	47.6	1160.67	11	1.9	581.34	2	46.02	25422
Q4QDN7	R.TAATLVDR.R	Y	35.7	845.461	8	5	423.739	2	25.57	0
Q4QDN7	K.DANDLPEDLGEK.Y	Y	33.6	1314.59	12	2.5	658.304	2	59.66	0
E9ACP3	K.ITQVNDTSAVVQLLEYGK.R	Y	98.05	1977.04	18	2.3	989.528	2	108.22	61625
E9ACP3	K.ATILSAQVVEGETK.G	Y	80.71	1444.78	14	0	723.394	2	65.43	142890
E9ACP3	R.TTDNVYYAVPK.E	Y	69.76	1269.62	11	0.1	635.818	2	53.65	93544
E9ACP3	R.EGIIPYTEVTR.R	Y	46.95	1276.67	11	0.8	639.34	2	73.16	161860
E9ACP3	K.INDVVWVK.I	Y	38.59	971.544	8	1.1	486.779	2	61.5	49523
E9ACP3	R.LNQSLAR.R	Y	28.88	800.45	7	0.9	401.232	2	19.2	94745
Q4QHI7	K.TIEAEAAHGTVTR.H	Y	74.37	1354.68	13	1.1	678.348	2	28.96	57311
Q4QHI7	R.LIDDQVAQMIK.G	Y	70.01	1272.67	11	-2.6	637.342	2	81.78	80059
Q4QHI7	K.GEGVGLAMYNTK.E	Y	58.8	1238.6	12	0.1	620.304	2	57.56	88513
Q4QHI7	R.NILGGTVFR.E	Y	47.44	975.55	9	1.6	488.782	2	72.93	63397
Q4QHI7	K.VKNEVVDMDGDEMTR.I	Y	47.17	1736.77	15	1.5	579.931	3	49.53	21085
Q4QHI7	K.ATDAVLKPGK.L	Y	45.52	998.576	10	0.8	500.295	2	16	31439
Q4QHI7	R.GKLDGNSDLVK.F	Y	41.05	1144.61	11	0.4	573.311	2	26.04	0
Q4QHI7	K.VTVEAAEAVK.K	Y	38.83	1015.55	10	-3.6	508.782	2	36.59	0
Q4QHI7	K.NEVVDMDGDEMTR.I	Y	37.8	1509.61	13	2.3	755.811	2	57.4	5362
Q4QHI7	K.C(+57.02)ATITPDEAR.V	Y	36.61	1132.52	10	2.6	567.267	2	29.58	0
Q4QHI7	R.HAFGDQYK.A	Y	32.98	964.44	8	1.3	483.227	2	19.46	106330
Q4QHI7	K.KYDGMFLQTFQR.M	Y	30.71	1532.74	12	2	511.922	3	77.96	11677
Q4QHI7	R.KYPLVLTTK.N	Y	27.26	1061.65	9	1	531.831	2	44.72	39819
Q4QDQ2	R.SYVNEAATTDPR.V	Y	80.62	1322.61	12	-1.1	662.31	2	38.14	60001
Q4QDQ2	R.YGGVDIVTNEVSK.R	Y	66.87	1379.69	13	-13.8	690.843	2	65.77	71724
Q4QDQ2	K.IYAFYDYENEGVK.E	Y	60.2	1609.73	13	-4.3	805.867	2	83.83	0
Q4QDQ2	R.GPSFTLNASESTAR.G	Y	58.49	1436.69	14	-0.6	719.35	2	57.28	57351
Q4QDQ2	R.AIGDAAYNR.L	Y	51.59	949.462	9	0.5	475.737	2	28.25	37194
Q4QDQ2	R.MDDSQLSR.E	Y	50.24	950.413	8	-3.6	476.211	2	24.9	26978
Q4QDQ2	R.YNVDVSQNK.R	Y	47.63	1065.51	9	2.6	533.762	2	30.23	44508
Q4QDQ2	R.SYVN(+.98)EAATTDPR.V	Y	43.09	1323.59	12	-7.1	662.798	2	42.64	0
Q4QDQ2	R.SPSSVPFLPQVNK.V	Y	42.62	1398.75	13	0.9	700.382	2	79.29	56221
Q4QDQ2	R.TREDVEFAAK.G	Y	33.21	1164.58	10	1.3	583.295	2	27.49	14285
Q4QG31	K.YPAGFMDVVEIPK.T	Y	87.87	1464.73	13	1.3	733.373	2	102.41	45153
Q4QG31	K.VVNLYTATGR.V	Y	63.54	1092.59	10	0.7	547.303	2	51.43	242280
Q4QG31	R.YPDPHTSIGDTIVYNVK.E	Y	60.45	1917.95	17	0.1	640.322	3	75.85	106360
Q4QG31	K.DASGAEFATR.A	Y	56.52	1023.46	10	0.3	512.737	2	32.96	161330
Q4QG31	R.AANIFVIGK.D	Y	50.49	931.549	9	0.7	466.781	2	68.02	180080
Q4QG31	K.AVIVTGGANR.G	Y	38.79	956.54	10	0.6	479.277	2	24.06	238290
Q4QG31	K.DLNNLQVTVPK.Q	Y	38.38	1239.68	11	1.3	620.848	2	72.56	140950
Q4Q1C4	R.GIFALEDQTQIDSK.E	Y	87.61	1563.78	14	0.4	782.895	2	82.54	94201
Q4Q1C4	K.GQLVNTLYVTEAVAGIK.R	Y	71.83	1774.98	17	18.6	888.513	2	106.3	35164
Q4Q1C4	K.ALNTTIPIVVR.L	Y	54.93	1195.73	11	1.3	598.871	2	77.12	160460
Q4Q1C4	K.ELGFAGETTER.A	Y	53.38	1208.57	11	2	605.291	2	50.8	109180
Q4Q1C4	K.IITGDSNVK.S	Y	42.62	945.513	9	0.8	473.763	2	22.31	128240
Q4Q1C4	K.HMLGNTLVTK.Q	Y	38	1112.6	10	3.3	557.308	2	35.55	86547
Q4Q1C4	K.SQILAGGR.G	Y	36.06	800.45	8	2.4	401.233	2	21.92	71010
Q4Q6V5	K.VKDEIVFDGNDLEQVSR.E	Y	75.51	1961.97	17	1.2	654.996	3	76.45	162410
Q4Q6V5	K.AHVQNMITGVTK.G	Y	74.12	1297.68	12	1	649.847	2	39.54	239950
Q4Q6V5	K.FLDGIYVQTK.T	Y	60.55	1182.63	10	0.5	592.32	2	76.58	0
Q4Q6V5	K.SLC(+57.02)TLQIPEGVTVDVK.G	Y	60.45	1757.92	16	-0.5	879.966	2	95.1	0
Q4Q6V5	K.DLTHLQLDLR.V	Y	60.23	1222.67	10	1	612.34	2	80.87	425800
Q4Q6V5	R.KFLDGIYVQTK.T	Y	58.78	1310.72	11	2.4	656.369	2	62.89	46224
Q4Q6V5	K.VKDEIVFDGN(+.98)DLEQVSR.E	Y	45.73	1962.95	17	3.1	655.326	3	78.88	282980
Q4Q6V5	K.IPIACLNT(+57.02)TK.A	Y	38.19	1129.62	10	1.5	565.815	2	52.28	188670
Q4Q6V5	K.AHVQN(+.98)MITGVTK.G	Y	35.9	1298.67	12	4.7	650.341	2	49.52	0
Q4QC91	K.VKDEIVFDGNDLEQVSR.E	Y	75.51	1961.97	17	1.2	654.996	3	76.45	162410
Q4QC91	K.AHVQNMITGVTK.G	Y	74.12	1297.68	12	1	649.847	2	39.54	239950
Q4QC91	K.FLDGIYVQTK.T	Y	60.55	1182.63	10	0.5	592.32	2	76.58	0
Q4QC91	K.SLC(+57.02)TLQIPEGVTVDVK.G	Y	60.45	1757.92	16	-0.5	879.966	2	95.1	0
Q4QC91	K.DLTHLQLDLR.V	Y	60.23	1222.67	10	1	612.34	2	80.87	425800
Q4QC91	R.KFLDGIYVQTK.T	Y	58.78	1310.72	11	2.4	656.369	2	62.89	46224
Q4QC91	K.VKDEIVFDGN(+.98)DLEQVSR.E	Y	45.73	1962.95	17	3.1	655.326	3	78.88	282980
Q4QC91	K.IPIACLNT(+57.02)TK.A	Y	38.19	1129.62	10	1.5	565.815	2	52.28	188670
Q4QC91	K.AHVQN(+.98)MITGVTK.G	Y	35.9	1298.67	12	4.7	650.341	2	49.52	0
E9AFK3	K.DGTVIYFEDNAGVIVNPK.G	Y	83.96	1949.97	18	-0.7	975.991	2	101.52	158110
E9AFK3	R.VSVALPVGAVVNC(+57.02)ADNTGAK.N	Y	76.49	1941	20	1.6	971.506	2	85.89	369080
E9AFK3	R.LPSAALGDMVMC(+57.02)SVK.K	Y	73	1577.76	15	-0.3	789.886	2	94.73	0
E9AFK3	R.LPSAALGDM(+15.99)VMC(+57.02)SVK.K	Y	62.62	1593.76	15	1.2	797.885	2	77.85	21351
E9AFK3	R.VSVALPVGAVVNCADNTGAK(+57.02).N	Y	54.63	1941	20	2.8	648.007	3	85.98	77335
E9AFK3	R.LPSAALGDM(+15.99)VM(+15.99)C(+57.02)SVK.K	Y	51.27	1609.75	15	0.1	805.881	2	61.6	12698
E9AFK3	R.LPSAALGDM(+15.99)VMCS(+57.02)VK.K	Y	48.63	1593.76	15	1.2	797.885	2	77.85	21351
E9AFK3	K.VLNAVIIR.Q	Y	35.99	896.581	8	2.4	449.298	2	56.97	1005900
E9AFK3	K.NLYVISVK.G	Y	30.94	934.549	8	-0.2	468.281	2	64.06	627880
E9AFK3	R.LPSAALGDM(+15.99)VM(+15.99)CSVK(+57.02).K	Y	29.92	1609.75	15	0.9	805.882	2	61.69	0
E9AFK3	K.ISTHAPAIV	Y	29.19	907.513	9	-0.4	454.762	2	47.52	997720
E9AFK3	K.VLN(+.98)AVIIR.Q	Y	27.36	897.565	8	-0.9	449.788	2	64.09	48274
E9AFK3	K.KVLNAVIIR.Q	Y	26.47	1024.68	9	0.1	513.344	2	43.14	36175
E9AFK3	K.ESADLWPK.I	Y	25.25	944.46	8	0.3	473.236	2	55.04	317630
Q4Q140	R.LVQGPNSYFMDVSC(+57.02)PR.C	Y	84.16	1868.86	16	-0.2	935.433	2	86.28	177680
Q4Q140	R.LVQGPNSYFM(+15.99)DVSC(+57.02)PR.C	Y	78.84	1884.85	16	3.5	943.433	2	77.95	54247
Q4Q140	R.QVTVVYSHATTSVEC(+57.02)K.G	Y	71.89	1807.88	16	-1.6	904.942	2	43.14	40557
Q4Q140	R.Q(-17.03)VTVVYSHATTSVEC(+57.02)K.G	Y	67.59	1790.85	16	1.8	896.432	2	66.94	249780
Q4Q140	G.FFDADLSYPTVR.T	Y	61.82	1429.69	12	2.3	715.851	2	90.79	31771
Q4Q140	M.GFFDADLSYPTVR.T	Y	60.51	1486.71	13	-0.4	744.36	2	101.87	0
Q4Q140	R.LVQGPNSYFMDVS(+57.02)C(+31.99)PR.C	Y	58.35	1900.84	16	-10.8	951.417	2	89.47	26375
Q4Q140	R.LVQGPNSYFMDVSC(+57.02)P(+31.99)R.C	Y	55.97	1900.84	16	-10.8	951.417	2	89.47	26375
Q4Q140	K.ALLVEGCGYR.R	Y	48.03	1079.54	10	0.9	540.778	2	74.48	105280
Q4Q140	K.ALLVEGC(+57.02)GYR.R	Y	46.97	1136.56	10	1.2	569.289	2	55.07	2855000
Q4Q140	N.SYFMDVSC(+57.02)PR.C	Y	43.7	1260.53	10	-0.3	631.269	2	68.91	35600
Q4Q140	K.ALLVEGC(+25.00)GYR.R	Y	39.98	1104.54	10	2.7	553.277	2	66.06	0
Q4Q140	M.G(+27.99)FFDADLSYPTVR.T	Y	34.37	1514.7	13	1.9	758.359	2	114.94	39720
Q4Q140	K.ALLVEGC(+71.04)GYR.R	Y	34.09	1150.58	10	-2.8	576.295	2	56.97	65140
Q4Q140	K.ALLVEGC(+146.04)GYR.R	Y	30.48	1225.58	10	-17	613.785	2	55.04	98326
Q4Q140	K.ALLVEGC(+57.02)GY(+31.99)R.R	Y	28.49	1168.55	10	-13.9	585.275	2	60.55	143300
Q4Q8H1	R.IEDVTPIPTDSTR.R	Y	78.73	1442.73	13	0.9	722.369	2	58.15	2341200
Q4Q8H1	R.DESSPYAAMMAAQDVVAR.C	Y	75.85	1910.85	18	-1.3	956.429	2	103.83	35825
Q4Q8H1	K.SPGPGAQAALR.A	Y	70.78	1023.55	11	2.3	512.78	2	28.61	1592000
Q4Q8H1	R.IE(+14.02)DVTPIPTDSTR.R	Y	57.06	1456.74	13	0.7	729.377	2	64.68	172250
Q4Q8H1	R.TKSPGPGAQAALR.A	Y	50.88	1252.69	13	1.6	418.57	3	21.08	343560
Q4Q8H1	M.MAAQDVVAR.C	Y	43.83	959.486	9	1	480.75	2	32.9	233300
Q4Q8H1	P.GPGAQAALR.A	Y	40.37	839.461	9	1.2	420.738	2	19.61	75240
Q4Q8H1	K.ADRDESSPYAAM.M	Y	27.74	1311.54	12	0.2	656.776	2	45.57	54917
Q4Q1V0	K.GLLAADESIGSC(+57.02)TK.R	Y	77.77	1420.69	14	1	711.35	2	60.17	158490
Q4Q1V0	R.VTIFQSQLPAC(+57.02)NR.I	Y	61.66	1532.78	13	-1.2	767.393	2	72.06	0
Q4Q1V0	R.IKTPYESELIATVK.K	Y	56.22	1590.89	14	-0.8	531.301	3	71.93	43360
Q4Q1V0	K.IQN(+.98)GTVSEPAVR.F	Y	51.06	1270.65	12	2.3	636.333	2	37.78	487080
Q4Q1V0	R.MNSMAQLGK.Y	Y	48.66	978.463	9	1	490.238	2	34.96	36386
Q4Q1V0	R.FNAETLAR.Y	Y	44.03	920.472	8	1.3	461.243	2	46.05	421960
Q4Q1V0	K.IQNGTVSEPAVR.F	Y	44.03	1269.67	12	0.8	635.84	2	33.73	70340
Q4Q1V0	K.TFPEYLTAR.G	Y	41.53	1096.56	9	1.1	549.284	2	68.77	341570
Q4Q1V0	R.PYFLSFSYAR.A	Y	34.17	1249.61	10	1.9	625.814	2	98.52	23851
Q4Q1V0	R.VSEHVWR.E	Y	25.77	911.461	7	-0.1	456.737	2	24.28	45610
E9AE82	K.VFSDALNQTIDGGITDATK.E	Y	71.02	1964.97	19	2.8	983.492	2	96.89	8165.1
E9AE82	K.EQGNTDSAISPGNK.S	Y	62.63	1416.65	14	1	709.33	2	21.13	28102
E9AE82	R.NSSGPNASAAGGTQADPK.Q	Y	59.74	1628.74	18	1.9	815.376	2	19.35	11561
E9AE82	K.ALLSEPPGIATQR.K	Y	56.23	1351.75	13	1.7	676.88	2	66.33	57031
E9AE82	R.EMVEGYFSIVK.G	Y	47.11	1300.64	11	4.1	651.327	2	91.01	11069
E9AE82	K.DLTDDYIR.I	Y	43.47	1009.47	8	0.8	505.742	2	63.57	31623
E9AE82	K.AQNALNSVR.D	Y	41.89	971.515	9	1.7	486.764	2	24.09	18676
E9AE82	K.FYDFNEIQNEITR.R	Y	34.35	1687.78	13	1.6	844.899	2	102.09	24964
E9AE82	R.LVSELYSDK.T	Y	32.66	1052.54	9	-3.3	527.274	2	47.94	81784
E9AE82	K.QLDPEGVR.T	Y	28.06	912.466	8	0.7	457.24	2	31.6	37762
E9AFP0	R.DLGAAQSEAGLGYVAFQK.H	Y	92.86	1823.91	18	0.7	912.958	2	92.09	20511
E9AFP0	K.GFDDTVTSER.L	Y	66.33	1125.49	10	1.3	563.754	2	41.53	112520
E9AFP0	K.AGSPLDVSR.F	Y	43.77	900.466	9	1.7	451.24	2	35.04	56479
E9AFP0	R.IGPVTSVR.V	Y	38.02	827.486	8	2	414.75	2	34.25	70145
E9AFP0	K.LYDYFVR.I	Y	31.22	974.486	7	2.2	488.25	2	72.45	65141
E9AFP0	K.SVDTYALK.E	Y	30.59	895.465	8	1.2	448.739	2	37.86	36126
E9AFP0	R.LEELFQR.Y	Y	30.1	933.492	7	2.2	467.753	2	58.41	76385
E9AFP0	R.EMDGMEMDGQAIVVER.Y	Y	27.7	1808.77	16	1.7	905.394	2	83.53	0
Q4Q259	K.STLSDSLVGAAGIIK.M	Y	80.58	1430.8	15	0.4	716.405	2	97.74	27882
Q4Q259	R.AEMLYSGEASPEDK.Y	Y	66.88	1525.66	14	-0.8	763.835	2	50.62	22711
Q4Q259	R.GPNVVVDVTK.G	Y	62.36	1026.57	10	1.3	514.292	2	45.25	0
Q4Q259	R.ELMDYPDQIR.N	Y	40.97	1278.59	10	0	640.302	2	69.47	16709
Q4Q259	R.IMGNNYVYGK.K	Y	32.46	1157.55	10	4	579.785	2	49.06	26441
Q4Q259	K.KQDLYEDKPVQR.S	Y	31.06	1517.78	12	1.1	506.935	3	22.34	33227
Q4Q259	K.FGVDELK.M	Y	29.15	806.417	7	1	404.216	2	55.04	41539
Q4Q259	R.GGGQIIPTAR.R	Y	27.7	968.54	10	1.7	485.277	2	37.22	78579
Q4QB32	K.GFTQALSDALAAVEK.I	Y	74.43	1519.79	15	2.1	760.901	2	113.21	46310
Q4QB32	R.ILTSNC(+57.02)GANVIR.V	Y	66.06	1316.69	12	-0.3	659.349	2	48.09	44033
Q4QB32	K.KPETTINVEVTK.D	Y	59.4	1357.75	12	-1	679.878	2	36.2	33997
Q4QB32	R.VVQVNPITGVK.D	Y	46.55	1152.69	11	0.3	577.35	2	53.79	188190
Q4QB32	R.ILLLDC(+57.02)PLEYK.K	Y	42.2	1375.74	11	3.2	688.879	2	99.23	45359
Q4QB32	R.EIDVVHPAAK.H	Y	39.28	1077.58	10	1.9	539.798	2	29.41	22578
Q4QB32	R.E(-18.01)IDVVHPAAK.H	Y	32.23	1059.57	10	1.1	530.792	2	48.53	0
Q4QB32	K.AQMSNIEAAK.T	Y	30.43	1061.52	10	11.7	531.771	2	26.56	0
Q4QB32	R.KAQMSNIEAAK.T	Y	26.77	1189.61	11	2	595.813	2	16.91	11807
Q4Q8Q6	R.VPVTIDIGGTFAK.I	Y	73.9	1316.73	13	-0.3	659.373	2	86.08	36175
Q4Q8Q6	R.FVEAALAQVR.E	Y	64.37	1102.61	10	0	552.313	2	63.63	66183
Q4Q8Q6	R.VLSYNFNILPR.G	Y	48.7	1334.73	11	1.1	668.374	2	99.22	27784
Q4Q8Q6	R.STMSALLDR.H	Y	47.74	992.496	9	3	497.256	2	63.28	23920
Q4Q8Q6	R.NVLGIEFDVVK.E	Y	40.92	1231.68	11	1.5	616.847	2	100.27	17250
Q4Q8Q6	K.ALNPLAGVR.T	Y	39.33	909.54	9	1.2	455.777	2	58.56	35992
Q4Q8Q6	R.SHSLVGTLR.F	Y	34.58	968.54	9	0.6	485.277	2	29.52	14205
Q4Q8Q6	K.MLLDGLEAK.G	Y	31.2	988.526	9	1.1	495.27	2	72.77	29526
Q4Q8Q6	K.FQPTLLVTAPTLF.S	Y	27.13	1446.81	13	2.3	724.413	2	123.34	9748.8
E9AEL4	R.ELALQTAQVTK.E	Y	70.61	1200.67	11	0.5	601.342	2	49.84	323920
E9AEL4	K.VHILVATPGR.V	N	60.09	1061.63	10	1.7	531.824	2	41.62	158920
E9AEL4	K.TASFVIPVLEK.V	Y	55.66	1202.69	11	0.3	602.352	2	94.72	297570
E9AEL4	K.YAETYLHR.I	Y	55.52	1051.51	8	-0.2	526.76	2	33.6	95899
E9AEL4	R.NVNFEEYALR.R	Y	52.31	1253.6	10	0.4	627.808	2	78.25	117360
E9AEL4	R.ELALQ(+.98)TAQVTK.E	Y	49.12	1201.66	11	-1.2	601.833	2	53.56	95526
E9AEL4	K.GVTQYYAFVEER.Q	Y	47.46	1460.69	12	2.2	731.354	2	83.95	119450
E9AEL4	R.ELQMGIFEK.G	Y	37.92	1093.55	9	1.1	547.78	2	77.95	63797
E9AEL4	K.HIPGLEVMVTTGGTTLR.D	Y	28.58	1780.95	17	3.5	594.658	3	83.84	18234
Q4QDK0	R.YFPTQALNFAFK.D	Y	64.39	1445.73	12	2	723.874	2	106.36	175280
Q4QDK0	K.LLVQNQGEM(+15.99)IK.Q	Y	61.82	1287.69	11	-0.2	644.848	2	43.22	26192
Q4QDK0	K.TEGLYALWR.G	Y	54.51	1107.57	9	-0.7	554.791	2	91.36	0
Q4QDK0	R.GVAGALVLSGVDAIKPY.Y	Y	52.77	1628.91	17	0.5	815.463	2	106.15	206670
Q4QDK0	K.LLVQN(+.98)QGEMIK.Q	Y	47.84	1272.67	11	-1.3	637.342	2	60.11	24348
Q4QDK0	K.TDGLVGLYR.G	Y	46.14	992.529	9	1.8	497.272	2	64.67	258900
Q4QDK0	K.NEGAASLFR.G	Y	46.12	963.477	9	1.4	482.745	2	50.4	158560
Q4QDK0	K.LLVQNQGEMIK.Q	Y	39.54	1271.69	11	1.1	636.852	2	55.07	209770
Q4QDK0	R.MMMTSGTGK.N	Y	39.11	942.397	9	0.4	472.205	2	22.35	77700
Q4QDK0	K.TAAAPIER.V	Y	35.54	827.45	8	1.1	414.732	2	18.12	228540
Q4QDK0	K.N(+.98)EGAASLFR.G	Y	30.18	964.461	9	4.3	483.239	2	61.68	0
Q4QDK0	R.YFPTQALNF.A	Y	30.06	1099.53	9	2.7	550.774	2	108.1	31959
Q4QDK0	R.GFCP(sub V)SCVGIVAYR.G	Y	28.22	1370.65	13	2	686.331	2	94.61	27502
Q4Q9A5	R.IDVAVHGGGQVSQAYAAR.Q	Y	73.99	1797.91	18	2.1	600.311	3	50.71	169330
Q4Q9A5	K.VNGVPLQQILPDTLR.A	Y	65.12	1661.95	15	1.5	831.98	2	102.64	49225
Q4Q9A5	K.IMEAITVVGSK.Y	Y	62.55	1146.63	11	1.9	574.323	2	63.12	498260
Q4Q9A5	K.TAIAVATVTK.A	Y	54.82	973.581	10	1.2	487.797	2	39.24	541610
Q4Q9A5	K.VN(+.98)GVPLQQILPDTLR.A	Y	52.45	1662.93	15	12.6	832.481	2	106.18	25166
Q4Q9A5	K.FLLIADPR.R	Y	48.83	943.549	8	1.2	472.781	2	80.4	244450
Q4Q9A5	K.KTAIAVATVTK.A	Y	48.17	1101.68	11	1	551.845	2	26.37	32699
Q4Q9A5	K.VN(-17.03)GVPLQQILPDTLR.A	Y	39.28	1644.92	15	-1.5	823.464	2	117.65	0
Q4Q9A5	K.VN(+.98)GVPLQQ(+.98)ILPDTLR.A	Y	32.78	1663.91	15	2.8	832.965	2	108.09	6931.5
Q4Q5Y0	R.ILMVGLDAAGK.T	Y	75.09	1086.61	11	0.7	544.312	2	73.63	533020
Q4Q5Y0	K.QDLPNAMSTTEVTEK.L	Y	71.45	1662.78	15	-1	832.393	2	59.07	224720
Q4Q5Y0	K.FTMWDVGGQDK.L	Y	68.76	1282.57	11	-2.2	642.287	2	81.44	88508
Q4Q5Y0	R.AATLLVFANK.Q	Y	67.9	1046.61	10	2.2	524.313	2	75.64	446710
Q4Q5Y0	R.ILM(+15.99)VGLDAAGK.T	Y	53.23	1102.61	11	2.7	552.31	2	61.12	63049
Q4Q5Y0	K.QDLPNAM(+15.99)STTEVTEK.L	Y	51.01	1678.77	15	1.2	840.392	2	45.9	0
Q4Q5Y0	K.MLVEDDLR.A	Y	38.36	989.485	8	0.7	495.749	2	57.13	332050
Q4Q5Y0	K.QDLPN(+.98)AMSTTEVTEK.L	Y	24.93	1663.76	15	2	832.888	2	63.27	0
Q4Q1Y2	K.TEHLSSSMVDTR.L	Y	73.98	1361.62	12	2.2	681.819	2	34.2	541110
Q4Q1Y2	K.IAEIIADPAK.F	Y	64.55	1039.59	10	1.1	520.802	2	52.43	1143400
Q4Q1Y2	K.TEHLSSSM(+15.99)VDTR.L	Y	50.37	1377.62	12	-0.5	689.815	2	21.83	14483
Q4Q1Y2	K.IPDWFLNR.Q	Y	45.76	1059.55	8	1.6	530.782	2	93.86	491170
Q4Q1Y2	M.S(+42.01)LTLIPDHFQHIVR.L	Y	45.16	1716.93	14	1.7	859.472	2	97.22	1888500
Q4Q1Y2	R.AGTLTAEELEK(+14.02).I	Y	42.26	1174.61	11	-0.5	588.31	2	56.84	101910
Q4Q1Y2	R.RAGTLTAEELEK.I	Y	39.56	1316.69	12	-0.3	659.352	2	35.41	206380
Q4Q1Y2	R.AGTLTAEELEK.I	Y	37.11	1160.59	11	1.6	581.303	2	46.29	1896200
Q4Q1Y2	R.FAYLVC(+57.02)K.K	Y	34.99	899.457	7	2.2	450.736	2	56.03	121170
Q4Q1Y2	K.IAE(+14.02)IIADPAK.F	Y	33.72	1053.61	10	0.7	527.81	2	59.99	73018
Q4Q1Y2	R.LLN(+.98)TNVEGK.R	Y	32.69	987.524	9	1.1	494.769	2	35.62	0
Q4Q1Y2	R.AGTLTAE(+14.02)ELEK.I	Y	28.56	1174.61	11	1.5	588.311	2	52.19	84057
Q4Q1Y2	R.LLNTNVEGK.R	Y	26.87	986.54	9	1	494.276	2	32.43	593690
Q4Q1Y3	K.TEHLSSSMVDTR.L	Y	73.98	1361.62	12	2.2	681.819	2	34.2	541110
Q4Q1Y3	K.IAEIIADPAK.F	Y	64.55	1039.59	10	1.1	520.802	2	52.43	1143400
Q4Q1Y3	K.TEHLSSSM(+15.99)VDTR.L	Y	50.37	1377.62	12	-0.5	689.815	2	21.83	14483
Q4Q1Y3	K.IPDWFLNR.Q	Y	45.76	1059.55	8	1.6	530.782	2	93.86	491170
Q4Q1Y3	M.S(+42.01)LTLIPDHFQHIVR.L	Y	45.16	1716.93	14	1.7	859.472	2	97.22	1888500
Q4Q1Y3	R.AGTLTAEELEK(+14.02).I	Y	42.26	1174.61	11	-0.5	588.31	2	56.84	101910
Q4Q1Y3	R.RAGTLTAEELEK.I	Y	39.56	1316.69	12	-0.3	659.352	2	35.41	206380
Q4Q1Y3	R.AGTLTAEELEK.I	Y	37.11	1160.59	11	1.6	581.303	2	46.29	1896200
Q4Q1Y3	R.FAYLVC(+57.02)K.K	Y	34.99	899.457	7	2.2	450.736	2	56.03	121170
Q4Q1Y3	K.IAE(+14.02)IIADPAK.F	Y	33.72	1053.61	10	0.7	527.81	2	59.99	73018
Q4Q1Y3	R.LLN(+.98)TNVEGK.R	Y	32.69	987.524	9	1.1	494.769	2	35.62	0
Q4Q1Y3	R.AGTLTAE(+14.02)ELEK.I	Y	28.56	1174.61	11	1.5	588.311	2	52.19	84057
Q4Q1Y3	R.LLNTNVEGK.R	Y	26.87	986.54	9	1	494.276	2	32.43	593690
Q4Q5P0	K.ILEFAGVEDVYTSSR.G	N	84.53	1684.83	15	2.6	843.423	2	97.41	0
Q4Q5P0	R.PAENPGVEAPR.A	Y	60.96	1135.56	11	2.6	568.788	2	28.73	64018
Q4Q5P0	M.A(+42.01)DARPAENPGVEAPR.A	Y	50.66	1590.77	15	-4.2	796.39	2	43.4	35856
Q4Q5P0	R.GTGIVAAPVPK.K	N	50.53	1008.6	11	-4	505.303	2	43.96	0
Q4Q5P0	K.LNIVPVR.R	N	29.75	809.512	7	-0.9	405.762	2	52.64	84588
Q4Q5P0	K.KILEFAGVEDVYTSSR.G	N	28.85	1812.93	16	-6.2	605.311	3	82.86	0
E9AEK1	K.YVLGTQQALTTLR.Q	Y	80.65	1462.81	13	0.5	732.413	2	78.61	1058300
E9AEK1	R.AEVEYYC(+57.02)TLSK.T	Y	69.65	1361.62	11	-0.7	681.814	2	57.28	222470
E9AEK1	K.YVLGTQ(+.98)QALTTLR.Q	Y	56.44	1463.8	13	0.2	732.905	2	83.74	74745
E9AEK1	R.T(+57.02)CVLSVTNVGDSDIAA	Y	52.3	1620.77	16	-0.2	811.389	2	93.24	70366
E9AEK1	R.RAEVEYYC(+57.02)TLSK.T	Y	50.34	1517.72	12	1.8	759.866	2	46.92	19578
E9AEK1	K.LVVIANNC(+57.02)PPIR.R	Y	48.16	1364.76	12	-0.1	683.386	2	62.7	129340
E9AEK1	R.TC(+57.02)VLSVTNVGDSDIAA	Y	44.84	1620.77	16	-0.2	811.389	2	93.24	70366
Q4QIQ9	K.TGDAYSFVSSADNSK.T	Y	88.25	1547.67	15	0.4	774.843	2	59.58	65823
Q4QIQ9	R.ELAVQIETETR.K	Y	58.4	1287.67	11	1.5	644.84	2	58.85	47466
Q4QIQ9	R.AILVATDVAAR.G	Y	58.15	1098.64	11	0.5	550.326	2	57.14	141690
Q4QIQ9	R.ENSITIYGDR.V	Y	36.9	1166.56	10	-1.4	584.284	2	49.87	0
Q4QIQ9	R.DLIDLLLR.A	Y	36.8	969.586	8	1.7	485.8	2	119.23	30243
Q4QGW3	K.HGYIGEFEIIDDHR.A	Y	71.91	1699.8	14	0.7	567.605	3	71.09	1628900
Q4QGW3	R.FDC(+57.02)ATTDYEK.W	Y	66.85	1248.5	10	1.6	625.255	2	39.75	457250
Q4QGW3	M.TMMSVLANALR.T	Y	66.52	1205.63	11	1.2	603.82	2	104.49	538220
Q4QGW3	M.TM(+15.99)M(+15.99)SVLANALR.T	Y	51.1	1237.62	11	1.3	619.815	2	58.89	164780
Q4QGW3	M.TMMSVLAN(+.98)ALR.T	Y	47.72	1206.61	11	1.9	604.312	2	106.69	76166
Q4QGW3	K.FLQVMQK.H	Y	43.28	892.484	7	1.2	447.249	2	48.5	905530
Q4QGW3	R.QVLIRPSSK.V	Y	40.5	1026.62	9	-4.4	514.313	2	19.67	173200
Q4QGW3	K.IVVNLN(+.98)GR.L	Y	35.98	884.508	8	0.6	443.26	2	48.65	1271600
Q4QGW3	M.TM(+15.99)M(+15.99)SVLAN(+.98)ALR.T	Y	32.22	1238.6	11	-1	620.305	2	64.87	9254.7
Q4QGW3	K.IVVNLNGR.L	Y	29.8	883.524	8	-0.7	442.768	2	44.57	146400
Q4QGW3	R.Q(-17.03)VLIRPSSK.V	Y	29.4	1009.59	9	-1.4	505.801	2	44.27	374280
Q4QGW3	R.FDC(+71.04)ATTDYEK.W	Y	25.29	1262.51	10	0.2	632.262	2	41.87	11523
Q4QGW3	R.FDC(-33.99)ATTDYEK.W	Y	24.61	1157.49	10	0.5	579.75	2	42.71	14262
Q4Q5K7	R.QNFAYAYLDSPAAAK.K	Y	69.22	1628.78	15	0.2	815.397	2	79.64	69930
Q4Q5K7	K.NWGTGSVADAANVFSAAGK.V	Y	63.29	1821.86	19	1.1	911.938	2	97.27	26661
Q4Q5K7	K.AQVMELFAGVK.V	Y	61.64	1191.63	11	0.6	596.822	2	90.46	80939
Q4Q5K7	R.PASGSSN(+.98)GVYVK.N	Y	58.49	1165.56	12	0.3	583.787	2	24.2	128390
Q4Q5K7	R.Q(-17.03)EAANVVIAAHR.H	Y	50.02	1260.66	12	2.7	631.336	2	54.47	43913
Q4Q5K7	K.AIDLFNEK.E	Y	36.36	948.492	8	1.2	475.253	2	65.04	57142
Q4Q5K7	R.QEAAN(-17.03)VVIAAHR.H	Y	34.61	1260.66	12	2.7	631.336	2	54.47	43913
Q4QEW5	K.SNAITSQQEADVR.A	Y	74.85	1417.68	13	1.3	709.846	2	32.9	90669
Q4QEW5	K.RGDIADTADAYATSAFK.H	Y	51.21	1771.84	17	2.8	591.62	3	79.18	57214
Q4QEW5	R.AVPAGIPVVLDAK.R	Y	42.71	1248.74	13	1	625.379	2	80.88	217770
Q4QEW5	R.VVIIDDLVSTGETK.V	Y	41.56	1487.81	14	0.8	744.91	2	89.08	130630
Q4QEW5	R.LVTYPAIMR.L	Y	40.57	1062.59	9	0.5	532.301	2	69.63	97836
Q4QEW5	R.ADGSGM(+15.99)LINVSR.G	Y	35.32	1234.6	12	-0.9	618.304	2	47.51	16153
Q4QEW5	R.FGNFTLK.S	Y	34.74	825.438	7	1.4	413.726	2	61.28	93926
Q4QEW5	K.ASLDAGLR.A	Y	33.25	801.434	8	2.2	401.724	2	36.09	101410
Q4QEW5	M.S(+42.01)FFDLLNAR.A	Y	31.67	1123.57	9	2.6	562.79	2	123.85	82178
Q4QEJ8	R.IDELFESPITTK.T	Y	72.64	1391.72	12	2.4	696.867	2	85.57	0
Q4QEJ8	K.SVTALTAANSDLAR.Y	Y	70.02	1388.73	14	-0.4	695.368	2	57.91	60832
Q4QEJ8	K.VDESIVYR.S	Y	52.33	979.497	8	-1.6	490.754	2	46.07	33562
Q4QEJ8	K.DYEAQNAER.T	Y	49.28	1094.46	9	-1.4	548.237	2	19.63	0
Q4QEJ8	R.SAAGFEDELTR.L	Y	43.76	1194.55	11	4.9	598.285	2	59.07	43311
Q4QEJ8	K.EILQANLYER.A	Y	29.4	1247.65	10	-0.5	624.831	2	65.33	33176
Q4QF80	R.SYGVLEESQGVAYR.G	Y	88.87	1556.75	14	0.6	779.38	2	67.35	86348
Q4QF80	R.LLEAFQFVEK.H	Y	68.73	1222.66	10	2	612.337	2	96.93	0
Q4QF80	R.QITVNDMPVGR.S	Y	56.36	1228.62	11	0.5	615.318	2	57.76	35700
Q4QF80	R.QITVNDL(sub M)PVGR.S	Y	28.72	1210.67	11	0.3	606.34	2	66.67	76304
Q4QF68	R.SYGVLEESQGVAYR.G	Y	88.87	1556.75	14	0.6	779.38	2	67.35	86348
Q4QF68	R.LLEAFQFVEK.H	Y	68.73	1222.66	10	2	612.337	2	96.93	0
Q4QF68	R.QITVNDMPVGR.S	Y	56.36	1228.62	11	0.5	615.318	2	57.76	35700
Q4QF68	R.QITVNDL(sub M)PVGR.S	Y	28.72	1210.67	11	0.3	606.34	2	66.67	76304
Q4QF76	R.SYGVLEESQGVAYR.G	Y	88.87	1556.75	14	0.6	779.38	2	67.35	86348
Q4QF76	R.LLEAFQFVEK.H	Y	68.73	1222.66	10	2	612.337	2	96.93	0
Q4QF76	R.QITVNDMPVGR.S	Y	56.36	1228.62	11	0.5	615.318	2	57.76	35700
Q4QF76	R.QITVNDL(sub M)PVGR.S	Y	28.72	1210.67	11	0.3	606.34	2	66.67	76304
Q4QF74	R.SYGVLEESQGVAYR.G	Y	88.87	1556.75	14	0.6	779.38	2	67.35	86348
Q4QF74	R.LLEAFQFVEK.H	Y	68.73	1222.66	10	2	612.337	2	96.93	0
Q4QF74	R.QITVNDMPVGR.S	Y	56.36	1228.62	11	0.5	615.318	2	57.76	35700
Q4QF74	R.QITVNDL(sub M)PVGR.S	Y	28.72	1210.67	11	0.3	606.34	2	66.67	76304
Q4QJ20	R.LSAAHDALDTANK.I	Y	79.75	1325.66	13	2	663.836	2	28.52	516870
Q4QJ20	K.IEENNTLTFIVDSR.A	Y	73.85	1649.83	14	1.7	825.92	2	92.18	25003
Q4QJ20	K.DIAAFNVIR.Y	Y	46.04	1017.56	9	1.5	509.787	2	83.87	0
Q4QJ20	K.VNTLIRPDGLK.K	Y	38.46	1224.72	11	0.8	613.366	2	47.49	30004
Q4QJ20	R.YPLTTDK.A	Y	34.64	836.428	7	2.8	419.221	2	27.2	389350
E9AFD4	K.VTPILVATDVASR.G	Y	84.15	1340.77	13	1.7	671.39	2	76.95	147370
E9AFD4	R.YTDMPTVDDR.Q	Y	52.57	1211.51	10	0.9	606.763	2	47.39	0
E9AFD4	R.ELAVQIFDEVR.K	Y	46.5	1317.69	11	1	659.853	2	99.46	37685
E9AFD4	K.APASLPAETGGFAPPGHER.R	Y	39.37	1860.91	19	-3.8	621.307	3	58.08	16398
E9AFD4	K.NITQTIEHVPDNEK.M	Y	32.21	1636.81	14	-6.9	819.403	2	49.81	0
E9AFD4	K.YYLLTVGR.V	Y	31.4	983.544	8	2.3	492.779	2	73.78	16522
Q4Q6E1	R.TAVMATSGGDDGDQASGYR.L	Y	75.03	1857.78	19	0.9	929.896	2	41.93	10135
Q4Q6E1	R.EITDALDAAGNTTAAIGK.G	Y	73.08	1730.87	18	0.7	866.44	2	79.9	76964
Q4Q6E1	K.VENNIPEDDPR.N	Y	46	1296.59	11	-0.1	649.303	2	33.49	40458
Q4Q6E1	K.YIEQGGLR.D	Y	44.88	934.487	8	2.1	468.251	2	31.66	0
Q4Q6E1	R.QFQDPEVAEGR.K	Y	36.31	1274.59	11	-0.3	638.3	2	43.05	26347
Q4QGX9	K.GLAASPGAAVGQVVFDAESAK.A	Y	64.16	1944	21	1.7	973.004	2	101.73	0
Q4QGX9	K.SFGDVNSPLLFSVR.S	Y	55.63	1536.79	14	-0.1	769.402	2	105.41	0
Q4QGX9	R.SATGVAFSR.S	Y	52.91	894.456	9	0.3	448.234	2	32.5	0
Q4QGX9	R.AMAGNPVVIR.L	Y	51.97	1026.56	10	-1.1	514.288	2	45.91	22249
Q4QGX9	R.AIMEAALTLAK.E	Y	44.72	1130.64	11	-0.2	566.324	2	81.21	7979.6
Q4QGX9	R.AASLEGDFK.V	Y	41.29	936.455	9	2.5	469.235	2	42.89	14008
Q4QGX9	K.VLEEGGAR.V	Y	28.87	829.429	8	1.2	415.721	2	14.31	23513
Q4QGX9	K.GLAASPGAAVGQ(+.98)VVFDAESAK.A	Y	25.34	1944.98	21	4.1	973.499	2	101.85	27070
O62591	R.VLVTTDLVAR.G	Y	72.1	1085.64	10	0.7	543.829	2	64.22	63236
O62591	R.GGDIIAQAQSGTGK.T	Y	72	1301.66	14	-1.6	651.833	2	40.74	20393
O62591	R.ELALQTAEVISR.I	Y	64.57	1328.73	12	2	665.372	2	73.58	31443
O62591	K.TGAFSIGLLQR.L	Y	43.29	1161.65	11	0.6	581.832	2	87.91	18974
Q4QC38	K.AMLGADILAQAK.S	Y	67.81	1200.65	12	-0.3	601.332	2	82.54	32628
Q4QC38	R.IMVATDLFGR.G	Y	59.05	1121.59	10	0.7	561.802	2	89.52	42154
Q4QC38	K.EVPAIIVGTPGR.M	Y	58.04	1207.69	12	1.9	604.853	2	67.73	73813
Q4QC38	K.GLTIAFITTDEK.E	Y	47.47	1307.7	12	0	654.854	2	92	14884
Q4QC38	K.AFDTTHVK.W	Y	36.69	917.461	8	4.2	459.738	2	17.06	0
Q4QC38	R.EN(-17.03)GFEHPSEVQHQALPK.A	Y	27.12	1928.9	17	-0.5	643.973	3	52.19	0
Q9U111	K.EINVVMSQANVSR.S	Y	88.01	1445.73	13	0.2	723.871	2	58.92	88654
Q9U111	K.VGSLSFAMVQPEVYR.F	Y	64.63	1681.85	15	-3.3	841.928	2	98.41	60519
Q9U111	K.MGLKPEPNITK.V	Y	33.81	1226.67	11	5.7	614.344	2	38.01	111970
Q9U111	R.KVGSLSFAMVQPEVYR.F	Y	32.74	1809.94	16	-0.4	604.321	3	84.16	30989
O97212	K.EINVVMSQANVSR.S	Y	88.01	1445.73	13	0.2	723.871	2	58.92	88654
O97212	K.VGSLSFAMVQPEVYR.F	Y	64.63	1681.85	15	-3.3	841.928	2	98.41	60519
O97212	K.MGLKPEPNITK.V	Y	33.81	1226.67	11	5.7	614.344	2	38.01	111970
O97212	R.KVGSLSFAMVQPEVYR.F	Y	32.74	1809.94	16	-0.4	604.321	3	84.16	30989
Q4QJF1	K.TSIAVSTIINQVR.S	Y	60.93	1400.8	13	2.1	701.407	2	87.82	31712
Q4QJF1	R.VGSSAQNVAMK.A	Y	55.32	1090.54	11	0.2	546.278	2	21.89	39291
Q4QJF1	K.VDAGAPNIVSR.S	Y	53.96	1097.58	11	-0.4	549.797	2	41.65	54030
Q4QJF1	R.SPVNYNLLTGFK.A	Y	36.13	1351.71	12	-0.2	676.862	2	92.18	32398
Q4QJF1	R.FVALFNQK.N	Y	36.02	965.533	8	1.4	483.774	2	66.48	19339
Q4QJF1	K.LLYIPVGAGVLGK.V	Y	35.41	1298.8	13	1.3	650.405	2	102.21	26757
Q4QJF1	K.LAADSVGGSQVQTVPMIR.G	Y	30.01	1827.95	18	-0.8	914.98	2	74.79	10452
Q4QJF1	R.SNQQILSK.N	Y	27.21	916.498	8	2.2	459.256	2	17.96	17860
Q4QJF1	K.VVNPLGHEVPVGL.L	Y	26.3	1328.75	13	1.1	665.379	2	89.26	0
E9AFJ4	K.GGPQLLEDVSGPLVPLHK.T	Y	65.11	1855.02	18	-0.9	619.345	3	95.83	0
E9AFJ4	K.SLSSMADGYR.A	Y	58.17	1085.48	10	1	543.747	2	51.87	88822
E9AFJ4	M.S(+42.01)AAVFEYLGNTGDRDK.V	Y	51.92	1783.84	16	-2.5	892.922	2	102.28	0
E9AFJ4	K.HLELNDTIR.G	Y	51.26	1109.58	9	0	555.798	2	42.38	108910
E9AFJ4	M.S(+42.01)AAVFEYLGNTGDR.D	Y	41	1540.72	14	1.9	771.365	2	112.48	12872
E9AFJ4	K.TLQLIAPK.H	Y	32.14	882.554	8	2.2	442.284	2	54.35	111350
Q4Q2T9	R.AAELVDSAELVEAR.D	Y	73.67	1471.75	14	1.4	736.883	2	76.6	0
Q4Q2T9	R.LAEADAEHAR.V	Y	53.23	1081.52	10	1.8	541.765	2	15.82	0
Q4Q2T9	K.SAASESELAAAR.D	Y	53.15	1161.56	12	0.1	581.787	2	32.32	122500
Q4Q2T9	R.DALAAAEQR.C	Y	51.49	943.472	9	-3.3	472.741	2	34.87	9916.1
Q4Q2T9	A.EAAAALEAK.S	Y	29.03	872.46	9	1.2	437.237	2	20.26	0
Q4QDL5	K.ILEFAGVEDVYTSSR.G	N	84.53	1684.83	15	2.6	843.423	2	97.41	0
Q4QDL5	R.GTGIVAAPVPK.K	N	50.53	1008.6	11	-4	505.303	2	43.96	0
Q4QDL5	M.A(+42.01)DTQPAQEAPATDAPR.A	Y	38.69	1679.78	16	2.2	840.895	2	48.3	36862
Q4QDL5	K.LNIVPVR.R	N	29.75	809.512	7	-0.9	405.762	2	52.64	84588
Q4QDL5	K.KILEFAGVEDVYTSSR.G	N	28.85	1812.93	16	-6.2	605.311	3	82.86	0
Q4Q838	K.DASDVLVTMAAVGYLK.S	Y	87.55	1651.85	16	2.3	826.932	2	115.82	38954
Q4Q838	K.AYVAIGNSIGSAR.S	Y	64.34	1277.67	13	0.7	639.843	2	56.97	53644
Q4Q838	K.AYVAIGN(+.98)SIGSAR.S	Y	57.16	1278.66	13	-1.2	640.333	2	61.16	20213
Q4Q838	K.AAVISLTK.D	Y	42.09	801.496	8	3.6	401.756	2	40.95	147800
Q4QHJ7	R.TTEEIGAEDVALQK.E	Y	70.25	1502.75	14	0.5	752.379	2	57.76	35124
Q4QHJ7	K.AQLGDILEGDEALAAR.V	Y	61.81	1640.84	16	-3.5	821.421	2	96.68	0
Q4QHJ7	R.NSLEEAPEEDVK.A	Y	60.73	1358.62	12	-0.6	680.315	2	42.56	10855
Q4QHJ7	K.AAMAEALEQYQR.I	Y	48.06	1379.65	12	2.1	690.832	2	64.85	5971.2
Q4QHP3	K.ALVEQEQEALER.G	Y	67.42	1413.71	12	0.1	707.861	2	57.13	74656
Q4QHP3	K.YVEGEEQEVFQK.K	Y	52.92	1483.68	12	0.9	742.848	2	53.41	34264
Q4QHP3	R.YEYLVSYVK.R	Y	48.8	1162.59	9	0.9	582.302	2	74.15	35296
Q4QHP3	R.DSSMDSLDPNYK.H	Y	46.8	1370.57	12	2	686.29	2	58.52	0
Q4QHP3	R.DVQNVENHR.A	Y	31.15	1109.52	9	3.1	555.768	2	13.36	6862.7
Q4QHP3	K.MEASLSSVVEHK.V	Y	30.14	1315.64	12	2.5	439.555	3	49.53	18258
Q4QBV0	R.GLEIDPLLALSEEEFK.A	Y	83.48	1801.93	16	0.5	901.973	2	118.3	702390
Q4QBV0	R.GLEIDPLLALSEE(+14.02)EFK.A	Y	72.47	1815.95	16	3	908.983	2	121.63	39589
Q4QBV0	R.GLE(+14.02)IDPLLALSEEEFK.A	Y	60.47	1815.95	16	1	908.981	2	120.03	84323
Q4QBV0	K.GEMIGHYLGEFSM(+15.99)SYR.P	Y	44.29	1891.82	16	2.2	631.615	3	88.27	57976
Q4QBV0	R.PGVGATH(+15.99)SSR.F	Y	40.67	983.479	10	-4.6	492.743	2	11.54	0
Q4QBV0	M.A(+42.01)SNITAER.Y	Y	29.78	902.446	8	2.1	452.23	2	40.57	905760
Q4QBV0	R.PVLHGRPGVGATHSSR.F	Y	25.6	1626.87	16	0.1	407.724	4	14.61	31247
Q4QA88	K.VIDALNYTGIAPGR.Q	Y	64.08	1458.78	14	-0.5	730.397	2	82.45	38377
Q4QA88	K.GYGFVQFETADGTK.A	Y	63.38	1518.7	14	2.4	760.357	2	81.05	0
Q4QA88	K.LGDSEVVVAPFVR.R	Y	61.25	1386.75	13	0.8	694.382	2	86.74	16643
Q4QA88	K.VALDSAGNSK.G	Y	38.24	960.488	10	-1.6	481.249	2	17.71	21446
Q4QA88	K.KLDTAINAK.E	Y	29.65	972.56	9	-1	487.286	2	17.54	24470
Q4Q2W6	K.AVAAALATEDVIALK.T	Y	74.41	1454.83	15	1.8	728.424	2	89.69	47243
Q4Q2W6	R.MSFVVLR.D	Y	48.35	850.473	7	2.7	426.244	2	74.08	53926
Q4Q2W6	K.AVVGLDDK.G	Y	41.3	815.439	8	1.3	408.726	2	31.73	46272
Q4Q2W6	R.GTLASSVLK.V	Y	40.86	874.512	9	0.2	438.262	2	44.57	18767
Q4Q2W6	R.SPIGELLSHK.E	Y	40.69	1079.6	10	0.3	540.805	2	62.64	33726
Q4Q1S4	R.AELADGQTVLDMNPK.F	Y	76.6	1600.78	15	2	801.395	2	72.64	27326
Q4Q1S4	R.DIVTALLSGDPGR.R	Y	68.36	1312.7	13	1.3	657.356	2	111.68	58542
Q4Q1S4	K.MYANTVSDDVGR.T	Y	56.87	1326.59	12	1.1	664.3	2	45.99	38019
Q4Q6T6	R.GGPHGDAGLTGR.K	Y	64.43	1093.53	12	0.9	547.77	2	14.46	22290
Q4Q6T6	K.TQVTVEYDYDTR.E	Y	63.36	1488.67	12	1.1	745.343	2	55.95	67133
Q4Q6T6	R.VAVVLISAQHDEHVTNDK.I	Y	36.87	1974.02	18	-1.4	659.01	3	47.79	20509
Q4Q6T6	K.AVIPANMLDAETK.Y	Y	36.16	1371.71	13	-0.1	686.859	2	74.49	171950
Q4Q6T6	K.DIGFDSADK.G	Y	35.16	966.429	9	0.2	484.221	2	45.96	65087
Q4Q6T6	K.ISVDLMEK.V	Y	29.83	933.484	8	1.3	467.749	2	60.35	67399
E9AFS0	K.DLYANMAGQENAK.K	Y	74.58	1423.64	13	0.7	712.826	2	55.4	30632
E9AFS0	K.TALGM(+15.99)GTSGGNAK.K	Y	60.07	1179.56	13	1.3	590.784	2	13.43	20066
E9AFS0	R.ADPSSGFPYK.S	Y	44.31	1067.49	10	2.2	534.753	2	48.85	283700
E9AFS0	K.FGLYEYFK.D	Y	40	1065.52	8	1.9	533.766	2	97.11	84360
Q4Q740	R.NNAETQLTTAER.Q	Y	72	1346.64	12	-0.2	674.327	2	33.92	0
Q4Q740	R.GVNPDEAVALGAATLGGVLR.G	Y	71.41	1879.02	20	-0.9	940.513	2	114.25	33904
Q4Q740	K.TQNITITAN(+.98)GGLSK.E	Y	62.8	1417.74	14	1.7	709.877	2	54.32	9384.5
Q4Q745	R.NNAETQLTTAER.Q	Y	72	1346.64	12	-0.2	674.327	2	33.92	0
Q4Q745	R.GVNPDEAVALGAATLGGVLR.G	Y	71.41	1879.02	20	-0.9	940.513	2	114.25	33904
Q4Q745	K.TQNITITAN(+.98)GGLSK.E	Y	62.8	1417.74	14	1.7	709.877	2	54.32	9384.5
Q4Q744	R.NNAETQLTTAER.Q	Y	72	1346.64	12	-0.2	674.327	2	33.92	0
Q4Q744	R.GVNPDEAVALGAATLGGVLR.G	Y	71.41	1879.02	20	-0.9	940.513	2	114.25	33904
Q4Q744	K.TQNITITAN(+.98)GGLSK.E	Y	62.8	1417.74	14	1.7	709.877	2	54.32	9384.5
Q4Q747	R.NNAETQLTTAER.Q	Y	72	1346.64	12	-0.2	674.327	2	33.92	0
Q4Q747	R.GVNPDEAVALGAATLGGVLR.G	Y	71.41	1879.02	20	-0.9	940.513	2	114.25	33904
Q4Q747	K.TQNITITAN(+.98)GGLSK.E	Y	62.8	1417.74	14	1.7	709.877	2	54.32	9384.5
Q4QAH5	K.TEAEIGTYSNK.T	Y	71.23	1211.57	11	1.6	606.79	2	31.81	0
Q4QAH5	K.MVVDFFNK.E	Y	39.12	998.49	8	2.3	500.252	2	83.33	14676
Q4QAH5	R.IISLADIK.A	Y	38.26	871.538	8	0.8	436.776	2	72.23	79567
Q4QAH5	R.VDETLAR.F	Y	36.57	802.418	7	1.9	402.216	2	23.25	63973
Q4QAH5	K.QLLYAVER.Y	Y	34.29	990.55	8	1.8	496.282	2	55.77	73226
Q4QAH5	K.QSMIPDSPQTR.R	Y	27.44	1258.6	11	2.7	630.306	2	45.47	0
Q4QAH5	K.SVLVLPPSVAK.P	Y	25.44	1108.69	11	0.2	555.349	2	69.76	53426
E9ACH0	R.VISENYADFINK.L	Y	63.04	1411.7	12	-1.3	706.854	2	77.56	47204
E9ACH0	R.TYIAIIAVTNEK.L	Y	61.32	1334.74	12	2.1	668.379	2	80.69	15019
E9ACH0	K.EYASYGEQSVPVK.G	Y	59.55	1455.69	13	0.9	728.85	2	51.14	24394
E9ACH0	R.VVLQSLQK.T	Y	31.82	913.56	8	-0.4	457.786	2	39.55	0
E9ACH0	K.LPPPGSLK.R	Y	30.33	807.485	8	0.7	404.749	2	31.43	50677
Q4Q4A0	R.GLSAMAQVESLR.F	Y	71.09	1260.65	12	0.9	631.331	2	76.37	0
Q4Q4A0	R.GLSAM(+15.99)AQVESLR.F	Y	46.78	1276.64	12	3.3	639.33	2	56.57	28678
Q4Q4A0	R.N(+.98)GPSEPLPDVITVIEPK.Q	Y	40.08	1804.95	17	1	903.479	2	108.65	50273
Q4Q4A0	K.LLSNLQVR.R	Y	39.5	941.566	8	0.1	471.789	2	51.95	331330
Q4Q4A0	K.IMLPGDSTGR.N	Y	38.16	1045.52	10	0.6	523.768	2	49.62	223650
Q4Q4A0	R.EVLGVN(+.98)GR.R	Y	37.52	843.445	8	3.6	422.73	2	37.43	187700
Q4Q4A0	R.NGPSEPLPDVITVIEPK.Q	Y	37.2	1803.96	17	0.1	902.986	2	103.94	206280
Q4Q4A0	R.YVMESGAK.G	Y	35.24	883.411	8	1.3	442.712	2	20.52	145260
Q4FX34	R.GIEVLLAQSFSK.N	Y	70.23	1290.72	12	0.6	646.365	2	101.17	18735
Q4FX34	R.LAHLILSNNELR.K	Y	45.13	1391.79	12	0.1	464.936	3	60.11	109440
Q4FX34	R.AGTLSLLLK.D	Y	42.93	914.58	9	2.3	458.297	2	78.45	98045
Q4FX34	K.ANLVIGAYR.D	Y	35.88	975.55	9	1.7	488.782	2	56.72	80236
Q4FX34	K.NIC(+57.02)TYAYYDPK.T	Y	29.59	1406.62	11	1.1	704.315	2	63.28	27436
Q4FX34	K.NMGLYSER.A	Y	27.76	968.438	8	3.7	485.227	2	39.53	52557
Q4QF83	K.LPDGTLVEDGSR.L	Y	64.63	1257.62	12	0.4	629.816	2	53.17	27530
Q4QF83	R.GATAEQIEER.A	Y	46.68	1102.53	10	0.8	552.269	2	25.22	26615
Q4QF83	K.LGLNESEMR.K	Y	38.82	1047.5	9	-0.2	524.757	2	48.2	15831
Q4QF83	E.HVNPK(+57.02)SPALPTR.T	Y	34.33	1372.76	12	18.3	687.397	2	22.26	32600
Q4QF83	K.GTILVSSR.Y	Y	32.14	831.481	8	2.2	416.748	2	30.26	22525
Q4QF83	F.TSSGATSPLVDR.D	Y	26.53	1189.59	12	-0.2	595.803	2	32.53	12816
Q4QF83	K.IIVEGANLFISQDAR.L	Y	25.89	1644.88	15	-1	823.446	2	94.92	0
Q4QE62	K.AVVADMVVNEDGEVEQR.V	Y	65.45	1858.87	17	1.7	930.443	2	71.62	26627
Q4QE62	R.IFDYTGNELFK.K	Y	57.92	1345.66	11	1.7	673.835	2	94.05	26982
Q4QE62	R.IGELLGGEK.F	Y	37.39	914.507	9	5.7	458.262	2	46.36	34077
Q4QE62	K.SAVLTTYR.W	Y	27.84	909.492	8	-1.5	455.752	2	36.27	57642
Q4QE62	R.LAAANFDK.S	Y	27.57	848.439	8	0.6	425.226	2	33.13	61737
Q4QE62	K.DISIINLR.T	Y	27.18	942.55	8	5.7	472.284	2	84.02	0
Q4Q138	R.LGVTPFSDIDEAVFYR.Q	Y	87.41	1827.9	16	0.7	914.958	2	111.68	243990
Q4Q138	R.Q(-17.03)DGSTYYFSKPK.V	Y	47.42	1402.64	12	-1.4	702.325	2	56.72	65724
Q4Q138	F.SDIDEAVFYR.Q	Y	37.72	1213.56	10	1.1	607.787	2	73.39	5253.8
Q4Q138	R.QDGSTYYFSKPK.V	Y	30.95	1419.67	12	1.1	710.84	2	39.87	14187
Q4Q933	R.IFDTFEAQPAK.K	Y	68.75	1265.63	11	0.2	633.821	2	64.91	69155
Q4Q933	R.LLLIASMAK.E	Y	36.3	958.588	9	1.3	480.301	2	79.28	25324
Q4Q933	K.EITEALDPR.K	Y	34.2	1042.53	9	1.2	522.271	2	49.46	49966
Q4Q933	R.IDNDLVR.A	Y	30.21	843.445	7	0.7	422.729	2	33.53	58909
Q4Q933	K.HFTNEESLK.L	Y	29.58	1103.52	9	2	552.769	2	21.51	15202
Q4Q933	R.DNLTVPLAR.A	Y	27.15	997.556	9	5.6	499.787	2	59.91	55105
Q4Q933	K.LSDAQFK.E	Y	26.53	807.413	7	2.8	404.714	2	28.25	48777
Q4Q933	K.LTYSILVK.K	Y	24.75	935.569	8	0.5	468.791	2	69.08	31382
P69201	K.TIALEVEPSDTIENVK.A	Y	63.59	1756.91	16	2.7	879.462	2	81.94	0
P69201	G.VM(+15.99)EPTLVALAK.K	Y	58.11	1186.66	11	1.7	594.338	2	69.62	2672300
P69201	R.TLSDYNIQK.E	Y	43.53	1080.55	9	-0.5	541.278	2	41.93	414760
P69201	G.VMEPTLVALAK.K	Y	36.13	1170.67	11	1.6	586.341	2	77.82	0
P69201	G.GVM(+15.99)EPTLVALAK.K	Y	34.09	1243.68	12	1.2	622.849	2	70.75	60686
P69201	G.GVMEPTLVALAK.K	Y	32.26	1227.69	12	-7	614.846	2	80.49	100680
P69201	K.ES(-18.01)TLHLVLR.L	Y	24.82	1048.6	9	1.5	525.308	2	71.66	0
Q4Q2S5	R.NLSDDITQENLSR.I	Y	78.12	1503.72	13	0.7	752.864	2	65.1	116030
Q4Q2S5	R.SGAGSTWGAIASK.S	Y	59.76	1191.59	13	3	596.802	2	50.84	45283
Q4Q2S5	K.NVVLDVSR.A	Y	37.35	900.503	8	-4.1	451.256	2	44.76	27875
Q6XFB3	K.LVDSIDDASPVILLAVER.A	Y	91.59	1924.05	18	-0.1	963.031	2	112.76	0
Q6XFB3	R.NVFTTDEPVNNVSGLR.I	Y	57.69	1760.87	16	1.1	881.441	2	77.43	0
E9AF44	R.ETFQQVGLVER.A	Y	53.41	1304.67	11	1.3	653.343	2	63.43	78544
E9AF44	R.MFNETDFEGR.R	Y	48.36	1244.51	10	-0.4	623.262	2	64.73	34139
E9AF44	R.DMMPAYGNTAPQSR.G	Y	45.53	1537.67	14	-0.4	769.838	2	54.83	0
E9AF44	R.HNMAGSAYGR.G	Y	41.17	1062.47	10	1	532.24	2	13.15	0
E9AF44	R.YTDLIADR.T	Y	35.69	965.482	8	1.9	483.748	2	48.91	50943
E9AF44	R.SQQVPEVGR.K	Y	31.85	998.514	9	1.5	500.264	2	29.44	32893
E9AF44	M.TVEGAENAIR.M	Y	27.1	1058.54	10	4.9	530.277	2	34.39	0
E9ACW0	R.GDSVTFSGEGDQIPGVK.L	Y	64.75	1691.8	17	-0.7	846.905	2	73.16	70128
E9ACW0	R.NAYDDDGDQPR.V	Y	58.58	1264.5	11	-0.7	633.253	2	22.91	14926
E9ACW0	K.MLGYPQQPPAK.D	Y	54.64	1228.63	11	3.1	615.322	2	48.7	35622
E9ACW0	K.DGAEQYTLQESHIDLEK.E	Y	26.53	1974.92	17	2.6	659.313	3	69.73	34137
Q4Q9M4	K.KPIVSFIGGATAPPGR.R	Y	57.03	1566.89	16	-1.6	523.301	3	64.77	64973
Q4Q9M4	K.AGTTALGVPVFATAAEAVK.A	Y	49.61	1772.97	19	-1.2	887.488	2	100.52	114100
Q4Q9M4	K.KAGTTALGVPVFATAAEAVK.A	Y	46.6	1901.06	20	0.6	634.694	3	84.72	116440
Q4Q9M4	R.AAGVTISDSPAHLGK.H	Y	37.13	1422.75	15	0.7	475.255	3	45.64	73371
Q4Q9M4	R.MGHAGAIVSGGMGTAK.G	Y	34.71	1443.7	16	-0.1	482.238	3	34.82	15669
Q4Q9M4	R.M(+15.99)GHAGAIVSGGMGT(+57.02)AKGK(+57.02).K	Y	26.26	1758.85	18	5.5	587.293	3	60.16	0
Q4Q0P7	R.LVGVNSVAADSTPELLK.V	Y	70.85	1711.94	17	1.3	856.974	2	85.98	14207
Q4Q0P7	R.FAEDIISSFK.T	Y	59.53	1155.58	10	1.1	578.797	2	89.81	24997
Q4Q0P7	R.HGGSIQTSADSLK.L	Y	51.84	1299.64	13	8.1	650.832	2	25.25	0
Q4Q557	K.LATYLAVSPDQVQK.V	Y	66.59	1531.82	14	0.3	766.918	2	69.42	54113
Q4Q557	R.RGAAVAADETR.D	Y	51.04	1115.57	11	-0.4	558.79	2	9.43	6396
Q4Q557	R.GAAVAADETR.D	Y	46.48	959.467	10	-3.5	480.738	2	13.72	0
Q4Q557	R.FTDVSSVIHNDVPR.R	Y	38.57	1584.79	14	-1.9	529.268	3	69.62	54014
Q4QJK0	K.TPFLILGNK.I	Y	64.63	1001.59	9	1.3	501.802	2	79.84	111070
Q4QJK0	K.TIDMGGHQQAR.R	Y	50.11	1212.57	11	0.5	607.29	2	17.62	5790.7
Q4QJK0	K.VDGVVFIVDAATPQR.F	Y	45.82	1585.85	15	1.2	793.93	2	99.11	16847
Q4QJK0	K.NVGYGDGFR.W	Y	44.74	983.446	9	-0.1	492.729	2	43.14	17629
E9ADY2	R.AYIEEVDAYVR.S	Y	71.97	1326.65	11	2.7	664.33	2	79.64	31020
E9ADY2	R.SEGDEASSVELNEK.L	Y	64.78	1492.65	14	0.5	747.332	2	38.44	20567
E9ADY2	K.EYEEAVTDLEK.A	Y	33.96	1324.6	11	-14.5	663.298	2	59.77	0
Q4Q6V1	K.QVVSIVGGGETAAATK.D	Y	78.82	1486.8	16	0	744.405	2	52.03	20231
Q4Q6V1	R.MTASMTGVPR.V	Y	44.5	1049.5	10	1.2	525.757	2	42.42	0
Q4Q6V1	R.NPEQPLVAVVGGSK.V	Y	41.68	1393.76	14	2	697.885	2	64.73	43368
E9AEA8	R.FGDAAVGAVVYPSAEAPR.A	Y	70.56	1775.88	18	4.3	888.951	2	78.54	13284
E9AEA8	K.AAGLNPQYAATIGIR.V	Y	61.68	1514.82	15	0.3	758.416	2	78.25	21945
E9AEA8	K.SEEGMNVNVQR.L	Y	39.37	1261.57	11	-1.1	631.791	2	36.95	0
E9AEA9	R.FGDAAVGAVVYPSAEAPR.A	Y	70.56	1775.88	18	4.3	888.951	2	78.54	13284
E9AEA9	K.AAGLNPQYAATIGIR.V	Y	61.68	1514.82	15	0.3	758.416	2	78.25	21945
E9AEA9	K.SEEGMNVNVQR.L	Y	39.37	1261.57	11	-1.1	631.791	2	36.95	0
Q4Q636	R.MLQLGETPVADDAR.N	Y	58.55	1514.74	14	0.6	758.376	2	70.44	108430
Q4Q636	R.AIEVAYQQAER.F	Y	55.79	1276.64	11	1.4	639.327	2	46.19	142620
Q4Q636	K.GITNVQLAR.A	Y	51.01	970.556	9	-0.1	486.284	2	45.29	76921
Q4Q636	K.NLESYLER.L	Y	40.66	1022.5	8	3.1	512.259	2	67.47	0
Q4Q628	E.MLQLGETPVADDAR.N	Y	58.55	1514.74	14	0.6	758.376	2	70.44	108430
Q4Q628	R.AIEVAYQQAER.F	Y	55.79	1276.64	11	1.4	639.327	2	46.19	142620
Q4Q628	K.GITNVQLAR.A	Y	51.01	970.556	9	-0.1	486.284	2	45.29	76921
Q4Q628	K.NLESYLER.L	Y	40.66	1022.5	8	3.1	512.259	2	67.47	0
Q5SDH3	R.YSGPTDDFPYDEK.V	Y	62.53	1532.63	13	1.1	767.322	2	64.95	550050
Q5SDH3	K.EAEN(+.98)GDELGSSTR	Y	56.94	1364.57	13	0.5	683.291	2	27.74	81132
Q5SDH3	K.EAENGDELGSSTR	Y	51.35	1363.59	13	0.7	682.799	2	24.52	35339
Q5SDH3	K.VPLFEEK.N	Y	40.33	860.464	7	3.8	431.24	2	49.7	423710
Q5SDH3	K.VTFGPNSR.N	Y	34.86	876.445	8	1.5	439.23	2	31.68	343180
Q4Q8G4	K.AVESVTSQLLTR.A	Y	67.13	1302.71	12	1.2	652.364	2	68.02	154070
Q4Q8G4	K.NQAAPAEGQTVR.L	Y	48.19	1240.62	12	0.8	621.314	2	19.18	61996
Q4Q8G4	K.KNQAAPAEGQTVR.L	Y	40.57	1368.71	13	0.7	457.243	3	12.35	16934
Q4Q8G4	R.IIDLHAPTEQVK.K	Y	32.34	1362.75	12	2.4	455.258	3	53.01	68612
Q4Q5J4	K.FEVFAPNFVVAK.S	Y	56.91	1366.73	12	1.9	684.371	2	102.09	122420
Q4Q5J4	K.TGAVSQAYHDLASR.H	Y	54.77	1474.72	14	-12	738.355	2	53.2	4929.2
Q4Q5J4	R.YHNIEVLNVK.S	Y	50.06	1227.66	10	1	614.837	2	50	49665
Q4Q5J4	R.NYLVDIAYYSQR.C	Y	46.79	1503.74	12	-0.8	752.873	2	96.71	16932
Q6IMM3	K.QDLPNALTTTQITEK.L	Y	70.8	1671.87	15	-0.7	836.939	2	71.32	38989
Q6IMM3	K.FTMWDVGGQQK.L	Y	58.79	1295.6	11	-1.8	648.803	2	78.32	17511
Q6IMM3	K.ILAEEELR.N	Y	37.04	971.529	8	1.4	486.771	2	48.87	88831
Q4Q833	K.ASFEDAIALLPEVR.R	Y	72.09	1529.81	14	1.1	765.911	2	111.58	40501
Q4Q833	K.LIETTGLNADGSIK.A	Y	45.04	1430.76	14	-0.4	716.386	2	61.43	71976
Q4Q833	K.ATAAAQPALK.E	Y	34.96	940.534	10	2.1	471.274	2	19.94	47940
Q4Q833	R.RTQGELSHEFLSEK.K	Y	24.93	1659.82	14	6	554.283	3	41.71	5107.4
Q4QAW7	K.YSDALTTASQGLK.L	Y	72.27	1353.68	13	0.5	677.845	2	59.02	63917
Q4QAW7	R.MLANAGADVNK.E	Y	50.5	1102.54	11	1.6	552.279	2	30.15	70152
Q4QAW7	K.VFQQGENVK.A	Y	43.08	1047.53	9	0	524.774	2	23.13	59507
E9AEW1	R.YEPIAYAGTAR.V	Y	64.98	1210.6	11	2.3	606.306	2	51.36	62614
E9AEW1	R.AVSLLADVVR.N	Y	60.33	1041.62	10	2.4	521.816	2	82.54	58636
E9AEW1	K.MLHDNELAQAK.V	Y	28.4	1268.62	11	3.8	423.881	3	28.89	15466
E9AEW1	R.RVPLTEMYDR.I	Y	26.32	1278.64	10	-4.3	640.323	2	49.36	0
E9ADY5	K.NNPVLIGEPGVGK.T	N	63.16	1292.71	13	-0.6	647.36	2	58.55	52216
E9ADY5	R.TIGATTLEEYR.Q	Y	56.03	1252.63	11	0.3	627.321	2	63.12	27595
E9ADY5	R.GDVPDTLSGIR.I	Y	36.42	1128.58	11	2.8	565.296	2	60.93	0
E9ADY5	K.NITTELSR.M	Y	31.07	932.493	8	-0.5	467.252	2	39.75	15114
Q4Q1R2	R.NLQVFDVDASR.R	Y	57.4	1262.63	11	3.1	632.321	2	73.58	23868
Q4Q1R2	R.FLENLLIMSAVR.A	Y	55.01	1404.78	12	2.6	703.398	2	111.67	0
Q4Q1R2	R.TYLEAAQER.N	Y	51.07	1079.52	9	-0.4	540.768	2	37.19	40153
Q4Q1R2	K.VLNLLLQR.N	Y	32.69	967.618	8	0.4	484.815	2	77.95	13734
Q9U1E8	K.TVYVGDEAQSK.R	Y	56.01	1195.57	11	1.5	598.793	2	27.54	85973
Q9U1E8	K.AGFSGDDAPR.H	Y	55.32	991.436	10	1.4	496.725	2	28.48	48089
Q9U1E8	K.IMMETGTTFTTTAEK.E	Y	51.28	1660.77	15	3.9	831.393	2	66.43	0
Q9U1E8	K.IWHHTFYNELR.V	Y	35.47	1514.74	11	1.8	505.921	3	54.42	40188
Q4Q8H4	R.VVANAVTVVR.F	Y	53.36	1026.62	10	1.9	514.316	2	40.86	77918
Q4Q8H4	R.IPQTAPIAAALFER.F	Y	50.78	1496.84	14	1.2	749.424	2	100.98	22867
Q4Q8H4	K.YGAPIVQMAK.L	Y	43.26	1076.57	10	-5.2	539.288	2	55.99	49469
Q4Q8H4	K.GSEGTATLAR.L	Y	40.57	961.483	10	1.9	481.748	2	19.05	46386
Q4Q8H4	R.GVDGHSGMSFFLR.L	Y	28.65	1408.66	13	1.5	470.559	3	77.47	12148
Q4QFH5	K.VVEEISFEGPER.K	Y	62.95	1389.68	12	1.1	695.845	2	68.02	49885
Q4QFH5	R.DVESIIEDLYK.A	Y	55.31	1322.66	11	1.9	662.337	2	115.65	0
Q4QFH5	K.FVIDAAYVK.K	Y	31.06	1024.56	9	0.9	513.286	2	71.93	35867
Q4QFH5	K.IVTAAGGYK.G	Y	26.94	878.486	9	2.4	440.25	2	26.08	25730
Q4QH98	K.TPTAGDNAAGR.S	Y	60.94	1029.48	11	2.4	515.749	2	10.68	18675
Q4QH98	K.IIVIGDSGVGK.S	Y	49.72	1056.62	11	1.2	529.316	2	58.03	74747
Q4QH98	R.LQIWDTAGQER.F	N	42.68	1315.65	11	0.2	658.832	2	67.53	56124
Q4QH98	R.LSEDVFYK.D	Y	30.27	999.491	8	-0.1	500.752	2	59.01	25964
Q4QCS8	R.SVLVDSYLPVSGGK.L	Y	73.84	1419.76	14	-0.3	710.886	2	82.34	37528
Q4QCS8	K.LQALENTTLR.Q	Y	47.17	1157.64	10	1.3	579.827	2	51.62	65485
Q4QCS8	K.VVMNSSAN(+.98)GAR.P	Y	25.07	1105.52	11	-1.8	553.764	2	19.1	0
Q4QCS9	R.SVLVDSYLPVSGGK.L	Y	73.84	1419.76	14	-0.3	710.886	2	82.34	37528
Q4QCS9	K.LQALENTTLR.Q	Y	47.17	1157.64	10	1.3	579.827	2	51.62	65485
Q4QCS9	K.VVMNSSAN(+.98)GAR.P	Y	25.07	1105.52	11	-1.8	553.764	2	19.1	0
Q4Q5T4	R.AVQAEVGGFTNVR.E	Y	77.18	1346.69	13	-1.3	674.352	2	58.56	40247
Q4Q5T4	R.VSEITQSMDSLR.A	Y	56.65	1364.66	12	-0.3	683.336	2	64.77	43883
E9AEB3	R.YNNYILVPIK.A	Y	54.27	1235.69	10	3.7	618.854	2	83.17	16019
E9AEB3	R.FGGTILGSSR.G	Y	40.48	993.524	10	3.2	497.77	2	52.16	28294
E9AEB3	R.GALTIYEEAK.R	Y	40.42	1093.57	10	3.8	547.791	2	56.48	12914
E9AEB3	K.VTAADLTVER.L	Y	39.3	1073.57	10	-0.7	537.792	2	49.5	6414.6
E9AEB3	R.HLESLNVER.E	Y	35.79	1095.57	9	0.2	548.79	2	31.74	24469
Q4QC89	R.SGHAVGDIPGVR.F	Y	70.77	1163.6	12	-1	582.808	2	36.38	71038
Q4QC89	K.VSNVGLYALYR.Q	Y	67.56	1253.68	11	1	627.845	2	79.64	297530
E9AFD0	K.LITEVVTLR.D	Y	49.84	1042.64	9	2.4	522.327	2	72	32008
E9AFD0	R.QMNPDANVDAR.Q	Y	43.51	1229.55	11	1.4	615.78	2	29.51	4851.1
E9AFD0	R.IPVTPATTVK.A	Y	37.71	1025.61	10	2.1	513.813	2	39.53	51816
E9AFD0	K.VVATYIPEQDYTYK.K	Y	37.46	1688.83	14	1.7	845.422	2	73.73	11645
E9AFD0	R.TLTILADGPTMDR.C	Y	33.2	1402.71	13	1.8	702.363	2	79.94	0
Q4Q9X5	K.LADQAAEDTILTTGIK.V	Y	66.45	1658.87	16	5.6	830.446	2	81.28	6983.7
Q4Q9X5	K.VVSTGGNISVPVGR.E	Y	40.2	1340.74	14	-0.8	671.376	2	53.72	74629
Q4Q9X5	K.TVIIMELINNVAK.G	Y	39.51	1456.83	13	3.2	729.424	2	113.3	8643.8
Q4Q9X6	K.LADQAAEDTILTTGIK.V	Y	66.45	1658.87	16	5.6	830.446	2	81.28	6983.7
Q4Q9X6	K.VVSTGGNISVPVGR.E	Y	40.2	1340.74	14	-0.8	671.376	2	53.72	74629
Q4Q9X6	K.TVIIMELINNVAK.G	Y	39.51	1456.83	13	3.2	729.424	2	113.3	8643.8
Q4Q8X0	R.YLYTLVVNDK.K	Y	66.23	1226.65	10	1.1	614.334	2	76.39	0
Q4Q8X0	R.YLYTLVVN(+.98)DK.K	Y	43.92	1227.64	10	7.1	614.83	2	80.79	103170
Q4Q8X0	K.EFLAIC(+57.02)SR.K	Y	41.54	994.491	8	0.7	498.252	2	62.28	216640
Q4Q8X0	R.YLYTLVVNDKK.K	Y	38.12	1354.75	11	2.2	452.591	3	60.35	81458
Q4Q9X4	K.IAVSIAAAGLK.Q	Y	59.28	1012.63	11	1.4	507.321	2	67.6	237140
Q4Q9X4	R.IVQAAPAEAAAAAPAAE	Y	51.01	1520.78	17	0.6	761.398	2	59.51	263460
Q4Q9X4	K.LITPSIISDR.L	Y	42.04	1113.64	10	0.4	557.826	2	70.91	310340
Q4QIJ7	K.ISDFGLSNLQR.T	Y	58.29	1248.65	11	2.6	625.331	2	78.01	41395
Q4QIJ7	R.MLTVDPQER.I	Y	37.46	1087.53	9	-0.8	544.772	2	45.1	68377
Q4QIJ7	R.GESHSSPNTTQISNAIR.N	Y	36.83	1797.86	17	1.9	600.294	3	40.57	34906
Q4QIJ7	K.RFDEPTAR.H	Y	34.49	990.488	8	0.7	496.251	2	19.55	65697
Q4QIP1	K.APLAVVTGLQEVTR.A	Y	67.23	1452.83	14	1.4	727.422	2	89.52	24227
Q4QIP1	K.NFGIGQDVPYAR.D	Y	60.22	1335.66	12	2.4	668.836	2	74.15	16272
Q4Q9R2	K.VPSAESPLPGADSGK.L	Y	82	1410.7	15	-0.4	706.355	2	46.65	71212
Q4Q9R2	K.AYQPGVDVHR.K	Y	27.08	1140.57	10	-12.8	571.283	2	29	46500
E9ADA4	M(+42.01)FFANQASQVLR.Q	Y	57.37	1452.72	12	-0.9	727.364	2	117.36	6795.8
E9ADA4	K.TLGITESYK.V	Y	35.63	1010.53	9	5.2	506.273	2	48.63	0
E9ADA4	K.SLFMDNPAAK.I	Y	34.58	1092.53	10	-9.7	547.264	2	59.5	0
E9ADA4	R.HILDEAER.S	Y	30.09	981.488	8	0.4	491.75	2	23.99	58845
Q4QDF0	R.LLGVSLLDGLR.A	Y	67.3	1154.7	11	1.1	578.358	2	108.22	214270
Q4QDF0	R.LPIGPLHSTEETLLK.A	Y	36.04	1646.92	15	2.4	549.982	3	79.23	0
Q4QDF0	K.RDPALAELAK.G	Y	25.28	1082.61	10	1.7	542.311	2	39.62	150920
Q4QHC8	R.AVDVAGANNR.F	Y	53.02	985.494	10	1.1	493.754	2	17.63	40667
Q4QHC8	K.YFEGNNTAEQTFTR.L	Y	49.8	1676.74	14	-3.6	839.374	2	59.75	10258
Q4QHC8	R.LGLAIDPSAPK.S	Y	47.36	1080.62	11	1	541.316	2	64.94	54176
Q4Q3F9	K.NEVLSTLGSPNR.D	Y	59.08	1285.66	12	3	643.839	2	54.25	10666
Q4Q3F9	R.VPAETAVNNAK.E	Y	42.02	1112.58	11	1.9	557.298	2	22.24	10384
Q4Q3F9	K.VAELYYSTLPDYIAR.L	Y	39.53	1772.9	15	1.9	887.456	2	101.85	18472
Q4QCI1	R.DEGATQYATALVTR.E	Y	67.5	1494.73	14	1.2	748.372	2	77.62	0
Q4QCI1	R.QNVEYESR.A	Y	31.92	1023.46	8	-15.2	512.729	2	18.42	0
Q4QCI1	R.DEGATE(sub Q)YATALVTR.E	Y	26.69	1495.72	14	11.2	748.872	2	77.56	8425.5
Q4Q277	K.TVTAC(+57.02)DVVTALR.K	Y	56.02	1304.68	12	0.9	653.344	2	78.25	18669
Q4Q277	R.ISSEVYEEVR.R	Y	55.17	1209.59	10	4.2	605.802	2	50.4	21254
Q4Q277	K.QGHILYGYA	Y	25.9	1020.5	9	0.4	511.258	2	57.42	37925
Q4Q0Q0	R.VLVVTDPR.T	Y	44.07	897.528	8	0.7	449.771	2	43.05	209650
Q4Q0Q0	R.VIAAVENPK.D	Y	41.18	939.539	9	0.9	470.776	2	28.2	214800
Q4Q0Q0	K.FSQHVGTSFHGGR.F	Y	39.47	1415.67	13	0.5	472.896	3	25.89	88333
Q4Q0Q0	K.VDLFFYR.D	Y	30.91	958.491	7	1.4	480.252	2	93.56	28846
Q4Q0Q0	R.FIPGTFTNQIQK.K	Y	27.69	1392.74	12	0.3	697.376	2	69.82	262420
Q4QII7	K.LPADAITDAETAK.R	Y	61.83	1314.67	13	-0.3	658.339	2	56.34	72854
Q4QII7	K.STVYVSADGK.S	Y	58.26	1025.5	10	0.8	513.758	2	26.85	34723
Q4Q6Y1	K.NAANIADLYGR.H	Y	67.55	1176.59	11	0.3	589.301	2	62.28	71969
Q4Q6Y1	M.A(+42.01)AAQQVANAFTVDFVER.V	Y	41.7	1877.93	17	0.5	939.969	2	120.3	10240
E9ADA3	R.YDADPLSFGSPDAINVK.S	Y	75	1807.86	17	0	904.937	2	96.42	24620
E9ADA3	K.VAPAAPAADN(+.98)GVADITK.V	Y	26.68	1580.8	17	-16	791.395	2	58.56	468230
E9ACV1	K.EIDFLNTIQLLTAK.P	Y	59.66	1617.9	14	1.9	809.956	2	120.46	8640.1
E9ACV1	R.NYEVQDGDIIFFK.F	Y	56.82	1586.76	13	-0.7	794.386	2	99.23	23724
Q4Q3U8	R.EELTANLGTIAGSGSK.A	Y	46.17	1546.78	16	-2.2	774.396	2	69.62	10709
Q4Q3U8	K.GAVDSESIPLNVSR.E	Y	42.86	1442.74	14	-0.3	722.374	2	64.83	30896
Q4Q3U8	R.ELVSNASDALEK.R	Y	42.61	1274.64	12	-8.7	638.318	2	51.07	116560
Q4Q3U8	K.FISGSYDSPMFR.L	Y	24.66	1405.63	12	1.6	703.823	2	79.54	0
Q4Q9H8	R.FADVSSITESPETLK.A	Y	67.33	1622.8	15	2.4	812.409	2	77.56	47974
Q4Q9H8	K.EAAPEVMTIR.Y	Y	40.67	1115.56	10	-1.9	558.787	2	55.07	21457
Q4QEV9	K.STSLLIQC(+57.02)APFQR.L	Y	61.07	1519.78	13	0.2	760.897	2	83.74	50911
Q4QEV9	K.APSAVSGVK.M	Y	35.42	814.455	9	1.7	408.235	2	15.57	97034
Q4QEV9	K.KAPSAVSGVK.M	Y	25.8	942.55	10	-0.5	472.281	2	9.5	11948
Q4QHB5	K.STSLLIQC(+57.02)APFQR.L	Y	61.07	1519.78	13	0.2	760.897	2	83.74	50911
Q4QHB5	K.APSAVSGVK.M	Y	35.42	814.455	9	1.7	408.235	2	15.57	97034
Q4QHB5	K.KAPSAVSGVK.M	Y	25.8	942.55	10	-0.5	472.281	2	9.5	11948
Q4Q7Y9	R.YVQAAPGVPTR.V	Y	72.28	1157.62	11	2.4	579.817	2	40.7	4676.2
Q4Q7Y9	R.AYALSATSDDAVER.F	Y	30.05	1467.68	14	2.5	734.85	2	52.19	4455.2
Q4Q3K8	K.AISFDFASATPK.Q	Y	67.76	1253.63	12	-1	627.82	2	83.47	0
Q4Q3K8	K.MTQGLSSR.K	Y	38.91	878.428	8	2.2	440.221	2	16.5	15203
Q4QBY6	R.MANEELGVER.A	Y	58.21	1146.53	10	2.6	574.274	2	39.54	69240
Q4QBY6	R.AGDFVVVIQQVK.H	Y	58.01	1301.73	12	-0.4	651.873	2	82.66	21496
Q4Q2R6	K.LGLVEPGAQSGQR.L	Y	58.38	1310.69	13	0	656.353	2	47.57	159660
Q4Q2R6	R.APQNPDWYYIR.C	Y	57.42	1421.67	11	-1	711.841	2	76.67	28331
E9AEE8	K.LGLVEPGAQSGQR.L	Y	58.38	1310.69	13	0	656.353	2	47.57	159660
E9AEE8	R.APQNPDWYYIR.C	Y	57.42	1421.67	11	-1	711.841	2	76.67	28331
Q4Q1I5	R.PSAVLNEAVDR.I	Y	53.65	1169.6	11	0.5	585.808	2	45.29	45483
Q4Q1I5	R.LSIGDPTVDGNLK.I	Y	47.71	1327.7	13	0	664.855	2	69.27	40359
Q4Q1I5	K.SDMEFYEK.L	Y	27.49	1047.42	8	0.7	524.717	2	49.4	27155
Q4QDE2	R.VTAVDQEGAAAGGR.A	Y	73.55	1300.64	14	2.3	651.326	2	26.94	14385
Q4QDE2	R.VTAVDQ(+.98)EGAAAGGR.A	Y	45.03	1301.62	14	16.5	651.827	2	27.12	0
Q4QDE2	A.AMYAALVADGAYR.D	Y	25.8	1370.67	13	-11	686.331	2	94.61	27502
Q4Q0Z1	R.SNTSVEVIDLSGNR.I	Y	60.97	1489.74	14	-0.7	745.874	2	65.9	14968
Q4Q0Z1	K.TSVTPTYAR.L	Y	29.9	994.508	9	-3.5	498.259	2	28.37	24891
Q4Q0Z1	K.IELSSPDEER.V	Y	29.64	1173.55	10	1.3	587.782	2	42.12	24567
Q4Q0F0	R.ASAEGTGEDPNIK.A	Y	62.16	1287.59	13	-0.3	644.803	2	24.13	0
Q4Q0F0	R.ASLSSLVTGSSSDPLDAAQR.S	Y	45.62	1960.97	20	-2.2	981.488	2	91.1	9188.2
Q4Q055	R.FVEDSSSVNAR.N	Y	49.65	1209.56	11	0.7	605.788	2	31.43	35965
Q4Q055	K.GTSESISNLAK.H	Y	42.29	1105.56	11	2.2	553.788	2	39.58	0
Q4Q055	K.ELVALVEETEK.L	Y	37.04	1258.67	11	-1.8	630.337	2	73.1	12292
E9ACE5	K.NNPVLIGEPGVGK.T	N	63.16	1292.71	13	-0.6	647.36	2	58.55	52216
E9ACE5	K.TAIVEGLAQR.I	Y	38.61	1056.59	10	0.2	529.303	2	49.67	0
Q4Q0F4	K.FVGELYMR.S	Y	48.24	1013.5	8	1.3	507.757	2	68.86	17928
Q4Q0F4	R.NAEAEEQLR.K	Y	41.57	1058.5	9	1.4	530.256	2	22.86	54227
Q4Q0F4	R.ALNSSM(+15.99)NDPR.F	Y	39.02	1119.5	10	0.8	560.755	2	14.82	0
Q4Q0F4	R.ALNSSMNDPR.F	Y	33.93	1103.5	10	1.1	552.758	2	27.42	30246
Q4QDX9	K.FPTVC(+57.02)SPSESLADK.I	Y	48.97	1536.71	14	0.8	769.363	2	66.57	40364
Q4QDX9	K.IAPQTLM(+15.99)EAIQAVLK.V	Y	46.42	1640.92	15	0.5	821.464	2	115.08	11369
Q4QDX9	K.IAPQTLMEAIQAVLK.V	Y	36.01	1624.92	15	1.3	813.467	2	124.1	0
Q4QDX9	K.ESVDLQVNLK.N	Y	29.24	1143.61	10	1.9	572.814	2	63.77	0
Q4QGW5	K.NLIFMPVAGLTGENLIK.H	Y	64.96	1829.01	17	1.9	915.513	2	114.11	0
Q4QGW5	R.AVEFFQAR.V	Y	33.69	966.492	8	4.5	484.255	2	60.48	0
Q4QFR7	K.AILGENPAPQPAADGR.R	Y	63.78	1575.8	16	1.3	788.907	2	51.43	66830
Q4QFR7	R.VELAYISPR.G	Y	35.13	1046.58	9	1.5	524.295	2	63.23	21574
Q4QBH2	R.HSTINDLPVGR.N	Y	65.87	1207.63	11	1.9	604.822	2	39.47	57822
Q4QBH2	R.NVDEALR.V	Y	29.41	815.414	7	5.4	408.715	2	24.58	42147
Q4Q4X1	R.TEEFNVVAANAR.A	Y	64.12	1319.65	12	-0.8	660.829	2	55.99	29176
Q4Q4X1	R.AEFTPVR.N	Y	30.01	818.429	7	-0.4	410.221	2	33.46	23600
E9AFK0	K.GGTLPVVDLQSSGYAK.L	Y	58.78	1590.83	16	1	796.419	2	77.2	66885
E9AFK0	R.LIAAEEAAK.A	Y	40.51	914.507	9	2.1	458.261	2	26.27	0
Q4QDQ9	R.DGILEGEVALGLK.R	Y	55.64	1312.72	13	-0.2	657.368	2	101.52	11585
Q4QDQ9	R.SADPAGATALDR.A	Y	46.16	1143.55	12	0.4	572.782	2	35.01	109220
Q4QDR4	R.DGILEGEVALGLK.R	Y	55.64	1312.72	13	-0.2	657.368	2	101.52	11585
Q4QDR4	R.SADPAGATALDR.A	Y	46.16	1143.55	12	0.4	572.782	2	35.01	109220
Q4QDR2	R.DGILEGEVALGLK.R	Y	55.64	1312.72	13	-0.2	657.368	2	101.52	11585
Q4QDR2	R.SADPAGATALDR.A	Y	46.16	1143.55	12	0.4	572.782	2	35.01	109220
Q4QDR6	R.DGILEGEVALGLK.R	Y	55.64	1312.72	13	-0.2	657.368	2	101.52	11585
Q4QDR6	R.SADPAGATALDR.A	Y	46.16	1143.55	12	0.4	572.782	2	35.01	109220
Q4QH70	K.ALSTQVESLAK.L	Y	48.3	1145.63	11	1.5	573.821	2	55.81	45547
Q4QH70	K.YLIATSEAPIAAYHTNK.W	Y	39.95	1861.96	17	1.6	621.659	3	67.27	60339
Q4QH70	K.LAAEQEAER.D	Y	29.71	1015.49	9	2.2	508.754	2	18.87	0
Q4FX73	R.EVEEAVEAAPAAEK.A	Y	56.97	1441.69	14	0.6	721.853	2	40.81	30857
Q4FX73	R.NVLSDALVR.R	Y	40.91	985.556	9	1.7	493.785	2	68.08	25061
Q4QDQ1	K.VDGMDVLAVQEGTR.Y	Y	63.45	1488.72	14	1.6	745.369	2	76.45	11166
Q4QDQ1	R.GSYQAEFYR.R	Y	27.14	1119.5	9	0.9	560.756	2	51.21	29205
Q4Q1K8	G.VHILVATPGR.L	N	60.09	1061.63	10	1.7	531.824	2	41.62	158920
Q4Q1K8	K.VVDASAIR.K	Y	31.1	829.466	8	3	415.74	2	29.72	0
Q4Q2U2	R.VAEEVAAFR.A	Y	60.28	990.513	9	0.1	496.263	2	48.52	96842
Q4Q2U2	K.EITETELGP(sub A)LQK.E	Y	30.23	1356.71	12	10.5	453.249	3	61.6	85890
Q4Q1F5	K.SEETGEFEMTGR.V	Y	57.52	1371.56	12	-2.6	686.785	2	49.78	6480.2
Q4Q1F5	R.IVDGALGAK.W	Y	35.72	842.486	9	1	422.25	2	29.86	17311
Q4Q2T7	R.TQNPENVVVER.K	Y	55.12	1283.65	11	1	642.83	2	40.39	58436
Q4Q2T7	R.DRPEGAENEVR.V	Y	39.23	1270.59	11	2.2	636.302	2	16.89	12022
Q868B1	R.DHISTTAAYVPHTSGR.W	Y	58.11	1711.83	16	0.1	571.615	3	38.88	325390
Q868B1	R.QAVDVSPM(+15.99)R.R	Y	30.28	1017.49	9	8.4	509.756	2	24.93	14869
E9AEU1	R.GAFDPAVGPLVR.E	Y	56.49	1197.65	12	0.5	599.832	2	78.54	15544
E9AEU1	R.DTVTDYTTYTR.E	Y	29.06	1334.6	11	-3.1	668.303	2	59.5	0
Q4Q253	R.LLNEVIDNSR.L	Y	54.06	1171.62	10	-0.7	586.815	2	56.57	48475
Q4Q253	R.FEDASNAFR.R	Y	33.34	1055.47	9	-1.5	528.739	2	48.03	24098
Q4QIB4	R.GNLDSNNALILK.F	Y	54.68	1270.69	12	0.1	636.35	2	62.22	53318
Q4QIB4	R.NNEGSAMTER.N	Y	28.96	1107.46	10	2.1	554.738	2	15.16	11158
Q4QG18	R.ELSTVLEALEAVPR.E	Y	55.07	1525.84	14	0.3	763.923	2	112.69	10049
Q4QG18	R.EQQAVLTSPK.T	Y	27.98	1099.59	10	3.4	550.802	2	28.6	0
E9AF09	K.DIIAQIVQAK.I	Y	51.32	1097.64	10	2.9	549.83	2	90	0
E9AF09	K.EADGSYSAVR.T	Y	34.66	1053.47	10	-1.6	527.742	2	23.72	38944
E9AF10	K.DIIAQIVQAK.I	Y	51.32	1097.64	10	2.9	549.83	2	90	0
E9AF10	K.EADGSYSAVR.T	Y	34.66	1053.47	10	-1.6	527.742	2	23.72	38944
Q4Q3R1	K.INSGESGVTVGR.Q	Y	53.9	1174.59	12	1.8	588.304	2	30.52	18533
Q4Q3R1	R.GNRPVEIGTPGMDLAVK.I	Y	27.97	1752.92	17	3.6	585.314	3	67.15	0
Q4QHC3	K.SVYEVVVTPQTR.E	Y	45.53	1376.73	12	3.8	689.373	2	61.77	0
Q4QHC3	K.IQIWDTAGQER.F	N	42.68	1315.65	11	0.2	658.832	2	67.53	56124
P48157	K.VLEQLC(+57.02)EQTPVLSR.A	Y	49.42	1670.87	14	1.2	836.439	2	75.95	10377
P48157	K.VHDGIIFQAK.K	Y	34.78	1126.61	10	-0.6	564.312	2	43.14	34441
Q4Q8B2	K.TLVLDEADEMLGK.G	Y	48.05	1432.71	13	1	717.362	2	97.32	0
Q4Q8B2	R.ETQALILSPTR.E	Y	36.93	1227.68	11	1.5	614.848	2	58.85	22976
Q4Q9K2	R.ANSFVGSPFYVAPDVLR.Q	Y	49.88	1837.94	17	-1.9	919.972	2	106.56	0
Q4Q9K2	R.VQDVFTER.N	Y	30.81	992.493	8	-0.5	497.252	2	44.86	48693
Q4QH32	R.SVVDATTSVISSSK.E	Y	51.04	1379.71	14	3.5	690.865	2	61.1	0
Q4QH32	R.DIMSESPVSVAR.I	Y	26.17	1289.63	12	-2.2	645.819	2	70.5	0
Q4QEA3	K.NANSAFVFAR.L	Y	44.07	1095.55	10	0.8	548.779	2	61.06	29923
Q4QEA3	R.IVSHSDLEGEYVLK.S	Y	39.84	1587.81	14	1	530.278	3	58.24	54675
E9AD53	K.LQIWDTAGQER.F	N	42.68	1315.65	11	0.2	658.832	2	67.53	56124
E9AD53	K.DFADSLGIPFLETSAK.N	Y	41.97	1709.85	16	-0.2	855.931	2	118.3	9757.8
E9AEJ1	K.SIEAYDDSIR.K	Y	36.64	1167.54	10	-0.2	584.776	2	51.24	0
E9AEJ1	R.RLEYEATESK.Y	Y	34.24	1224.6	10	-0.4	613.305	2	21.11	9565.4
E9AEJ1	R.YSDFMQVR.T	Y	25.17	1044.47	8	0.6	523.241	2	58.9	0
Q4Q5I7	R.IDEIISAEAAAK.K	Y	42.74	1229.65	12	5.8	615.835	2	58.03	8134.1
Q4Q5I7	K.FIDFGNTETVPVK.N	Y	38.09	1465.75	13	13.7	733.888	2	81.76	10045000
Q4Q9V1	R.HLTGEFEK.R	Y	35.26	959.471	8	2.3	480.743	2	21.18	160340
Q4Q9V1	K.GLQYYDISAK.S	Y	32.1	1156.58	10	1.9	579.295	2	61.34	150750
Q4Q9V1	K.LILVGDGGTGK.T	Y	30.04	1028.59	11	1.5	515.3	2	52.13	245600
Q4QEM2	K.SEQLIAENVER.Q	Y	45.55	1286.65	11	0.9	644.33	2	49.97	24039
Q4QEM2	R.TVSLTGTIDD(sub N)GVVK.M	Y	30.28	1403.75	14	-4.6	702.878	2	69.44	6805.9
Q4Q8H8	R.LPFVSAEAQR.V	Y	42.1	1116.59	10	1.7	559.303	2	60.17	40150
Q4Q8H8	R.DLNFEFFGYK.T	Y	36.69	1278.59	10	2.1	640.303	2	110.87	2422.6
Q4Q281	R.VSMSDFSVVR.Q	Y	42.66	1125.55	10	3.7	563.783	2	76.75	12721
Q4Q281	K.AGDLVVLPAGIYHR.A	Y	35.51	1479.82	14	3.6	494.281	3	79.64	20236
E9ADB9	R.EDLMMTEDMVEK.M	Y	44.32	1469.61	12	-0.4	735.81	2	76.95	13215
E9ADB9	K.VLSVGDKVDNSTATLLQK.L	Y	31.46	1887.03	18	2.4	630.018	3	68.09	0
Q4Q7M9	K.NEEITTYVAR.I	Y	43.75	1194.59	10	13.7	598.308	2	49.77	0
Q4Q7M9	R.VSQEFVDAK.G	Y	30.39	1021.51	9	1.2	511.761	2	33.81	11449
Q4QDB1	K.GEDGAFFPGR.A	Y	44.57	1051.47	10	0.6	526.743	2	58.33	11372
Q4QDB1	K.AAIADDYEGDYYTLEK.G	Y	27.29	1835.81	16	-3.1	918.907	2	80.58	0
Q5SDH5	R.PTFVGEEVTK.G	Y	38.49	1105.57	10	1.6	553.79	2	48.41	45762
Q5SDH5	K.MDALPLSEEYR.Q	Y	38.3	1322.62	11	-2.7	662.313	2	74.6	0
Q4Q594	K.VGGASEVEINEK.K	Y	34.65	1230.61	12	1	616.311	2	35.88	20619
Q4Q594	K.LSGGVAVIK.V	Y	27.44	842.523	9	-0.9	422.267	2	39.06	20932
Q4Q594	R.GYTSPYFVTNTK.A	Y	27.2	1376.66	12	2.7	689.338	2	63.47	0
Q9N2P5	T.LQIWDTAGQER.F	N	42.68	1315.65	11	0.2	658.832	2	67.53	56124
Q9N2P5	K.ATIGADFLSK.D	Y	29.52	1021.54	10	3	511.78	2	68.91	21282
Q4Q9H4	R.HFVEGGDYGNR.D	Y	42.68	1249.55	11	1.2	625.78	2	27.06	16366
Q4Q9H4	R.AVEPYIAYGYPSLATVR.A	Y	29.32	1868.97	17	2	935.491	2	99.85	11425
Q4Q6X5	K.SIAYLPYSASETLR.Y	Y	42.89	1569.8	14	-0.7	785.907	2	86.08	29030
Q4Q6X5	R.GVISVLTR.D	Y	26.48	843.518	8	3.8	422.767	2	59.58	45032
Q4Q063	R.LVAGAGAVEMELQK.E	Y	40.2	1414.75	14	2.2	708.382	2	73.31	0
Q4Q063	K.LDGESILSTK.L	Y	27.36	1061.56	10	-4.5	531.784	2	57.74	21030
E9AE33	R.HDDDIGTLLK.S	Y	37.86	1125.57	10	-2.8	563.788	2	54.42	31998
E9AE33	K.AGLIFPVGR.V	Y	30.88	928.549	9	2	465.282	2	76.51	0
E9AE35	R.HDDDIGTLLK.S	Y	37.86	1125.57	10	-2.8	563.788	2	54.42	31998
E9AE35	K.AGLIFPVGR.V	Y	30.88	928.549	9	2	465.282	2	76.51	0
Q4QC71	R.GELVPDSLIISIIR.N	Y	36.87	1523.89	14	2.7	762.954	2	116.33	14685
Q4QC71	R.VVLAGPPASGK.G	Y	30.12	994.581	11	0.9	498.297	2	34.8	17332
Q4Q0G8	K.NNPSLQGVSIAK.R	Y	34.59	1226.66	12	0.6	614.337	2	50.4	54093
Q4Q0G8	K.VVQGLNYR.K	Y	31.21	947.519	8	-0.6	474.765	2	38.16	0
E9AFE7	R.SANPTVAVLEQK.L	Y	35.22	1255.68	12	-1.2	628.844	2	53.53	0
E9AFE7	K.VGITDGFVR.V	Y	29.51	962.519	9	-4.5	482.263	2	63.95	0
Q4Q4P7	R.AQILSNLR.T	Y	33.84	913.534	8	0.4	457.774	2	48.31	0
Q4Q4P7	R.LQTTEVLQLK.F	Y	31.07	1171.68	10	0.8	586.847	2	65.43	98221
E9AEW4	K.AENEVLQR.V	Y	34.39	957.488	8	-0.5	479.75	2	23.72	56956
E9AEW4	K.VPDGGS(+57.02)CTVYR.C	Y	28.2	1209.54	11	-1.7	605.777	2	32.82	0
Q4QBS0	K.VGDSIDVK.G	Y	32.52	831.434	8	3.3	416.725	2	28.33	47131
Q4QBS0	K.ELGYSSSGVFK.F	Y	29.56	1172.57	11	0.7	587.292	2	61.34	35189
Q4QCP3	G.GAGGGGGADEAR.G	Y	34.48	973.421	12	17.7	487.725	2	23.47	0
Q4QCP3	P.SITGSSSGGS(+57.02)GGIAGVR.M	Y	24.71	1505.74	17	2.5	753.879	2	72.09	46712
Q4Q1A9	R.VVC(+57.02)NNTLSYR.T	Y	32.15	1224.59	10	0.5	613.302	2	38.62	15922
Q4Q1A9	K.TGATISIQTSK.T	Y	26.29	1105.6	11	-3.2	553.803	2	35.68	9776.4
Q4QAQ6	R.TDIPDADIASLK.T	Y	31.42	1257.65	12	0.2	629.829	2	74.31	41859
Q4QAQ6	R.NNPLYLGLR.K	Y	27.71	1058.59	9	4.6	530.302	2	75.47	14467
Q4QEK5	R.DAIISTAQHEFR.T	Y	32.33	1386.69	12	1.7	694.351	2	61.76	0
Q4QEK5	R.LTSTEQETR.A	Y	24.83	1063.51	9	-3	532.762	2	11.68	1671.9
Q27687	K.ITDFGFAK.R	Y	30.16	897.46	8	1.4	449.737	2	61.81	16892
Q27687	R.ETVGTGTFGR.V	Y	28.48	1023.5	10	-1	512.755	2	38.74	18137
Q95Z92	R.ITDADAPK.L	Y	29.19	829.418	8	1.1	415.716	2	14.99	0
Q95Z92	R.LPGPIVMSSSK.T	Y	27.49	1114.61	11	-0.4	558.309	2	56.29	49171
E9ADI5	R.WIGSSASFQER.L	Y	29.88	1266.6	11	1.8	634.307	2	60.4	12886
E9ADI5	R.LLVSLGEEK.H	Y	24.85	986.565	9	1.1	494.289	2	60.35	27930
Q4QBL8	R.WIGSSASFQER.L	Y	29.88	1266.6	11	1.8	634.307	2	60.4	12886
Q4QBL8	R.LLVSLGEEK.H	Y	24.85	986.565	9	1.1	494.289	2	60.35	27930

## Sheet: Peptides R3 a-puf1
UniProt ID	Peptide	Unique	-10lgP	Mass	Length	ppm	m/z	z	RT	Area
Q4QDF2	R.IDAENPSVITILEPAR.G	Y	82.17	1736.93	16	-0.1	869.475	2	92.74	2281400
Q4QDF2	R.TGAAGAEGNEFHDGVK.I	N	78.77	1558.7	16	2	780.361	2	27.89	2442200
Q4QDF2	R.AQSLVTGQPVMNSVR.R	N	75.98	1585.82	15	0.7	793.922	2	56.93	535440
Q4QDF2	K.TFTMLGYAPSTSDIR.A	N	74.74	1658.8	15	0.6	830.409	2	86.92	835510
Q4QDF2	R.LHEEELATQAER.F	Y	73.85	1424.69	12	0.9	713.355	2	32.33	300600
Q4QDF2	R.SEFYESPATTK.A	Y	73.84	1258.57	11	-0.7	630.294	2	41.47	831920
Q4QDF2	R.VEVSYYEIYNEK.V	N	73.31	1534.72	12	1.5	768.37	2	71.76	668760
Q4QDF2	R.NSPNSGPFIEGLTWK.M	N	72.94	1645.81	15	0.4	823.915	2	89.67	533270
Q4QDF2	R.AQSLVTGQPVM(+15.99)NSVR.R	N	72.9	1601.82	15	0.6	801.92	2	43.58	277260
Q4QDF2	R.AQSLVTGQPVMN(+.98)SVR.R	N	71.48	1586.81	15	-0.3	794.413	2	57.63	33693
Q4QDF2	K.TFTM(+15.99)LGYAPSTSDIR.A	N	70.59	1674.79	15	1.2	838.407	2	71.18	305580
Q4QDF2	R.SKLNLVDLAGSER.T	N	66.87	1400.76	13	1	701.391	2	59.18	1079300
Q4QDF2	K.LNLVDLAGSER.T	N	65.84	1185.64	11	-1.2	593.826	2	76.03	1037600
Q4QDF2	K.KNEDPQVVLIR.E	Y	63.27	1309.74	11	2.5	655.878	2	43.2	773920
Q4QDF2	K.INQSLTVLGR.V	N	60.13	1099.63	10	1.8	550.827	2	53.3	0
Q4QDF2	R.ALTTEVSLHR.R	Y	58.99	1125.61	10	1.8	563.817	2	37.71	173330
Q4QDF2	R.AQSLVTGQ(+.98)PVMNSVR.R	N	58.72	1586.81	15	-0.7	794.413	2	61.31	195280
Q4QDF2	K.GAVQQQQLLDR.H	Y	57.94	1254.67	11	0.1	628.343	2	39.82	399550
Q4QDF2	K.SSALEADLHK.M	Y	57.02	1069.54	10	2.1	535.78	2	28.78	271970
Q4QDF2	K.RLHEEELATQAER.F	Y	56.14	1580.79	13	0.6	527.939	3	27.25	265780
Q4QDF2	R.SHEISEMER.R	Y	54.75	1116.49	9	2.6	559.254	2	20.77	97756
Q4QDF2	R.MRDEYQQEIER.L	Y	54.08	1495.67	11	-0.3	748.845	2	34.68	280110
Q4QDF2	R.LADLSQNK.G	N	50.74	887.471	8	5.3	444.746	2	20.5	640250
Q4QDF2	R.FDNIDTIM(+15.99)ELVK.D	Y	46.7	1452.72	12	0.8	727.368	2	92.74	8574.2
Q4QDF2	R.GFRPLSTHIFNR.C	Y	43.54	1443.77	12	2.3	482.267	3	53.13	454910
Q4QDF2	R.AKDSDFTYR.V	N	42.48	1101.51	9	1.3	551.764	2	24.35	0
Q4QDF2	R.GVTIEPESLK.A	Y	41.98	1071.58	10	0.4	536.799	2	49.15	866070
Q4QDF2	K.GGGFSIPYR.E	N	41.76	952.477	9	1.4	477.248	2	60.49	1044200
Q4QDF2	R.GLAFMER.V	Y	40.32	822.406	7	3.2	412.213	2	54.57	303200
Q4QDF2	R.DAVAQLEGR.L	Y	39.63	957.488	9	1.1	479.753	2	45.93	347560
Q4QDF2	K.GAVQ(+.98)QQQLLDR.H	Y	39.19	1255.65	11	-2.1	628.834	2	42.98	45869
Q4QDF2	R.LEGDIGDR.H	Y	38.84	873.419	8	2	437.719	2	25.16	272680
Q4QDF2	K.GAVQQQQ(+.98)LLDR.H	Y	38.77	1255.65	11	-2.1	628.834	2	42.98	45869
Q4QDF2	K.INQ(+.98)SLTVLGR.V	N	38.41	1100.62	10	1.6	551.319	2	59.36	387160
Q4QDF2	K.MVSKEEDVGR.V	N	38.01	1148.55	10	-1.7	575.283	2	14.93	119790
Q4QDF2	R.ALVYDKDYMNFR.Q	Y	37.5	1533.73	12	1.9	512.252	3	67.68	303570
Q4QDF2	R.NGVDTFLN(+.98)GGMNSAR.R	Y	36.17	1552.69	15	19.3	777.371	2	68.72	0
Q4QDF2	R.ELREQVVDLEQR.L	Y	35.69	1512.79	12	2.4	505.273	3	51.19	141140
Q4QDF2	R.ARLEGDIGDR.H	Y	35.01	1100.56	10	4.1	551.29	2	24.21	66693
Q4QDF2	K.DKETLLLR.A	Y	34.13	986.576	8	0.8	494.297	2	39.13	243660
Q4QDF2	K.DGTESEQSDIR.N	Y	31.57	1235.53	11	0.7	618.773	2	21.53	154300
Q4QDF2	K.LKELDEKER.L	Y	31.37	1158.62	9	1.5	580.322	2	13.14	14735
Q4QDF2	R.LLR(+.98)NEVHDAKR.T	Y	30.6	1350.74	11	3.4	451.256	3	15.3	12681
Q4QDF2	K.DSDFTYR.V	N	30.38	902.377	7	1.6	452.198	2	38.1	187360
Q4QDF2	R.ACTDLFDGLR.A	N	29.87	1109.52	10	0.7	555.768	2	98.1	31908
Q4QDF2	R.TGAAGAEGNE(+14.02)FHDGVK.I	N	28.44	1572.72	16	-3.6	525.246	3	34.65	85161
Q4QDF2	R.LQN(+.98)QLENER.L	Y	27.89	1143.55	9	0.7	572.785	2	30.31	113310
Q4QDF2	R.LQD(sub N)QLENER.L	Y	27.13	1143.55	9	1.3	572.785	2	29.22	81430
Q4QDF2	R.EQVVDLEQR.L	Y	25.93	1114.56	9	0.1	558.29	2	42.29	626360
Q4QDF2	K.NEDPQVVLIR.E	Y	25.04	1181.64	10	3.1	591.831	2	57.11	248100
Q4QDF2	R.VQLAQER.M	Y	24.69	842.461	7	2.6	422.24	2	19.31	469020
Q4QDF2	K.GAVQQQ(+.98)QLLDR.H	Y	23.28	1255.65	11	2.4	628.836	2	44.51	0
Q4QDF2	R.LQNQLENER.L	Y	22.29	1142.57	9	1	572.293	2	26.94	0
Q4QDF2	R.SRFDNIDTIMELVK.D	Y	21.88	1679.86	14	1.9	560.962	3	102.02	39068
Q4QDF2	K.DGTES(+14.02)EQSDIR.N	Y	21.75	1249.54	11	-0.2	625.78	2	30.61	15038
Q4QDF3	R.IDAQNPTQLTILDPSR.G	Y	82.89	1780.93	16	1.8	891.477	2	81.81	397620
Q4QDF3	R.TGAAGAEGNEFHDGVK.I	N	78.77	1558.7	16	2	780.361	2	27.89	2442200
Q4QDF3	R.AQSLVTGQPVMNSVR.R	N	75.98	1585.82	15	0.7	793.922	2	56.93	535440
Q4QDF3	R.TNEQLQSELTSANK.E	Y	75.58	1561.76	14	-1.5	781.887	2	46.54	189540
Q4QDF3	K.TFTMLGYAPSTSDIR.A	N	74.74	1658.8	15	0.6	830.409	2	86.92	835510
Q4QDF3	R.VEVSYYEIYNEK.V	N	73.31	1534.72	12	1.5	768.37	2	71.76	668760
Q4QDF3	R.NSPNSGPFIEGLTWK.M	N	72.94	1645.81	15	0.4	823.915	2	89.67	533270
Q4QDF3	R.AQSLVTGQPVM(+15.99)NSVR.R	N	72.9	1601.82	15	0.6	801.92	2	43.58	277260
Q4QDF3	R.AQSLVTGQPVMN(+.98)SVR.R	N	71.48	1586.81	15	-0.3	794.413	2	57.63	33693
Q4QDF3	K.TFTM(+15.99)LGYAPSTSDIR.A	N	70.59	1674.79	15	1.2	838.407	2	71.18	305580
Q4QDF3	K.EAGGSNYTNEYVR.G	Y	69.89	1458.64	13	-0.7	730.327	2	41.47	81503
Q4QDF3	R.SKLNLVDLAGSER.T	N	66.87	1400.76	13	1	701.391	2	59.18	1079300
Q4QDF3	R.EHLAEVSALTAQYR.E	Y	66.23	1586.81	14	1.1	529.944	3	61.31	326530
Q4QDF3	K.LNLVDLAGSER.T	N	65.84	1185.64	11	-1.2	593.826	2	76.03	1037600
Q4QDF3	R.QGGALQELQER.H	Y	64.27	1227.62	11	-0.2	614.819	2	46.26	105340
Q4QDF3	K.SGKLDGDTESTIAK.L	Y	62.61	1420.7	14	-0.8	711.361	2	24.3	18673
Q4QDF3	R.TNEQ(+.98)LQSELTSANK.E	Y	62.27	1562.74	14	-0.4	782.38	2	49.02	10175
Q4QDF3	R.LKEAGGSNYTNEYVR.G	Y	61.53	1699.82	15	1.9	567.615	3	37.71	427130
Q4QDF3	K.INQSLTVLGR.V	N	60.13	1099.63	10	1.8	550.827	2	53.3	0
Q4QDF3	R.AQSLVTGQ(+.98)PVMNSVR.R	N	58.72	1586.81	15	-0.7	794.413	2	61.31	195280
Q4QDF3	K.LDGDTESTIAK.L	Y	56.95	1148.56	11	2.2	575.288	2	28.71	248260
Q4QDF3	R.Q(-17.03)KEVSNSSELR.M	Y	55.81	1258.62	11	-0.2	630.317	2	27.14	91581
Q4QDF3	R.AFVSDKDYAAFR.A	Y	55.73	1388.67	12	-2.8	695.343	2	56.5	458690
Q4QDF3	R.NVDPTIMELR.E	Y	52.14	1186.6	10	2.8	594.311	2	68.83	280930
Q4QDF3	R.GFQSSGEVDER.S	Y	50.99	1209.53	11	3.4	605.774	2	28.61	16097
Q4QDF3	R.LADLSQNK.G	N	50.74	887.471	8	5.3	444.746	2	20.5	640250
Q4QDF3	R.GFRPLTTHPFTR.C	Y	49.66	1428.76	12	3.1	477.264	3	45	188260
Q4QDF3	K.EVSNSSELR.M	Y	43.43	1019.49	9	1	510.753	2	17.27	116040
Q4QDF3	R.AKDSDFTYR.V	N	42.48	1101.51	9	1.3	551.764	2	24.35	0
Q4QDF3	K.GGGFSIPYR.E	N	41.76	952.477	9	1.4	477.248	2	60.49	1044200
Q4QDF3	K.INQ(+.98)SLTVLGR.V	N	38.41	1100.62	10	1.6	551.319	2	59.36	387160
Q4QDF3	K.MVSKEEDVGR.V	N	38.01	1148.55	10	-1.7	575.283	2	14.93	119790
Q4QDF3	R.AQVVDLR.L	Y	36.25	799.455	7	0.4	400.736	2	32.58	472550
Q4QDF3	K.EIVLLQTK.L	Y	36.11	942.575	8	-1.5	472.295	2	54.91	446740
Q4QDF3	R.AEYQGDLKR.L	Y	34.81	1078.54	9	0.3	540.279	2	18.45	49982
Q4QDF3	K.VDTYLTGGMNSAR.R	Y	33.89	1383.65	13	1.3	692.833	2	52.29	47469
Q4QDF3	K.VDTYLTGGM(+15.99)NSAR.R	Y	33.69	1399.64	13	1.1	700.83	2	39.33	41441
Q4QDF3	K.DSDFTYR.V	N	30.38	902.377	7	1.6	452.198	2	38.1	187360
Q4QDF3	R.ACTDLFDGLR.A	N	29.87	1109.52	10	0.7	555.768	2	98.1	31908
Q4QDF3	K.SIGQDMER.E	Y	28.5	934.418	8	2.8	468.219	2	26.56	0
Q4QDF3	R.TGAAGAEGNE(+14.02)FHDGVK.I	N	28.44	1572.72	16	-3.6	525.246	3	34.65	85161
Q4QDF3	K.EYAERDEER.L	Y	27.4	1195.51	9	1.4	598.765	2	11.11	0
Q4QDF3	R.QKEVSNSSELR.M	Y	24.44	1275.64	11	1.4	426.223	3	12.48	80245
Q4QDF3	R.NAIESMR.K	Y	21.16	819.391	7	1	410.704	2	26.16	74524
E9AE36	R.GAHEKGEELLASVEVGTK.W	Y	77.93	1852.95	18	2.1	927.488	2	55.71	1454200
E9AE36	R.SQLDATQLAQVPTR.T	Y	74.99	1526.81	14	1.6	764.413	2	62.2	4392600
E9AE36	R.VVSFTQLIDNSIAK.M	Y	73.98	1533.84	14	1.6	767.931	2	103.42	7299100
E9AE36	R.AIKENEEMQEEAWNK.I	Y	72.71	1847.84	15	0.2	924.928	2	44.02	734010
E9AE36	K.LRQGVEEELAMLK.E	Y	71.93	1514.81	13	1.7	505.947	3	68.38	514170
E9AE36	K.GEELLASVEVGTK.W	Y	68.13	1330.7	13	3.5	666.36	2	68.44	45064
E9AE36	R.VVSFTQ(+.98)LIDNSIAK.M	Y	68.12	1534.82	14	1.6	768.423	2	105.15	541530
E9AE36	R.RVENAQFLEIAAQHK.K	Y	66.87	1752.93	15	0.4	585.318	3	51.45	1031400
E9AE36	R.YDKTNQDLAALR.L	Y	66.58	1406.72	12	0.3	704.367	2	39.89	1467600
E9AE36	R.VVSFTQLIDN(+.98)SIAK.M	Y	66.19	1534.82	14	0.7	768.422	2	106.69	448080
E9AE36	R.SQLDATQLAQ(+.98)VPTR.T	Y	65.13	1527.79	14	1.7	764.905	2	64.06	742010
E9AE36	K.ADLEDAEAAK.R	Y	64.94	1031.48	10	2.6	516.749	2	29.39	279550
E9AE36	R.SQLDATQ(+.98)LAQVPTR.T	Y	63.41	1527.79	14	-0.7	764.903	2	65.6	1274900
E9AE36	K.WNLMEAYDLAK.L	Y	62.8	1352.64	11	2.4	677.332	2	102.37	752170
E9AE36	R.QGVEEELAM(+15.99)LK.E	Y	59.76	1261.62	11	1.5	631.821	2	72.04	302720
E9AE36	R.M(+15.99)LYLTLGSLIYK.K	Y	59	1429.79	12	2	715.905	2	105.06	48343
E9AE36	R.RVENAQFLEIAAQHKK.L	Y	58.42	1881.02	16	1.6	628.017	3	41.65	250750
E9AE36	R.VENAQFLEIAAQHK.K	Y	58.4	1596.83	14	1.3	533.285	3	61.31	962540
E9AE36	R.QGVEEELAMLK.E	Y	57.81	1245.63	11	0.6	623.823	2	79.17	1121100
E9AE36	K.LRQGVEEELAM(+15.99)LK.E	Y	55.45	1530.81	13	1.1	511.278	3	62.72	71683
E9AE36	R.SQ(+.98)LDATQ(+.98)LAQVPTR.T	Y	55.29	1528.77	14	0.1	765.396	2	68.81	0
E9AE36	M(+42.01)(+15.99)M(+15.99)TPEDATGLEAARK.Q	Y	54.55	1693.77	15	-1	847.891	2	46.38	247420
E9AE36	M(+42.01)(+15.99)MTPEDATGLEAAR.K	Y	54.02	1549.68	14	1	775.848	2	74.25	492880
E9AE36	K.WNLM(+15.99)EAYDLAK.L	Y	51.61	1368.64	11	1.3	685.329	2	90.54	458460
E9AE36	R.Q(-17.03)LQNLGTDRFDEVK.R	Y	51.28	1644.81	14	0.1	823.415	2	79.35	809690
E9AE36	R.YDKTN(+.98)QDLAALR.L	Y	50.97	1407.7	12	1.7	704.86	2	45	16442
E9AE36	K.TNQDLAALR.L	Y	50.39	1000.53	9	1.5	501.274	2	38.41	744630
E9AE36	R.SQLDATQ(+.98)LAQ(+.98)VPTR.T	Y	50.39	1528.77	14	-0.4	765.396	2	67.43	160050
E9AE36	R.AIKENEEM(+15.99)QEEAWNK.I	Y	49.81	1863.83	15	-2.1	622.284	3	34.94	0
E9AE36	K.Q(-17.03)ANQETSQMKDAK.R	Y	49.7	1460.66	13	2.2	731.339	2	24.16	45317
E9AE36	R.VVSFTQ(+.98)LIDN(+.98)SIAK.M	Y	49.05	1535.81	14	1.2	768.914	2	107.95	12154
E9AE36	M(+42.01)M(+15.99)TPEDATGLEAARK.Q	Y	47.47	1677.77	15	0.8	839.895	2	59.01	351130
E9AE36	M(+42.01)MTPEDATGLEAAR.K	Y	46.13	1533.68	14	1.5	767.851	2	89.88	250140
E9AE36	R.LEVHKEHLEYFR.M	Y	45.62	1598.82	12	0.3	533.949	3	39.52	1069100
E9AE36	M(+42.01)M(+31.99)TPEDATGLEAAR.K	Y	45.5	1565.67	14	-0.6	783.844	2	59.36	354040
E9AE36	R.Q(-17.03)GVEEELAMLKEK.Q	Y	45.07	1485.74	13	0.3	743.879	2	87.89	93476
E9AE36	R.Q(+.98)LQNLGTDRFDEVK.R	Y	43.69	1662.82	14	2	832.422	2	56.58	31253
E9AE36	K.RRVENAQFLEIAAQHK.K	Y	43.37	1909.03	16	1.6	478.266	4	43.5	495330
E9AE36	R.Q(-17.03)GVEEELAMLK.E	Y	43.25	1228.6	11	1.7	615.31	2	104.32	327360
E9AE36	R.Q(-17.03)GVEEELAM(+15.99)LK.E	Y	42.25	1244.6	11	2.6	623.308	2	97.34	161010
E9AE36	R.YDKTNQ(+.98)DLAALR.L	Y	42.2	1407.7	12	-2.5	704.857	2	43.29	168780
E9AE36	K.HIQDAIQK.A	Y	41.71	951.514	8	1.6	476.766	2	15.54	2259400
E9AE36	R.VC(+57.02)GLEMSQR.E	Y	41.52	1078.49	9	1.2	540.254	2	37.55	175060
E9AE36	R.Q(-17.03)LQ(+.98)NLGTDRFDEVK.R	Y	40.18	1645.79	14	0.8	823.908	2	81.53	127340
E9AE36	K.SHLTKQ(+.98)EEVR.I	Y	39.32	1226.63	10	1.8	409.884	3	9.75	242690
E9AE36	R.RIEEVDREEK.R	Y	38.94	1301.66	10	1	434.895	3	11.51	2736500
E9AE36	K.Q(-17.03)ANQETSQMK.D	Y	38.1	1146.5	10	0.6	574.258	2	26.27	161810
E9AE36	K.RLEEIDR.N	N	36.72	929.493	7	-1.6	465.754	2	18.49	3708600
E9AE36	K.LRQ(+.98)GVEEELAMLK.E	Y	36.69	1515.8	13	4.1	506.276	3	72.22	55432
E9AE36	R.IAAEREEIKR.A	N	36.48	1213.68	10	0.7	607.848	2	15.58	202130
E9AE36	K.ADLE(+14.02)DAEAAKR.Y	Y	35.99	1201.59	11	2	601.807	2	28.99	43271
E9AE36	M.TPEDATGLEAAR.K	Y	33.62	1229.59	12	3.1	615.805	2	38.07	0
E9AE36	K.MEKVEEELRR.S	Y	32.17	1317.67	10	1.1	440.233	3	27.05	1235800
E9AE36	R.LIELLKDK.F	Y	31.23	970.606	8	1.2	486.312	2	47.44	729050
E9AE36	M.MTPEDATGLEAAR.K	Y	31.06	1360.63	13	1.8	681.325	2	52.03	122890
E9AE36	M(+42.01)(+15.99)MTPEDATGLEAARK.Q	Y	30.51	1677.77	15	0.8	839.895	2	59.01	351130
E9AE36	R.IEEVDREEKR.R	Y	30.13	1301.66	10	2.7	651.84	2	12.76	9481.6
E9AE36	K.DKFGLIGK.C	Y	29.95	876.507	8	-1.9	439.261	2	42.55	368470
E9AE36	R.IEEVDREEK.R	Y	29.5	1145.56	9	3.4	573.789	2	14.35	307990
E9AE36	K.C(+71.04)EEENAQFK.E	Y	29.13	1167.49	9	-0.1	584.752	2	23.6	152690
E9AE36	K.HIQDAIQ(+.98)K.A	Y	29.05	952.498	8	1.6	477.258	2	17.62	479490
E9AE36	K.QAAALDDFK.E	Y	29.03	977.482	9	1	489.75	2	44.02	126130
E9AE36	R.AIKENEEM(+15.99)Q(+.98)EEAWNK.I	Y	27.84	1864.81	15	7.5	622.619	3	34.87	172890
E9AE36	K.QANQETSQMKDAK.R	Y	26.99	1477.68	13	1.4	493.57	3	10.18	78766
E9AE36	K.KVLQDLR.Q	Y	26.02	870.529	7	1.5	436.273	2	22.03	477220
E9AE36	R.SQLD(+53.92)ATQLAQVPTR.T	Y	24.74	1580.72	14	0.8	527.917	3	62.03	0
E9AE36	R.VENAQFLEIAAQHKK.L	Y	21.71	1724.92	15	1.5	575.983	3	48.85	419960
E9AE36	R.IAAEREEIK.R	N	21.66	1057.58	9	1.1	529.798	2	17.27	82208
E9AE37	R.GAHEKGEELLASVEVGTK.W	Y	77.93	1852.95	18	2.1	927.488	2	55.71	1454200
E9AE37	R.SQLDATQLAQVPTR.T	Y	74.99	1526.81	14	1.6	764.413	2	62.2	4392600
E9AE37	R.VVSFTQLIDNSIAK.M	Y	73.98	1533.84	14	1.6	767.931	2	103.42	7299100
E9AE37	R.AIKENEEMQEEAWNK.I	Y	72.71	1847.84	15	0.2	924.928	2	44.02	734010
E9AE37	K.LRQGVEEELAMLK.E	Y	71.93	1514.81	13	1.7	505.947	3	68.38	514170
E9AE37	K.GEELLASVEVGTK.W	Y	68.13	1330.7	13	3.5	666.36	2	68.44	45064
E9AE37	R.VVSFTQ(+.98)LIDNSIAK.M	Y	68.12	1534.82	14	1.6	768.423	2	105.15	541530
E9AE37	R.RVENAQFLEIAAQHK.K	Y	66.87	1752.93	15	0.4	585.318	3	51.45	1031400
E9AE37	R.YDKTNQDLAALR.L	Y	66.58	1406.72	12	0.3	704.367	2	39.89	1467600
E9AE37	R.VVSFTQLIDN(+.98)SIAK.M	Y	66.19	1534.82	14	0.7	768.422	2	106.69	448080
E9AE37	R.SQLDATQLAQ(+.98)VPTR.T	Y	65.13	1527.79	14	1.7	764.905	2	64.06	742010
E9AE37	K.ADLEDAEAAK.R	Y	64.94	1031.48	10	2.6	516.749	2	29.39	279550
E9AE37	R.SQLDATQ(+.98)LAQVPTR.T	Y	63.41	1527.79	14	-0.7	764.903	2	65.6	1274900
E9AE37	K.WNLMEAYDLAK.L	Y	62.8	1352.64	11	2.4	677.332	2	102.37	752170
E9AE37	R.QGVEEELAM(+15.99)LK.E	Y	59.76	1261.62	11	1.5	631.821	2	72.04	302720
E9AE37	R.M(+15.99)LYLTLGSLIYK.K	Y	59	1429.79	12	2	715.905	2	105.06	48343
E9AE37	R.RVENAQFLEIAAQHKK.L	Y	58.42	1881.02	16	1.6	628.017	3	41.65	250750
E9AE37	R.VENAQFLEIAAQHK.K	Y	58.4	1596.83	14	1.3	533.285	3	61.31	962540
E9AE37	R.QGVEEELAMLK.E	Y	57.81	1245.63	11	0.6	623.823	2	79.17	1121100
E9AE37	K.LRQGVEEELAM(+15.99)LK.E	Y	55.45	1530.81	13	1.1	511.278	3	62.72	71683
E9AE37	R.SQ(+.98)LDATQ(+.98)LAQVPTR.T	Y	55.29	1528.77	14	0.1	765.396	2	68.81	0
E9AE37	M(+42.01)(+15.99)M(+15.99)TPEDATGLEAARK.Q	Y	54.55	1693.77	15	-1	847.891	2	46.38	247420
E9AE37	M(+42.01)(+15.99)MTPEDATGLEAAR.K	Y	54.02	1549.68	14	1	775.848	2	74.25	492880
E9AE37	K.WNLM(+15.99)EAYDLAK.L	Y	51.61	1368.64	11	1.3	685.329	2	90.54	458460
E9AE37	R.Q(-17.03)LQNLGTDRFDEVK.R	Y	51.28	1644.81	14	0.1	823.415	2	79.35	809690
E9AE37	R.YDKTN(+.98)QDLAALR.L	Y	50.97	1407.7	12	1.7	704.86	2	45	16442
E9AE37	K.TNQDLAALR.L	Y	50.39	1000.53	9	1.5	501.274	2	38.41	744630
E9AE37	R.SQLDATQ(+.98)LAQ(+.98)VPTR.T	Y	50.39	1528.77	14	-0.4	765.396	2	67.43	160050
E9AE37	R.AIKENEEM(+15.99)QEEAWNK.I	Y	49.81	1863.83	15	-2.1	622.284	3	34.94	0
E9AE37	K.Q(-17.03)ANQETSQMKDAK.R	Y	49.7	1460.66	13	2.2	731.339	2	24.16	45317
E9AE37	R.VVSFTQ(+.98)LIDN(+.98)SIAK.M	Y	49.05	1535.81	14	1.2	768.914	2	107.95	12154
E9AE37	M(+42.01)M(+15.99)TPEDATGLEAARK.Q	Y	47.47	1677.77	15	0.8	839.895	2	59.01	351130
E9AE37	M(+42.01)MTPEDATGLEAAR.K	Y	46.13	1533.68	14	1.5	767.851	2	89.88	250140
E9AE37	R.LEVHKEHLEYFR.M	Y	45.62	1598.82	12	0.3	533.949	3	39.52	1069100
E9AE37	M(+42.01)M(+31.99)TPEDATGLEAAR.K	Y	45.5	1565.67	14	-0.6	783.844	2	59.36	354040
E9AE37	R.Q(-17.03)GVEEELAMLKEK.Q	Y	45.07	1485.74	13	0.3	743.879	2	87.89	93476
E9AE37	R.Q(+.98)LQNLGTDRFDEVK.R	Y	43.69	1662.82	14	2	832.422	2	56.58	31253
E9AE37	K.RRVENAQFLEIAAQHK.K	Y	43.37	1909.03	16	1.6	478.266	4	43.5	495330
E9AE37	R.Q(-17.03)GVEEELAMLK.E	Y	43.25	1228.6	11	1.7	615.31	2	104.32	327360
E9AE37	R.Q(-17.03)GVEEELAM(+15.99)LK.E	Y	42.25	1244.6	11	2.6	623.308	2	97.34	161010
E9AE37	R.YDKTNQ(+.98)DLAALR.L	Y	42.2	1407.7	12	-2.5	704.857	2	43.29	168780
E9AE37	K.HIQDAIQK.A	Y	41.71	951.514	8	1.6	476.766	2	15.54	2259400
E9AE37	R.VC(+57.02)GLEMSQR.E	Y	41.52	1078.49	9	1.2	540.254	2	37.55	175060
E9AE37	R.Q(-17.03)LQ(+.98)NLGTDRFDEVK.R	Y	40.18	1645.79	14	0.8	823.908	2	81.53	127340
E9AE37	K.SHLTKQ(+.98)EEVR.I	Y	39.32	1226.63	10	1.8	409.884	3	9.75	242690
E9AE37	R.RIEEVDREEK.R	Y	38.94	1301.66	10	1	434.895	3	11.51	2736500
E9AE37	K.Q(-17.03)ANQETSQMK.D	Y	38.1	1146.5	10	0.6	574.258	2	26.27	161810
E9AE37	K.RLEEIDR.N	N	36.72	929.493	7	-1.6	465.754	2	18.49	3708600
E9AE37	K.LRQ(+.98)GVEEELAMLK.E	Y	36.69	1515.8	13	4.1	506.276	3	72.22	55432
E9AE37	R.IAAEREEIKR.A	N	36.48	1213.68	10	0.7	607.848	2	15.58	202130
E9AE37	K.ADLE(+14.02)DAEAAKR.Y	Y	35.99	1201.59	11	2	601.807	2	28.99	43271
E9AE37	M.TPEDATGLEAAR.K	Y	33.62	1229.59	12	3.1	615.805	2	38.07	0
E9AE37	K.MEKVEEELRR.S	Y	32.17	1317.67	10	1.1	440.233	3	27.05	1235800
E9AE37	R.LIELLKDK.F	Y	31.23	970.606	8	1.2	486.312	2	47.44	729050
E9AE37	M.MTPEDATGLEAAR.K	Y	31.06	1360.63	13	1.8	681.325	2	52.03	122890
E9AE37	M(+42.01)(+15.99)MTPEDATGLEAARK.Q	Y	30.51	1677.77	15	0.8	839.895	2	59.01	351130
E9AE37	R.IEEVDREEKR.R	Y	30.13	1301.66	10	2.7	651.84	2	12.76	9481.6
E9AE37	K.DKFGLIGK.C	Y	29.95	876.507	8	-1.9	439.261	2	42.55	368470
E9AE37	R.IEEVDREEK.R	Y	29.5	1145.56	9	3.4	573.789	2	14.35	307990
E9AE37	K.C(+71.04)EEENAQFK.E	Y	29.13	1167.49	9	-0.1	584.752	2	23.6	152690
E9AE37	K.HIQDAIQ(+.98)K.A	Y	29.05	952.498	8	1.6	477.258	2	17.62	479490
E9AE37	K.QAAALDDFK.E	Y	29.03	977.482	9	1	489.75	2	44.02	126130
E9AE37	R.AIKENEEM(+15.99)Q(+.98)EEAWNK.I	Y	27.84	1864.81	15	7.5	622.619	3	34.87	172890
E9AE37	K.QANQETSQMKDAK.R	Y	26.99	1477.68	13	1.4	493.57	3	10.18	78766
E9AE37	K.KVLQDLR.Q	Y	26.02	870.529	7	1.5	436.273	2	22.03	477220
E9AE37	R.SQLD(+53.92)ATQLAQVPTR.T	Y	24.74	1580.72	14	0.8	527.917	3	62.03	0
E9AE37	R.VENAQFLEIAAQHKK.L	Y	21.71	1724.92	15	1.5	575.983	3	48.85	419960
E9AE37	R.IAAEREEIK.R	N	21.66	1057.58	9	1.1	529.798	2	17.27	82208
Q4Q5P5	R.AIVQGPDSDMPPPGER.Q	Y	81.68	1664.78	16	0.3	833.401	2	50.03	2509100
Q4Q5P5	R.AKPTNSQAAPSALVLSPTR.E	Y	73.86	1908.04	19	-2.5	955.029	2	46.91	5772800
Q4Q5P5	R.AIVQGPDSDM(+15.99)PPPGER.Q	Y	73.64	1680.78	16	-1.8	841.397	2	40.51	1126000
Q4Q5P5	R.M(+15.99)LDMGFEPQIR.A	Y	70.13	1351.63	11	-0.8	676.822	2	75.97	261350
Q4Q5P5	R.GFNDAQGTYGGGFNR.N	Y	69.59	1559.68	15	0.5	780.847	2	54.5	1407000
Q4Q5P5	R.MLDM(+15.99)GFEPQIR.A	Y	69.13	1351.63	11	0.5	676.823	2	68.12	397720
Q4Q5P5	R.VGSTTENITQDVR.W	Y	67.95	1418.7	13	-0.1	710.359	2	41.54	5477600
Q4Q5P5	K.E(-18.01)HTPGINFDQYEAIK.V	Y	66.18	1742.83	15	0.7	872.423	2	80.97	54974
Q4Q5P5	R.VLVATDVASR.G	Y	66	1029.58	10	0.9	515.8	2	40.43	6992700
Q4Q5P5	R.M(+15.99)LDM(+15.99)GFEPQIR.A	Y	65.7	1367.62	11	2.7	684.822	2	60.58	205650
Q4Q5P5	R.MLDMGFEPQIR.A	Y	65.27	1335.63	11	1.2	668.826	2	83.74	1124000
Q4Q5P5	R.GFNDAQGTYGGGFN(+.98)R.N	Y	64.47	1560.66	15	1.8	781.34	2	58.24	439860
Q4Q5P5	K.RGTAISFFNDKNR.N	Y	63.41	1524.78	13	0.1	509.269	3	40.59	865940
Q4Q5P5	K.EHTPGINFDQYEAIK.V	Y	61.04	1760.84	15	0.7	587.955	3	68.75	520640
Q4Q5P5	R.C(+71.04)VVVYGGADPR.H	Y	60.55	1205.59	11	0.9	603.803	2	42.99	143700
Q4Q5P5	R.VGSTTENITQ(+.98)DVR.W	Y	59.92	1419.68	13	1.5	710.852	2	43.74	643060
Q4Q5P5	R.QTLLYSATFPK.E	Y	55.8	1267.68	11	1.3	634.85	2	72.12	3055800
Q4Q5P5	R.YQKPTPVQK.Y	Y	55.55	1087.6	9	1.1	544.811	2	12.6	402580
Q4Q5P5	R.MLDMGFEPQ(+.98)IR.A	Y	55.24	1336.62	11	3.4	669.319	2	86.92	51061
Q4Q5P5	R.Q(+.98)TLLYSATFPK.E	Y	54.96	1268.67	11	1.6	635.342	2	75.72	430230
Q4Q5P5	R.AIVQ(+.98)GPDSDMPPPGER.Q	Y	54.58	1665.77	16	5	833.897	2	52.42	0
Q4Q5P5	R.AIVQ(+.98)GPDSDM(+15.99)PPPGER.Q	Y	54.51	1681.76	16	0.6	841.891	2	42.02	76568
Q4Q5P5	R.IPC(+57.02)SSIHGDR.V	Y	54.47	1140.53	10	1	571.277	2	18.29	123470
Q4Q5P5	R.LSDMFTR.G	Y	54.2	868.411	7	1.6	435.215	2	48.08	1780400
Q4Q5P5	R.C(+57.02)VVVYGGADPR.H	Y	53.86	1191.57	11	1.2	596.795	2	42.96	332980
Q4Q5P5	R.GFN(+.98)DAQGTYGGGFNR.N	Y	52.36	1560.66	15	1.8	781.34	2	58.24	439860
Q4Q5P5	R.ETNQTVLPEVQALAK.K	Y	51.88	1639.88	15	-0.6	820.948	2	76.6	2481800
Q4Q5P5	R.GTAISFFNDK.N	Y	51.61	1098.53	10	1.4	550.277	2	67.51	985020
Q4Q5P5	R.IPC(+71.04)SSIHGDR.V	Y	48.53	1154.55	10	0.1	578.284	2	19.97	37452
Q4Q5P5	R.NIVDDLIPLLR.E	Y	48.13	1279.75	11	1.3	640.885	2	115.01	1102500
Q4Q5P5	R.Q(-17.03)TLLYSATFPK.E	Y	47.58	1250.65	11	2.6	626.338	2	100.9	1007900
Q4Q5P5	R.E(-18.01)REEALDIFK.S	Y	47.22	1230.62	10	1.1	616.322	2	78.54	330860
Q4Q5P5	R.ELSIQIYEEGR.K	Y	46.54	1335.67	11	1.6	668.844	2	71.27	107470
Q4Q5P5	R.EREEALDIFK.S	Y	46.45	1248.63	10	-1.6	625.325	2	60.14	2813100
Q4Q5P5	R.N(+.98)GGGGGFR(+28.03)GGFGGFGGGAR.G	Y	46.19	1669.77	19	1.5	557.6	3	66.2	2416400
Q4Q5P5	R.FLVLDEADR.M	Y	46.11	1076.55	9	1.6	539.285	2	66.78	5751300
Q4Q5P5	R.GC(+57.02)GLLVATPGR.L	Y	45.31	1099.58	11	1.1	550.8	2	50.84	537200
Q4Q5P5	R.EFLYHHHFLQVGR.V	Y	45	1681.85	13	0.2	561.625	3	51.7	1218200
Q4Q5P5	K.RGTAISFFN(+.98)DKNR.N	Y	44.91	1525.76	13	1.4	509.597	3	44.83	198570
Q4Q5P5	R.DADYLER.Y	Y	44.6	880.393	7	8.3	441.208	2	37.09	896290
Q4Q5P5	R.NGGGGGFR(+28.03)GGFGGFGGGAR.G	Y	42.64	1668.79	19	0.8	557.271	3	54.08	752210
Q4Q5P5	R.AKPTNSQ(+.98)AAPSALVLSPTR.E	Y	42.07	1909.03	19	0.7	637.352	3	52.03	1028200
Q4Q5P5	R.GC(+71.04)GLLVATPGR.L	Y	42.01	1113.6	11	1.4	557.808	2	52.43	0
Q4Q5P5	R.VGSTTE(+14.02)NITQDVR.W	Y	40.42	1432.72	13	1.1	717.368	2	47.38	297270
Q4Q5P5	R.ELVGNNHYHR.E	Y	40.09	1237.6	10	2.6	619.808	2	15.05	17863
Q4Q5P5	R.VGSTTEN(+.98)ITQDVR.W	Y	39.94	1419.68	13	0.2	710.851	2	45.79	454240
Q4Q5P5	R.GTAISFFN(+.98)DK.N	Y	39.49	1099.52	10	3.2	550.77	2	71.76	76676
Q4Q5P5	N.SQAAPSALVLSPTR.E	Y	38.41	1396.77	14	-0.7	699.392	2	57.36	26680
Q4Q5P5	R.ETNQ(+.98)TVLPEVQALAK.K	Y	35.79	1640.86	15	1.4	821.442	2	80.97	499990
Q4Q5P5	R.WVEDM(+15.99)DKR.G	Y	33.12	1093.49	8	1	547.752	2	17.62	88621
Q4Q5P5	K.EIQQMAR.E	Y	32.28	874.433	7	2.3	438.226	2	19.57	795030
Q4Q5P5	R.GC(+57.02)LLEVLK.E	Y	31.55	930.521	8	2.7	466.27	2	70.71	184470
Q4Q5P5	R.GTAISFFNDKNR.N	Y	31.06	1368.68	12	0.2	685.348	2	51.87	219800
Q4Q5P5	R.VLVFVEK.K	Y	30.92	832.506	7	1.9	417.262	2	52.72	3610400
Q4Q5P5	R.N(+.98)IVDDLIPLLR.E	Y	29.3	1280.73	11	-1.5	641.375	2	119.47	15342
Q4Q5P5	R.WVEDMDKR.G	Y	29.12	1077.49	8	-2.9	539.753	2	31.61	245670
Q4Q5P5	R.M(+15.99)LD(-18.01)MGFEPQIR.A	Y	28.63	1333.62	11	1.3	667.818	2	80.57	111700
Q4Q5P5	R.N(+29.02)GGGGGFRGGFGGFGGGAR.G	Y	26.17	1669.77	19	1.4	835.896	2	66.2	108600
Q4Q5P5	G.C(+146.04)GLLVATPGR.L	Y	24.75	1131.57	10	-18	566.786	2	54.98	303280
Q4Q5P5	R.E(sub M)LDMGFEPQIR.A	Y	24.01	1333.63	11	-12.4	667.818	2	78.38	88968
Q4Q5P5	R.YQ(+.98)KPTPVQK.Y	Y	22.07	1088.59	9	1.5	545.303	2	14	118100
Q4QEM2	R.IIGQTEDENKSFDR.I	Y	79.57	1650.78	14	-0.2	826.402	2	35.76	3851000
Q4QEM2	K.AQLLEHLVELVADK.F	Y	79.4	1576.88	14	2	789.452	2	105.48	235750
Q4QEM2	R.HDKTGEELAELR.L	Y	73.16	1396.69	12	0.1	699.356	2	33.47	202970
Q4QEM2	R.AQVEEELEMLK.D	Y	69.89	1317.65	11	-0.9	659.833	2	76.28	182630
Q4QEM2	R.TVSLTGTIDNGVVK.M	Y	69.06	1402.77	14	1.2	702.393	2	64.06	1741100
Q4QEM2	K.WALTEAYDVQK.L	Y	68.93	1322.65	11	1	662.335	2	73.68	2190800
Q4QEM2	K.AAELLAAAESGTK.W	Y	68.8	1230.65	13	1.4	616.332	2	52.2	6041900
Q4QEM2	R.TVSLTGTIDN(+.98)GVVK.M	Y	68.43	1403.75	14	0.5	702.885	2	64.78	3490000
Q4QEM2	R.IIGQTEDENK.S	Y	67.16	1145.56	10	1.1	573.788	2	19.77	1273100
Q4QEM2	K.SEQLIAENVER.Q	Y	65.7	1286.65	11	-0.8	644.332	2	46.85	2798000
Q4QEM2	K.EKSEQLIAENVER.Q	Y	63.34	1543.78	13	0.9	772.902	2	42.01	1181400
Q4QEM2	R.AQVEEELEMLKDK.M	Y	63.01	1560.77	13	-1.5	781.393	2	67.43	2993100
Q4QEM2	K.AAELLAAAE(+14.02)SGTK.W	Y	54.17	1244.66	13	1.5	623.341	2	62.29	182430
Q4QEM2	K.VLQSQQYR.G	Y	52.42	1020.54	8	2.3	511.277	2	21.15	2440400
Q4QEM2	R.TKVLQSQQYR.G	Y	52.19	1249.68	10	0.3	625.848	2	18.95	195620
Q4QEM2	R.AFQETAALKDGK.R	Y	51.02	1277.66	12	1.3	426.896	3	29.84	2532400
Q4QEM2	R.AFQETAALK.D	Y	50.22	977.518	9	-1.6	489.767	2	36.67	1733600
Q4QEM2	K.SEQ(+.98)LIAENVER.Q	Y	50.18	1287.63	11	-0.1	644.824	2	50.03	195840
Q4QEM2	R.Q(-17.03)SQLDASDLAK.V	Y	48.65	1157.56	11	1.4	579.788	2	61.66	1003700
Q4QEM2	R.QSQLDASDLAK.V	Y	48.53	1174.58	11	-1.1	588.3	2	41.1	3187700
Q4QEM2	K.ADLEDAEALKR.Y	Y	46.05	1229.63	11	-1.5	615.821	2	40.51	1514100
Q4QEM2	R.LQVHQEYLEAFR.R	Y	44.81	1531.78	12	0.8	511.602	3	65.86	305510
Q4QEM2	R.AFQ(+.98)ETAALKDGK.R	Y	43.59	1278.65	12	-1.9	640.331	2	33.57	55675
Q4QEM2	K.AQLLEHLVELVADKFR.I	Y	43.09	1880.05	16	1.3	627.694	3	112.81	24506
Q4QEM2	K.VLQSQ(+.98)QYR.G	Y	42.96	1021.52	8	1	511.769	2	24.55	522760
Q4QEM2	K.VLQSQQ(+.98)YR.G	Y	41.94	1021.52	8	0.7	511.769	2	23.21	324400
Q4QEM2	R.QSQ(+.98)LDASDLAK.V	Y	39.74	1175.57	11	0.6	588.793	2	44.82	325440
Q4QEM2	R.VC(+57.02)GLEM(+15.99)SVR.E	Y	39.49	1065.49	9	1.7	533.757	2	34.36	124420
Q4QEM2	R.SLHDAIQK.A	Y	39.47	910.487	8	1.4	456.253	2	13.72	1508800
Q4QEM2	R.IIGQ(+.98)TEDENK.S	Y	39.1	1146.54	10	0.2	574.279	2	23.25	79325
Q4QEM2	R.AQVEEE(+14.02)LEMLK.D	Y	37.06	1331.66	11	0.6	666.842	2	79.17	53490
Q4QEM2	K.RLEEIDR.Q	N	36.72	929.493	7	-1.6	465.754	2	18.49	3708600
Q4QEM2	K.IAAEREELKR.T	N	36.48	1213.68	10	0.7	607.848	2	15.58	202130
Q4QEM2	K.SE(+14.02)QLIAENVER.Q	Y	35.39	1300.66	11	1.3	651.341	2	54.71	520270
Q4QEM2	R.TKVLQ(+.98)SQQYR.G	Y	33.91	1250.66	10	2.3	626.341	2	21.4	7807.7
Q4QEM2	K.EKSEQ(+.98)LIAENVER.Q	Y	32.81	1544.77	13	2.9	773.396	2	45	52273
Q4QEM2	R.LGTERFEEVK.R	Y	32.15	1206.62	10	-1.6	604.32	2	34.99	205650
Q4QEM2	R.AQVEEELEM(+15.99)LKDK.M	Y	30.18	1576.77	13	-0.9	789.391	2	62.97	133330
Q4QEM2	K.TGEELAELR.L	Y	30.02	1016.51	9	1.5	509.266	2	47.18	1919100
Q4QEM2	R.IIGQTEDENK(+14.02).S	Y	29.88	1159.57	10	-0.2	580.795	2	26.4	724560
Q4QEM2	K.AQ(+.98)LLEHLVELVADKFR.I	Y	29.4	1881.04	16	13.1	628.029	3	112.66	0
Q4QEM2	R.AQVEEELE(+14.02)MLK.D	Y	29.05	1331.66	11	0.6	666.842	2	79.17	53490
Q4QEM2	K.VLQ(+.98)SQ(+.98)QYR.G	Y	27.78	1022.5	8	1.2	512.261	2	28.16	19769
Q4QEM2	R.AFQ(+.98)ETAALK.D	Y	27.74	978.502	9	-0.9	490.259	2	40.52	274050
Q4QEM2	K.RAFQETAALK.D	Y	27.56	1133.62	10	0.3	567.819	2	27.25	46458
Q4QEM2	R.IIGQ(+.98)TEDENK(+14.02).S	Y	25.01	1160.56	10	3.8	581.289	2	29.84	16744
Q4QEM2	R.IIGQ(+.98)TEDENKSFDR.I	Y	23.41	1651.77	14	0.5	551.599	3	39.14	769350
Q4QEM2	R.AFQE(+14.02)TAALK.D	Y	22.56	991.534	9	1	496.776	2	48.25	172200
Q4QEM2	K.IAAEREELK.R	N	21.66	1057.58	9	1.1	529.798	2	17.27	82208
E9AE72	K.LQLNEIAQAEAAAVR.D	Y	86.13	1595.86	15	1.2	798.942	2	86.8	966200
E9AE72	R.MPAAISYTSVPEK.S	Y	82.57	1392.7	13	1	697.358	2	58.59	2979200
E9AE72	K.LVEHIPISSEELLQVR.L	Y	75.8	1861.03	16	0.7	931.526	2	82.13	2579000
E9AE72	R.SDEAGTTVDVVVLTLK.V	Y	75.57	1645.88	16	1.2	823.949	2	94.4	194020
E9AE72	K.VILAGVLVDEVER.H	Y	75.06	1410.81	13	2	706.415	2	95.48	1034500
E9AE72	K.AALEAEKSELEMK.L	Y	72.35	1447.72	13	1.4	724.872	2	43.66	1577500
E9AE72	R.LLDNEGIVEIER.R	Y	71.61	1398.74	12	1.4	700.378	2	72.6	1450500
E9AE72	R.M(+15.99)PAAISYTSVPEK.S	Y	70.24	1408.69	13	0.6	705.355	2	48.85	826300
E9AE72	K.LDM(+15.99)YFGADPSVEVTR.V	Y	68.25	1714.79	15	1.7	858.405	2	75.09	76910
E9AE72	R.SDGTVAVEATR.V	Y	62.95	1104.54	11	2	553.28	2	25.97	2478700
E9AE72	R.LLDN(+.98)EGIVEIER.R	Y	59.17	1399.72	12	0.3	700.869	2	77.91	0
E9AE72	R.LLDNEGIVEIER(+14.02).R	Y	55.11	1412.75	12	-1.5	707.384	2	81.73	33093
E9AE72	K.VILAGVLVDEVER(+14.02).H	Y	54.8	1424.82	13	1.4	713.422	2	103.99	16762
E9AE72	R.ATGSVDGAVR.I	Y	54.73	931.472	10	1.2	466.745	2	16.5	1697400
E9AE72	R.LLDNEGIVE(+14.02)IER.R	Y	53.42	1412.75	12	-2.7	707.383	2	76.6	65227
E9AE72	K.LVEHIPISSEELLQ(+.98)VR.L	Y	50.11	1862.01	16	2.1	621.682	3	83.63	123990
E9AE72	K.RATGSVDGAVR.I	Y	46.22	1087.57	11	1.1	544.796	2	11.16	70307
E9AE72	K.LVEHIPISSE(+14.02)ELLQVR.L	Y	37.8	1875.05	16	2	626.026	3	86.01	60107
E9AE72	K.LC(+57.02)VAN(+.98)GGQSPR.G	Y	31.33	1158.55	11	1	580.282	2	28.16	190510
E9AE72	R.LPLAELR.M	Y	30.67	810.496	7	0.9	406.257	2	53.54	2608700
E9AE72	K.SLAAFTHAK.I	Y	24.22	944.508	9	1.7	473.263	2	27.13	1302000
E9AE72	K.LC(+71.04)VAN(+.98)GGQSPR.G	Y	22.62	1172.56	11	2.1	587.29	2	28.49	145770
Q4Q4C4	R.AVLMDLEPGTMDSVR.A	N	80.13	1632.79	15	3.1	817.404	2	85.19	4379600
Q4Q4C4	R.INVYFDESAGGR.Y	Y	75.9	1326.62	12	1.2	664.32	2	61.11	3563600
Q4Q4C4	R.GLSVAELTQQM(+15.99)FDAK.N	N	74.49	1652.81	15	1.9	827.415	2	81.33	1752900
Q4Q4C4	R.GLSVAELTQQMFDAK.N	N	74.2	1636.81	15	1.3	819.417	2	106.03	4219400
Q4Q4C4	R.AVLM(+15.99)DLEPGTMDSVR.A	N	74.12	1648.78	15	1.4	825.401	2	74.34	1512500
Q4Q4C4	R.AVLM(+15.99)DLEPGTM(+15.99)DSVR.A	N	72.8	1664.77	15	1.7	833.398	2	62.2	1409600
Q4Q4C4	R.IM(+15.99)MTFSVIPSPR.V	N	71.86	1393.71	12	3	697.866	2	87.13	533950
Q4Q4C4	R.IMMTFSVIPSPR.V	N	70.88	1377.71	12	2.2	689.868	2	92.95	1252800
Q4Q4C4	K.EVDEQMLNVQNK.N	N	68.69	1445.68	12	-0.1	723.85	2	51.11	4051400
Q4Q4C4	R.IMM(+15.99)TFSVIPSPR.V	N	68.55	1393.71	12	-1	697.863	2	78.6	1147100
Q4Q4C4	H.SLGGGTGSGMGTLLISK.L	N	67.8	1534.8	17	1.5	768.412	2	73	139950
Q4Q4C4	R.GLSVAELTQQ(+.98)M(+15.99)FDAK.N	N	66.65	1653.79	15	1.8	827.907	2	83.82	128300
Q4Q4C4	R.GLSVAELTQ(+.98)QMFDAK.N	N	65	1637.8	15	0.2	819.908	2	108.13	501820
Q4Q4C4	R.LHFFM(+15.99)M(+15.99)GFAPLTSR.G	N	64.04	1685.81	14	2.3	843.914	2	81.43	1835500
Q4Q4C4	K.NSSYFIEWIPNNIK.S	N	62.76	1723.86	14	0.8	862.939	2	104.64	801560
Q4Q4C4	R.AVLMDLE(+14.02)PGTMDSVR.A	N	60.24	1646.8	15	-0.6	824.409	2	92.74	215550
Q4Q4C4	R.YLTASALFR.G	N	58.87	1040.57	9	0.5	521.292	2	75.67	9517400
Q4Q4C4	R.GLSVAELTQ(+.98)QM(+15.99)FDAK.N	N	58.84	1653.79	15	1.2	827.907	2	84.95	108100
Q4Q4C4	K.NSSYFIEW(+31.99)IPNNIK.S	N	57.51	1755.85	14	1.1	878.934	2	102.61	140870
Q4Q4C4	R.IM(+15.99)M(+15.99)TFSVIPSPR.V	N	56.55	1409.7	12	0.4	705.862	2	69.38	0
Q4Q4C4	R.GLSVAE(+14.02)LTQQMFDAK.N	N	54.96	1650.83	15	2.4	826.426	2	105.85	28410
Q4Q4C4	K.NSSYFIEWIPN(+.98)NIK.S	N	54.49	1724.84	14	1.7	863.432	2	105.25	66013
Q4Q4C4	K.LAVNLVPFPR.L	N	53.41	1124.67	10	2.5	563.346	2	86.8	6675500
Q4Q4C4	R.VSDTVVEPYNTTLSVH.Q	N	52.62	1759.86	16	1.1	880.942	2	69.81	117450
Q4Q4C4	H.SLGGGTGSGM(+15.99)GTLLISK.L	N	50.93	1550.8	17	-1.4	776.407	2	55.87	43504
Q4Q4C4	R.FPGQLNSDLR.K	N	50.78	1145.58	10	0.8	573.801	2	56.17	0
Q4Q4C4	K.EVDEQM(+15.99)LNVQNK.N	N	50.61	1461.68	12	-1.5	731.847	2	36.57	1276200
Q4Q4C4	K.EVDE(+14.02)QMLNVQNK.N	N	50.49	1459.7	12	0.1	730.858	2	59.99	140580
Q4Q4C4	R.RVGEQFTGMFR.R	N	50.19	1326.65	11	-1.7	443.224	3	59.51	421450
Q4Q4C4	R.LHFFMMGFAPLTSR.G	N	47.48	1653.82	14	1.4	552.282	3	103.99	137710
Q4Q4C4	K.NMMQAADPR.H	N	46.83	1032.45	9	-0.1	517.233	2	33.86	1581000
Q4Q4C4	K.NMM(+15.99)QAADPR.H	N	45.84	1048.44	9	0.8	525.231	2	18.9	579550
Q4Q4C4	K.EVDEQM(+15.99)LN(+.98)VQNK.N	N	45.68	1462.66	12	0	732.34	2	39.33	405140
Q4Q4C4	R.AVLMDLEPGTM(+15.99)DSVR.A	N	43.82	1648.78	15	1.1	825.4	2	73.3	1677900
Q4Q4C4	K.NM(+15.99)MQAADPR.H	N	43.45	1048.44	9	1.6	525.231	2	20.04	930240
Q4Q4C4	K.LAVN(+.98)LVPFPR.L	N	42.36	1125.65	10	1.8	563.837	2	90.87	780170
Q4Q4C4	R.LHFFMM(+15.99)GFAPLTSR.G	N	42.12	1669.81	14	0.1	557.612	3	94.03	481800
Q4Q4C4	R.EIVSCQAGQC(-1.01)GNQIGSK.F	N	40.96	1719.78	17	-12.8	860.888	2	45.15	344060
Q4Q4C4	K.EVDEQMLNVQN(+.98)K.N	N	39.19	1446.67	12	0.5	724.342	2	53.82	1336300
Q4Q4C4	R.LHFFM(+15.99)MGFAPLTSR.G	N	37.76	1669.81	14	2.4	557.614	3	95.24	523030
Q4Q4C4	K.NMMQ(+.98)AADPR.H	N	37.35	1033.43	9	1	517.725	2	35.99	205190
Q4Q4C4	D.PTGSYQ(+.98)GDSDLQLER.I	Y	37.34	1665.75	15	6.3	833.889	2	54.08	13520
Q4Q4C4	K.SSIC(+57.02)DIPPK.G	N	34.23	1015.5	9	17.3	508.768	2	37.79	272780
Q4Q4C4	K.NM(+15.99)M(+15.99)QAADPR.H	N	34.2	1064.44	9	1.2	533.228	2	16.82	26964
Q4Q4C4	K.E(-18.01)VDEQMLNVQNK.N	N	32.59	1427.67	12	0.6	714.845	2	73.2	104420
Q4Q4C4	R.RVGEQFTGM(+15.99)FR.R	N	29.23	1342.65	11	1.3	448.557	3	45.24	280870
Q4Q4C4	R.EIVS(-2.02)CQAGQCGNQIGSK.F	N	28.89	1718.77	17	-1.2	860.394	2	42.49	694180
Q4Q4C4	K.NSSYFIEW(+3.99)IPNNIK.S	N	28.37	1727.85	14	1.1	576.96	3	104.21	74558
Q4Q4C4	K.NMM(+15.99)Q(+.98)AADPR.H	N	28.03	1049.43	9	-1.9	525.721	2	20.77	65528
Q4Q4C4	K.EVDEQ(+.98)M(+15.99)LNVQNK.N	N	27.83	1462.66	12	0	732.34	2	39.33	405140
Q4Q4C4	K.EVE(sub D)EQM(+15.99)LNVQNK.N	N	26.47	1475.69	12	0.1	738.856	2	45.24	61837
Q4Q4C4	K.NSSYFIEWIPNN(+.98)IK.S	N	26.21	1724.84	14	-3.6	863.427	2	106	0
Q4Q4C4	K.EVDEQ(+.98)MLNVQ(+.98)NK.N	N	25.95	1447.65	12	0	724.834	2	57.8	64811
Q4Q4C4	R.EIVSC(-20.03)QAGQCGNQIGSK.F	N	21.52	1700.76	17	-3.9	851.387	2	63	27920
Q4Q4C4	K.SSICDIPPK(+57.02)GLK.M	N	21.47	1313.7	12	5.2	438.911	3	32.06	106150
Q4Q063	R.LVAGAGAVEMELQK.E	Y	87.71	1414.75	14	0	708.384	2	68.12	175010
Q4Q063	K.VAVYSC(+57.02)AVDVPSLETK.G	Y	78.71	1736.87	16	0.1	869.442	2	76.7	87844
Q4Q063	K.NVTAFAQDKDDSK.L	Y	69.34	1437.67	13	0.6	719.846	2	26.11	101500
Q4Q063	K.LFVTHDAATILR.E	Y	68.51	1355.76	12	0.1	678.887	2	62.11	245000
Q4Q063	K.LDGESILSTK.L	Y	66.47	1061.56	10	0.3	531.789	2	54	344170
Q4Q063	R.KYASSFEVVAR.T	Y	62.98	1255.66	11	-0.6	628.837	2	41.11	62927
Q4Q063	K.DGSTFLDDPVLK.N	Y	62.33	1305.65	12	2.1	653.833	2	83.42	413080
Q4Q063	R.AIDDGVNVFK.A	Y	61.97	1076.55	10	1.6	539.285	2	61.66	560760
Q4Q063	R.GATQNVLDDVER.A	Y	59.48	1315.64	12	0.3	658.828	2	56	722430
Q4Q063	K.GTALIENADDLIQYSR.K	Y	58.99	1777.88	16	1.5	889.953	2	92.68	0
Q4Q063	R.ELEVEHPAAK.L	Y	57.68	1121.57	10	1.7	561.795	2	21.63	68138
Q4Q063	R.VVKLDGESILSTK.L	Y	54.12	1387.79	13	1.3	694.906	2	57.63	11114
Q4Q063	K.YASSFEVVAR.T	Y	53.35	1127.56	10	2.3	564.791	2	52.72	156020
Q4Q063	R.SFNVDNVR.V	Y	30.3	949.462	8	0.5	475.74	2	40.56	404040
Q4Q063	R.RLC(+57.02)AAVGAR.V	Y	27.56	972.529	9	-2.6	487.272	2	15.54	19088
Q4Q063	K.EQVVDAIR.T	Y	25.62	928.498	8	5.4	465.26	2	37.85	151100
Q4Q7Y4	R.IINEPTAAAIAYGLDK.G	Y	75.58	1658.89	16	2.4	830.455	2	85.06	197060
Q4Q7Y4	R.SVHDVVLVGGSTR.I	Y	75.56	1324.71	13	0.6	663.364	2	37.37	953730
Q4Q7Y4	K.FNDSVVQSDMK.H	Y	68.92	1268.57	11	1.9	635.295	2	47.44	121050
Q4Q7Y4	K.VQSLVSDFFGGK.E	Y	66.65	1282.66	12	2.4	642.338	2	97.33	1345400
Q4Q7Y4	R.TTPSYVAFTDSER.L	Y	66.27	1472.68	13	0.3	737.349	2	60.14	1176100
Q4Q7Y4	K.NTLSDSNVSGK.L	Y	64.03	1120.54	11	1	561.277	2	19.91	621350
Q4Q7Y4	K.DAGTIAGLEVLR.I	Y	63.08	1213.67	12	2.6	607.844	2	85.07	1027900
Q4Q7Y4	R.LVTFFTEEFK.R	Y	61.24	1259.64	10	2.8	630.833	2	95.61	357620
Q4Q7Y4	R.NQITITNDK.G	Y	60.54	1045.54	9	2	523.78	2	25.54	338430
Q4Q7Y4	K.TFTPEEISSMVLLK.M	Y	58.35	1593.83	14	2.3	532.287	3	106.21	31631
Q4Q7Y4	K.MKETAEAYLGK.Q	Y	53.29	1239.62	11	-0.6	414.214	3	35.8	274550
Q4Q7Y4	K.VQ(+.98)SLVSDFFGGK.E	Y	49.05	1283.64	12	2.1	642.83	2	101.77	114670
Q4Q7Y4	K.GDDKPVISVQYR.G	Y	44.2	1375.71	12	1.8	459.579	3	43.58	364050
Q4Q7Y4	R.Q(-17.03)KELESVC(+57.02)NPIMTK.M	Y	43.01	1658.8	14	-0.1	830.41	2	68.21	21137
Q4Q7Y4	R.STIQPVER.V	Y	42.52	928.498	8	1.8	465.258	2	21.79	659060
Q4Q7Y4	K.KAVVTVPAYFNDSQR.Q	Y	42.28	1693.88	15	-0.6	565.635	3	58.75	297210
Q4Q7Y4	R.MVNDAMKYEEDDKAQR.D	Y	41.55	1941.86	16	0.5	648.295	3	34.26	77540
Q4Q7Y4	K.M(+15.99)KETAEAYLGK.Q	Y	38.44	1255.61	11	-1	628.814	2	29.3	0
Q4Q7Y4	K.N(+.98)GLENYAYSMK.N	Y	37.67	1289.56	11	2.5	645.79	2	75.36	114450
Q4Q7Y4	K.AVVTVPAYFNDSQR.Q	Y	35.68	1565.78	14	2.2	783.903	2	73.09	548960
Q4Q7Y4	R.ARFEELC(+57.02)GDLFR.S	Y	34.65	1511.72	12	4.3	504.917	3	76.96	42807
Q4Q7Y4	K.LDDSDKATLNK.E	Y	33.28	1218.61	11	1.4	407.212	3	18.9	260500
Q4Q7Y4	R.LSKDEIER.M	Y	33.13	988.519	8	-0.6	495.268	2	19.02	238350
Q4Q7Y4	K.NTLSDSN(+.98)VSGK.L	Y	31.25	1121.52	11	3.4	561.771	2	23.13	10046
Q4Q7Y4	K.ATN(+.98)GDTHLGGEDFDNR.L	Y	25.86	1718.71	16	-0.8	573.913	3	41.46	371880
Q4Q7Y4	R.NQITITNDKGR.L	Y	24.54	1258.66	11	3.1	420.564	3	19.42	214970
Q4QIQ9	K.TGDAYSFVSSADNSK.T	Y	84.63	1547.67	15	0.6	774.847	2	56.24	1374200
Q4QIQ9	R.LIDLLETNC(+57.02)TNLLR.V	Y	79.33	1686.9	14	0.7	844.459	2	100.9	81265
Q4QIQ9	R.VPSIMTTC(+57.02)VYGGTPK.G	Y	78.14	1609.78	15	1.4	805.903	2	67.94	474540
Q4QIQ9	R.VTYLTLDEADR.M	Y	74.51	1294.64	11	0.3	648.33	2	64.95	2702900
Q4QIQ9	K.TGDAYSFVSSADN(+.98)SK.T	Y	71.58	1548.66	15	1.8	775.34	2	58.5	127280
Q4QIQ9	R.AILVATDVAAR.G	Y	64.57	1098.64	11	1.2	550.329	2	52.91	3014200
Q4QIQ9	R.ELAVQIETETR.K	Y	61.44	1287.67	11	-0.7	644.842	2	54.98	409240
Q4QIQ9	R.VPSIM(+15.99)TTC(+57.02)VYGGTPK.G	Y	61.05	1625.78	15	0.7	813.9	2	56.33	150580
Q4QIQ9	R.HGGLGSNLHR.I	Y	55.04	1046.54	10	0.7	524.278	2	12.47	18137
Q4QIQ9	R.Q(-17.03)TVLAIHGDKLQSSR.D	Y	52.5	1634.87	15	0.3	545.967	3	51.28	292310
Q4QIQ9	R.QTVLAIHGDK.L	Y	51.21	1080.59	10	1.5	541.306	2	26.36	120320
Q4QIQ9	R.SEEEIATWLR.E	Y	50.56	1232.6	10	1.5	617.312	2	80.18	800430
Q4QIQ9	M.S(+42.01)DYGDAQHN(+.98)GGDSGAR.G	Y	48.14	1648.63	16	0.3	825.327	2	27.29	41963
Q4QIQ9	R.Q(-17.03)TVLAIHGDK.L	Y	43.02	1063.57	10	17.9	532.801	2	46.96	362610
Q4QIQ9	R.ENSITIYGDR.V	Y	41.41	1166.56	10	1.5	584.288	2	47.31	353850
Q4QIQ9	R.IDWDAVQK.V	Y	40.9	973.487	8	2.1	487.753	2	54.78	395210
Q4QIQ9	R.DLIDLLLR.A	Y	40.15	969.586	8	1.5	485.802	2	115.44	219390
Q4QIQ9	R.VTYLTLDE(+14.02)ADR.M	Y	38.4	1308.66	11	3.2	655.339	2	72.71	89221
Q4QIQ9	K.S(+57.02)CDILQDR.L	Y	29.79	1005.46	8	2.2	503.737	2	38.1	55128
Q4QIQ9	R.AGVHVC(+57.02)IATPGR.L	Y	26.82	1236.64	12	0.2	413.222	3	38.62	126640
Q4QIQ9	R.NLAASFQK.D	N	26.77	877.466	8	-1.8	439.74	2	35.8	865370
Q4QIQ9	R.DGGYGGGYGGGR(+28.03)GGDR.Y	Y	23.58	1484.64	16	2.8	495.89	3	25.4	520970
Q4QBZ6	R.AVLMDLEPGTMDSVR.A	N	80.13	1632.79	15	3.1	817.404	2	85.19	4379600
Q4QBZ6	R.GLSVAELTQQM(+15.99)FDAK.N	N	74.49	1652.81	15	1.9	827.415	2	81.33	1752900
Q4QBZ6	R.GLSVAELTQQMFDAK.N	N	74.2	1636.81	15	1.3	819.417	2	106.03	4219400
Q4QBZ6	R.AVLM(+15.99)DLEPGTMDSVR.A	N	74.12	1648.78	15	1.4	825.401	2	74.34	1512500
Q4QBZ6	R.AVLM(+15.99)DLEPGTM(+15.99)DSVR.A	N	72.8	1664.77	15	1.7	833.398	2	62.2	1409600
Q4QBZ6	R.IM(+15.99)MTFSVIPSPR.V	N	71.86	1393.71	12	3	697.866	2	87.13	533950
Q4QBZ6	R.IMMTFSVIPSPR.V	N	70.88	1377.71	12	2.2	689.868	2	92.95	1252800
Q4QBZ6	R.INVYFDESTGGR.Y	Y	70.26	1356.63	12	1.1	679.325	2	60.85	76845
Q4QBZ6	K.EVDEQMLNVQNK.N	N	68.69	1445.68	12	-0.1	723.85	2	51.11	4051400
Q4QBZ6	R.IMM(+15.99)TFSVIPSPR.V	N	68.55	1393.71	12	-1	697.863	2	78.6	1147100
Q4QBZ6	H.SLGGGTGSGMGTLLISK.L	N	67.8	1534.8	17	1.5	768.412	2	73	139950
Q4QBZ6	R.GLSVAELTQQ(+.98)M(+15.99)FDAK.N	N	66.65	1653.79	15	1.8	827.907	2	83.82	128300
Q4QBZ6	R.GLSVAELTQ(+.98)QMFDAK.N	N	65	1637.8	15	0.2	819.908	2	108.13	501820
Q4QBZ6	R.LHFFM(+15.99)M(+15.99)GFAPLTSR.G	N	64.04	1685.81	14	2.3	843.914	2	81.43	1835500
Q4QBZ6	K.NSSYFIEWIPNNIK.S	N	62.76	1723.86	14	0.8	862.939	2	104.64	801560
Q4QBZ6	R.AVLMDLE(+14.02)PGTMDSVR.A	N	60.24	1646.8	15	-0.6	824.409	2	92.74	215550
Q4QBZ6	R.YLTASALFR.G	N	58.87	1040.57	9	0.5	521.292	2	75.67	9517400
Q4QBZ6	R.GLSVAELTQ(+.98)QM(+15.99)FDAK.N	N	58.84	1653.79	15	1.2	827.907	2	84.95	108100
Q4QBZ6	K.NSSYFIEW(+31.99)IPNNIK.S	N	57.51	1755.85	14	1.1	878.934	2	102.61	140870
Q4QBZ6	R.IM(+15.99)M(+15.99)TFSVIPSPR.V	N	56.55	1409.7	12	0.4	705.862	2	69.38	0
Q4QBZ6	R.GLSVAE(+14.02)LTQQMFDAK.N	N	54.96	1650.83	15	2.4	826.426	2	105.85	28410
Q4QBZ6	K.NSSYFIEWIPN(+.98)NIK.S	N	54.49	1724.84	14	1.7	863.432	2	105.25	66013
Q4QBZ6	K.LAVNLVPFPR.L	N	53.41	1124.67	10	2.5	563.346	2	86.8	6675500
Q4QBZ6	R.VSDTVVEPYNTTLSVH.Q	N	52.62	1759.86	16	1.1	880.942	2	69.81	117450
Q4QBZ6	H.SLGGGTGSGM(+15.99)GTLLISK.L	N	50.93	1550.8	17	-1.4	776.407	2	55.87	43504
Q4QBZ6	R.FPGQLNSDLR.K	N	50.78	1145.58	10	0.8	573.801	2	56.17	0
Q4QBZ6	K.EVDEQM(+15.99)LNVQNK.N	N	50.61	1461.68	12	-1.5	731.847	2	36.57	1276200
Q4QBZ6	K.EVDE(+14.02)QMLNVQNK.N	N	50.49	1459.7	12	0.1	730.858	2	59.99	140580
Q4QBZ6	R.RVGEQFTGMFR.R	N	50.19	1326.65	11	-1.7	443.224	3	59.51	421450
Q4QBZ6	R.LHFFMMGFAPLTSR.G	N	47.48	1653.82	14	1.4	552.282	3	103.99	137710
Q4QBZ6	K.NMMQAADPR.H	N	46.83	1032.45	9	-0.1	517.233	2	33.86	1581000
Q4QBZ6	K.NMM(+15.99)QAADPR.H	N	45.84	1048.44	9	0.8	525.231	2	18.9	579550
Q4QBZ6	K.EVDEQM(+15.99)LN(+.98)VQNK.N	N	45.68	1462.66	12	0	732.34	2	39.33	405140
Q4QBZ6	R.AVLMDLEPGTM(+15.99)DSVR.A	N	43.82	1648.78	15	1.1	825.4	2	73.3	1677900
Q4QBZ6	K.NM(+15.99)MQAADPR.H	N	43.45	1048.44	9	1.6	525.231	2	20.04	930240
Q4QBZ6	K.LAVN(+.98)LVPFPR.L	N	42.36	1125.65	10	1.8	563.837	2	90.87	780170
Q4QBZ6	R.LHFFMM(+15.99)GFAPLTSR.G	N	42.12	1669.81	14	0.1	557.612	3	94.03	481800
Q4QBZ6	R.EIVSCQAGQC(-1.01)GNQIGSK.F	N	40.96	1719.78	17	-12.8	860.888	2	45.15	344060
Q4QBZ6	K.EVDEQMLNVQN(+.98)K.N	N	39.19	1446.67	12	0.5	724.342	2	53.82	1336300
Q4QBZ6	R.LHFFM(+15.99)MGFAPLTSR.G	N	37.76	1669.81	14	2.4	557.614	3	95.24	523030
Q4QBZ6	K.NMMQ(+.98)AADPR.H	N	37.35	1033.43	9	1	517.725	2	35.99	205190
Q4QBZ6	K.SSIC(+57.02)DIPPK.G	N	34.23	1015.5	9	17.3	508.768	2	37.79	272780
Q4QBZ6	K.NM(+15.99)M(+15.99)QAADPR.H	N	34.2	1064.44	9	1.2	533.228	2	16.82	26964
Q4QBZ6	K.E(-18.01)VDEQMLNVQNK.N	N	32.59	1427.67	12	0.6	714.845	2	73.2	104420
Q4QBZ6	R.RVGEQFTGM(+15.99)FR.R	N	29.23	1342.65	11	1.3	448.557	3	45.24	280870
Q4QBZ6	R.EIVS(-2.02)CQAGQCGNQIGSK.F	N	28.89	1718.77	17	-1.2	860.394	2	42.49	694180
Q4QBZ6	K.NSSYFIEW(+3.99)IPNNIK.S	N	28.37	1727.85	14	1.1	576.96	3	104.21	74558
Q4QBZ6	K.NMM(+15.99)Q(+.98)AADPR.H	N	28.03	1049.43	9	-1.9	525.721	2	20.77	65528
Q4QBZ6	K.EVDEQ(+.98)M(+15.99)LNVQNK.N	N	27.83	1462.66	12	0	732.34	2	39.33	405140
Q4QBZ6	K.EVE(sub D)EQM(+15.99)LNVQNK.N	N	26.47	1475.69	12	0.1	738.856	2	45.24	61837
Q4QBZ6	K.NSSYFIEWIPNN(+.98)IK.S	N	26.21	1724.84	14	-3.6	863.427	2	106	0
Q4QBZ6	K.EVDEQ(+.98)MLNVQ(+.98)NK.N	N	25.95	1447.65	12	0	724.834	2	57.8	64811
Q4QBZ6	R.EIVSC(-20.03)QAGQCGNQIGSK.F	N	21.52	1700.76	17	-3.9	851.387	2	63	27920
Q4QBZ6	K.SSICDIPPK(+57.02)GLK.M	N	21.47	1313.7	12	5.2	438.911	3	32.06	106150
Q4Q0P7	R.LVGVNSVAADSTPELLK.V	Y	88.66	1711.94	17	0.5	856.978	2	80	542030
Q4Q0P7	R.HGGSIQTSADSLK.L	Y	82.76	1299.64	13	1.9	650.831	2	24.07	150850
Q4Q0P7	R.FAEDIISSFK.T	Y	71.67	1155.58	10	1.8	578.8	2	84.06	518120
Q4Q0P7	R.VEAFNVASPDEQR.R	Y	71.48	1460.69	13	4.8	731.357	2	52.37	86020
Q4Q0P7	R.LYTLYGSEAEGAHR.G	Y	69.78	1565.75	14	-0.1	783.883	2	47.81	455900
Q4Q0P7	R.LVGVN(+.98)SVAADSTPELLK.V	Y	60.82	1712.92	17	1.7	857.471	2	84.8	0
Q4Q0P7	K.Q(-17.03)RPATQQDVYNR.F	Y	59.59	1457.7	12	-0.2	729.86	2	32.79	49339
Q4Q0P7	K.EFQQMQASLDAAAK.R	Y	56.25	1536.72	14	1.8	769.373	2	63.69	108120
Q4Q0P7	K.NIISVLDPQNYFEVR.R	Y	48.26	1805.93	15	13.1	903.987	2	111.65	0
Q4Q0P7	K.ANTAIYEER.L	Y	47.24	1065.51	9	1.3	533.764	2	30.54	0
Q4Q0P7	R.LADEVKDLQVEER.K	Y	47.05	1542.79	13	0.4	515.272	3	50.6	200860
Q4Q0P7	K.LLSTPSGPR.L	Y	40.77	926.519	9	-0.9	464.267	2	32.75	437870
Q4Q0P7	R.LLISGSDEK.K	Y	33.37	960.513	9	1.1	481.265	2	34.09	451250
Q4Q0P7	R.EDINTLQFSVK.V	Y	31.74	1292.66	11	-1.3	647.339	2	70.78	0
Q4Q0P7	K.EISETQC(+57.02)EIR.R	Y	29.27	1263.58	10	-3.4	632.795	2	33.51	20632
Q4Q4I6	K.GVVDSEDLPLNISR.E	Y	77.45	1512.78	14	-0.3	757.398	2	78.37	1312200
Q4Q4I6	R.YQSLTDPSVLGESPR.L	Y	77.27	1647.81	15	1.2	824.916	2	67.94	668910
Q4Q4I6	K.DVTKEEYAAFYK.A	Y	73.49	1462.7	12	1.4	732.359	2	58.15	794610
Q4Q4I6	K.AISNDWEDPAATK.H	Y	72.67	1416.65	13	0.5	709.336	2	55.07	550530
Q4Q4I6	K.TLTVEDNGIGMTK.A	Y	72.52	1377.68	13	-1.7	689.848	2	56.08	757710
Q4Q4I6	K.ADLVNNLGTIAR.S	Y	69.96	1255.69	12	0.8	628.854	2	67.77	1359300
Q4Q4I6	K.TLTVEDN(+.98)GIGMTK.A	Y	68.64	1378.66	13	2.4	690.343	2	59.11	327920
Q4Q4I6	R.DSSMAQYMMSK.K	Y	62.07	1277.51	11	-0.7	639.763	2	63.25	190270
Q4Q4I6	K.KLETSPFIEQAR.R	Y	59.13	1417.76	12	-1.5	709.886	2	46.85	592980
Q4Q4I6	K.LETSPFIEQAR.R	Y	58.74	1289.66	11	1.7	645.841	2	59.19	206130
Q4Q4I6	K.EGVHFEESEEEKQQR.E	Y	57.15	1859.83	15	2.5	620.953	3	26.9	84267
Q4Q4I6	K.ADLVNN(+.98)LGTIAR.S	Y	57.09	1256.67	12	1.8	629.346	2	77.15	93302
Q4Q4I6	R.YQ(+.98)SLTDPSVLGESPR.L	Y	56.33	1648.79	15	-0.5	825.406	2	70.9	68664
Q4Q4I6	K.GVVDSEDLPLN(+.98)ISR.E	Y	56.17	1513.76	14	4.4	757.894	2	81.73	44534
Q4Q4I6	K.GVVDSED(+14.02)LPLNISR.E	Y	55.03	1526.79	14	2.4	764.408	2	85.41	87187
Q4Q4I6	K.SIYYITGDSK.K	Y	51.47	1145.56	10	0.6	573.789	2	51.19	593810
Q4Q4I6	K.LGIHEDTANR.K	Y	44.78	1124.56	10	1.1	563.288	2	20.5	166120
Q4Q4I6	K.TLTVEDN(+.98)GIGM(+15.99)TK.A	Y	44.45	1394.66	13	-0.9	698.338	2	47.35	45064
Q4Q4I6	R.SIMFVPK.R	Y	41.43	820.452	7	1.8	411.235	2	55.4	545540
Q4Q4I6	K.TLTVEDNGIGM(+15.99)TK.A	Y	39.19	1393.68	13	-2.7	697.845	2	45.39	25896
Q4Q4I6	R.DSSMAQYMM(+15.99)SK.K	Y	36.99	1293.5	11	0.8	647.761	2	51.61	78114
Q4Q4I6	K.TMELNPR.H	Y	36.95	859.422	7	2.1	430.72	2	29.07	223980
Q4Q4I6	K.KTMELNPR.H	Y	24.1	987.517	8	2.6	494.768	2	17.57	69078
Q4Q4I6	K.TM(+15.99)ELNPR.H	Y	23.44	875.417	7	2.8	438.718	2	15.92	85963
Q4Q4I0	K.GVVDSEDLPLNISR.E	Y	77.45	1512.78	14	-0.3	757.398	2	78.37	1312200
Q4Q4I0	R.YQSLTDPSVLGESPR.L	Y	77.27	1647.81	15	1.2	824.916	2	67.94	668910
Q4Q4I0	K.DVTKEEYAAFYK.A	Y	73.49	1462.7	12	1.4	732.359	2	58.15	794610
Q4Q4I0	K.AISNDWEDPAATK.H	Y	72.67	1416.65	13	0.5	709.336	2	55.07	550530
Q4Q4I0	K.TLTVEDNGIGMTK.A	Y	72.52	1377.68	13	-1.7	689.848	2	56.08	757710
Q4Q4I0	K.ADLVNNLGTIAR.S	Y	69.96	1255.69	12	0.8	628.854	2	67.77	1359300
Q4Q4I0	K.TLTVEDN(+.98)GIGMTK.A	Y	68.64	1378.66	13	2.4	690.343	2	59.11	327920
Q4Q4I0	R.DSSMAQYMMSK.K	Y	62.07	1277.51	11	-0.7	639.763	2	63.25	190270
Q4Q4I0	K.KLETSPFIEQAR.R	Y	59.13	1417.76	12	-1.5	709.886	2	46.85	592980
Q4Q4I0	K.LETSPFIEQAR.R	Y	58.74	1289.66	11	1.7	645.841	2	59.19	206130
Q4Q4I0	K.EGVHFEESEEEKQQR.E	Y	57.15	1859.83	15	2.5	620.953	3	26.9	84267
Q4Q4I0	K.ADLVNN(+.98)LGTIAR.S	Y	57.09	1256.67	12	1.8	629.346	2	77.15	93302
Q4Q4I0	R.YQ(+.98)SLTDPSVLGESPR.L	Y	56.33	1648.79	15	-0.5	825.406	2	70.9	68664
Q4Q4I0	K.GVVDSEDLPLN(+.98)ISR.E	Y	56.17	1513.76	14	4.4	757.894	2	81.73	44534
Q4Q4I0	K.GVVDSED(+14.02)LPLNISR.E	Y	55.03	1526.79	14	2.4	764.408	2	85.41	87187
Q4Q4I0	K.SIYYITGDSK.K	Y	51.47	1145.56	10	0.6	573.789	2	51.19	593810
Q4Q4I0	K.LGIHEDTANR.K	Y	44.78	1124.56	10	1.1	563.288	2	20.5	166120
Q4Q4I0	K.TLTVEDN(+.98)GIGM(+15.99)TK.A	Y	44.45	1394.66	13	-0.9	698.338	2	47.35	45064
Q4Q4I0	R.SIMFVPK.R	Y	41.43	820.452	7	1.8	411.235	2	55.4	545540
Q4Q4I0	K.TLTVEDNGIGM(+15.99)TK.A	Y	39.19	1393.68	13	-2.7	697.845	2	45.39	25896
Q4Q4I0	R.DSSMAQYMM(+15.99)SK.K	Y	36.99	1293.5	11	0.8	647.761	2	51.61	78114
Q4Q4I0	K.TMELNPR.H	Y	36.95	859.422	7	2.1	430.72	2	29.07	223980
Q4Q4I0	K.KTMELNPR.H	Y	24.1	987.517	8	2.6	494.768	2	17.57	69078
Q4Q4I0	K.TM(+15.99)ELNPR.H	Y	23.44	875.417	7	2.8	438.718	2	15.92	85963
E9AEB3	R.TFGFQTAVEQAVNAVR.A	Y	84.71	1736.88	16	-0.8	869.451	2	106.61	207750
E9AEB3	K.INILFTVGGDGTQR.G	Y	79.49	1489.79	14	2	745.905	2	85.14	0
E9AEB3	R.YNNYILVPIK.A	Y	66.8	1235.69	10	1.2	618.855	2	77.34	1065700
E9AEB3	K.TIDNDLAFSHR.T	Y	60.24	1287.62	11	0.4	644.82	2	44.99	2278800
E9AEB3	R.HLESLNVER.E	Y	58.54	1095.57	9	0.9	548.793	2	29.57	1473300
E9AEB3	R.GALTIYEEAK.R	Y	57.53	1093.57	10	2.5	547.793	2	52.54	1095300
E9AEB3	R.FGGTILGSSR.G	Y	55.11	993.524	10	2.7	497.772	2	48.81	2083700
E9AEB3	K.VTAADLTVER.L	Y	54.15	1073.57	10	1.6	537.795	2	46.63	1414700
E9AEB3	R.YGYWGLSK.E	Y	48.91	972.471	8	1.7	487.245	2	64.68	634000
E9AEB3	K.LVDIGFILK.K	Y	47.16	1016.63	9	2.4	509.323	2	97.58	181340
E9AEB3	K.LVC(+57.02)ELAAAR.K	Y	44.38	1001.53	9	0.4	501.775	2	42.28	402010
E9AEB3	R.GALTIYEEAKR.R	Y	40.94	1249.67	11	-0.3	625.842	2	44.22	1668300
E9AEB3	R.RGENIAVFGVPK.T	Y	40.1	1285.71	12	-0.6	643.866	2	53.07	1650000
E9AEB3	K.M(+15.99)VPSYQAPLSK.V	Y	37.91	1235.62	11	3.9	618.822	2	44.83	563410
E9AEB3	K.RRGENIAVFGVPK.T	Y	34.24	1441.82	13	-2.4	481.613	3	42.42	244600
E9AEB3	K.INILFTVGGDGTQR(-.98).G	Y	31.43	1488.8	14	-10.2	745.404	2	85.06	115250
E9AEB3	K.TIDD(sub N)DLAFSHR.T	Y	31.08	1288.6	11	0.7	645.312	2	51.78	37016
E9AEB3	K.YIDPSYMIR.A	Y	28.53	1156.56	9	2.2	579.289	2	70.71	938870
E9AEB3	K.YIDPSYM(+15.99)IR.A	Y	28.01	1172.55	9	1.8	587.287	2	54.85	252230
Q4Q274	R.YVQEFGKEDDAAR.Q	Y	74.31	1526.7	13	0.8	764.36	2	32.8	4685000
Q4Q274	K.SASGAAAIYER.I	Y	68.24	1094.54	11	-0.3	548.276	2	34.92	6717200
Q4Q274	R.ELSSDIVTVAC(+57.02)NTN(+.98)GAR.V	Y	67.62	1806.84	17	1.5	904.432	2	68.38	588890
Q4Q274	R.VNEVIASC(+57.02)VR.D	Y	64.97	1145.59	10	-0.5	573.802	2	39.62	327320
Q4Q274	D.PTTNEHDLSEVLLLIR.E	Y	63.83	1848.99	16	2	617.342	3	102.49	164600
Q4Q274	R.Q(-17.03)LLVDELTAPHVLPK.L	Y	63.7	1654.93	15	0.9	828.475	2	104.42	4982100
Q4Q274	R.RQEILKDLSEVDTSIK.F	Y	63.64	1873.02	16	-0.9	625.347	3	67.51	790920
Q4Q274	K.DINGNHSLSK.L	Y	60.24	1083.53	10	1.2	542.775	2	14.89	297200
Q4Q274	K.DIN(+.98)GNHSLSK.L	Y	59.42	1084.51	10	1.3	543.267	2	19.15	1507400
Q4Q274	K.SGNADLDRVNEVIASC(+57.02)VR.D	Y	56.25	1973.96	18	-1.2	658.995	3	78.46	762320
Q4Q274	K.DLSEVDTSIK.F	Y	55.13	1105.55	10	0.3	553.784	2	53.06	5139700
Q4Q274	K.FLESEIQTK.A	Y	53.87	1093.57	9	-2.9	547.79	2	46.76	5834500
Q4Q274	K.FLESEIQ(+.98)TK.A	Y	52.6	1094.55	9	0.2	548.284	2	49.66	1269400
Q4Q274	R.RQ(+.98)EILKDLSEVDTSIK.F	Y	51.79	1874	16	1.6	625.677	3	72.12	201470
Q4Q274	R.Q(-17.03)MLHHVAELSC(+57.02)NK.F	Y	50.91	1548.72	13	-0.3	775.368	2	47.44	442730
Q4Q274	R.ELSSDIVTVACNT(+57.02)NGAR.V	Y	48.35	1805.86	17	4.1	903.942	2	66.92	0
Q4Q274	K.DINGN(+.98)HSLSK.L	Y	48.24	1084.51	10	0.6	543.266	2	17.86	26344
Q4Q274	R.DATGLRDALK.L	Y	47.62	1058.57	10	1.6	530.295	2	38.21	0
Q4Q274	K.SGNADLDRVN(+.98)EVIASC(+57.02)VR.D	Y	45.39	1974.94	18	1	659.324	3	84.14	161280
Q4Q274	R.QMLHHVAELSC(+57.02)NK.F	Y	45.35	1565.74	13	2.5	783.883	2	29.48	285730
Q4Q274	R.QLLVDELTAPHVLPK.L	Y	44.83	1671.96	15	1.5	558.328	3	83.13	6451400
Q4Q274	R.YVQEFGK.E	Y	43.67	869.428	7	1.6	435.723	2	29.76	625580
Q4Q274	R.FC(+57.02)QLGDSDK.S	Y	41.13	1068.45	9	0.7	535.236	2	29.31	327240
Q4Q274	K.SASGAAAIYE(+14.02)R.I	Y	40.99	1108.55	11	-1.2	555.284	2	40.87	170460
Q4Q274	K.FSSNVIEK.C	Y	40.9	922.476	8	-1.2	462.246	2	33.18	2348100
Q4Q274	K.FLESE(+14.02)IQTK.A	Y	40.19	1107.58	9	1.4	554.8	2	55.33	229510
Q4Q274	R.DAIIPLQSLLK.N	Y	39.85	1209.73	11	2.6	605.877	2	104.85	6732800
Q4Q274	R.YVQ(+.98)EFGKEDDAAR.Q	Y	37.81	1527.68	13	0	510.237	3	36.79	550880
Q4Q274	K.DIN(+.98)GN(+.98)HSLSK.L	Y	37.65	1085.5	10	1.6	543.759	2	21.65	72292
Q4Q274	R.NVFAQEC(+57.02)IR.H	Y	34.87	1135.54	9	0.9	568.782	2	48.98	852710
Q4Q274	K.LTALYAR.R	Y	33.92	806.465	7	2.2	404.242	2	37.71	4378900
Q4Q274	K.DLSE(+14.02)VDTSIK.F	Y	32.04	1119.57	10	-0.3	560.792	2	59.57	314160
Q4Q274	R.Q(-17.03)LLVDELTAPHVLPK(+57.02).L	Y	29.44	1711.95	15	-0.1	856.985	2	103.78	31873
Q4Q274	R.QLLVD(+14.02)ELTAPHVLPK.L	Y	25.26	1685.97	15	0.4	563	3	89.67	369270
Q4Q274	R.VNEVIAS(+57.02)C(+31.99)VR.D	Y	25.02	1177.58	10	-14	589.789	2	45.57	56342
Q4Q274	R.D(+21.98)AIIPLQSLLK.N	Y	24.84	1231.72	11	0.4	616.867	2	104.85	14269
Q4Q274	R.YVQE(+14.02)FGKEDDAAR.Q	Y	24.14	1540.72	13	-0.2	514.58	3	38.83	165480
Q4Q274	R.DAIIPLQ(+.98)SLLK.N	Y	23.02	1210.72	11	3.2	606.369	2	108.82	1006400
Q4Q274	R.FC(+71.04)QLGDSDK.S	Y	21.6	1082.47	9	6.1	542.247	2	31.4	0
E9AFD4	R.YYDAEEEGGGGYR.R	Y	81.78	1464.58	13	1.5	733.3	2	40.04	136700
E9AFD4	K.VTPILVATDVASR.G	Y	78.43	1340.77	13	1.6	671.393	2	71.27	3164800
E9AFD4	R.NYDSGYGGGGYR.R	Y	73.22	1264.51	12	0.2	633.264	2	36.67	138540
E9AFD4	R.FEQDILVAC(+57.02)PGR.L	Y	64.27	1403.69	12	4.7	702.856	2	66.94	101920
E9AFD4	K.YFSEHGQEIPK.W	Y	61.65	1333.63	11	-1.4	667.823	2	35.58	76468
E9AFD4	K.GIATAFYNR.N	Y	60.54	1011.51	9	2.4	506.767	2	53.91	910670
E9AFD4	R.YTDM(+15.99)PTVDDR.Q	Y	58.41	1227.51	10	1.5	614.764	2	31.03	277360
E9AFD4	K.APASLPAETGGFAPPGHER.R	Y	57.51	1860.91	19	0.2	621.313	3	53.46	293020
E9AFD4	R.YTDMPTVDDR.Q	Y	55.15	1211.51	10	-0.3	606.765	2	44.91	751510
E9AFD4	K.FLILDEADR.M	Y	54.61	1090.57	9	2.2	546.293	2	74.99	1352200
E9AFD4	K.YYLLTVGR.V	Y	48	983.544	8	2.1	492.782	2	68.92	709170
E9AFD4	R.EAALEDFKQK.V	Y	44.49	1177.6	10	-0.1	589.808	2	32.64	0
E9AFD4	R.EAASEPWNR.E	Y	32.33	1058.48	9	4.1	530.25	2	37.71	126460
E9AFD4	K.NITQTIEHVPDNEK.M	Y	32.08	1636.81	14	-11.3	819.403	2	44.23	6183500
E9AFD4	M(+42.01)EYINDKK.I	Y	29.63	1081.51	8	1.4	541.765	2	53.82	122720
E9AFD4	R.EAALEDFK.Q	Y	28.28	921.444	8	2.6	461.732	2	45.23	181270
E9AFD4	K.VM(+15.99)ELFEHHHR.Q	Y	22.86	1349.63	10	2.1	450.886	3	17.27	124440
E9AFD4	R.R(+28.03)GGGGGGGGGHR.S	Y	21.55	1008.5	12	10.6	505.262	2	33.38	71759
Q4QGC5	R.IHFVLTSYAPVVSAEK.A	Y	83.17	1759.95	16	0.9	880.986	2	80.57	7552300
Q4QGC5	R.C(+57.02)IFLDLEPTVVDEVR.T	Y	73.72	1803.91	15	1.6	902.965	2	106.5	39602
Q4QGC5	R.LIGQVVSSLTASLR.F	Y	72.4	1442.85	14	2.2	722.434	2	102.37	809520
Q4QGC5	R.SLDIERPSYTNVNR.L	Y	63.07	1662.83	14	0.3	832.426	2	51.1	6785300
Q4QGC5	K.DVNAAIATIK.T	Y	59.8	1014.57	10	2.7	508.296	2	56.41	5909200
Q4QGC5	R.LIGQ(+.98)VVSSLTASLR.F	Y	58.32	1443.83	14	1.2	722.925	2	105.81	44499
Q4QGC5	K.DVN(+.98)AAIATIK.T	Y	54	1015.55	10	0.4	508.786	2	60.22	591040
Q4QGC5	R.C(+71.04)IFLDLEPTVVDEVR.T	Y	53.81	1817.92	15	0.7	909.972	2	106.51	13440
Q4QGC5	K.EIVDLALDR.I	Y	51.77	1042.57	9	2	522.293	2	69.81	3619500
Q4QGC5	R.QLFNPEQLVSGK.E	Y	49.22	1358.72	12	2	680.37	2	84.82	1945700
Q4QGC5	K.FDLMYSK.R	Y	44.94	902.421	7	1.5	452.219	2	60.5	594410
Q4QGC5	R.Q(-17.03)LFNPEQLVSGK.E	Y	44.45	1341.69	12	1.6	671.857	2	110.17	894710
Q4QGC5	F.HAVGGGTGSGLGALLLER.L	Y	44.02	1663.9	18	4.3	555.645	3	73.22	0
Q4QGC5	R.Q(+.98)LFNPEQLVSGK.E	Y	43.37	1359.7	12	2.4	680.862	2	88.86	582580
Q4QGC5	G.SGLGALLLER.L	Y	41.67	1027.6	10	2.4	514.811	2	81.24	61454
Q4QGC5	K.E(-18.01)IVDLALDR.I	Y	40.12	1024.56	9	3.2	513.288	2	99.99	76755
Q4QGC5	R.IDHKFDLM(+15.99)YSK.R	Y	40.07	1411.68	11	0	471.569	3	40.31	347810
Q4QGC5	R.IHFVLTSYAPVVSAEK(+14.02).A	Y	35.48	1773.97	16	2.4	592.332	3	85.65	193220
Q4QGC5	G.GTGSGLGALLLER.L	Y	34.15	1242.69	13	1.4	622.356	2	84.38	56767
Q4QGC5	R.LSVDYGKK.S	Y	33.68	908.497	8	1.7	455.258	2	21.31	1061900
Q4QGC5	R.RSLDIERPSYTNVNR.L	Y	33.36	1818.93	15	0.4	607.32	3	42.63	574390
Q4QGC5	R.IDHKFDLMYSK.R	Y	29.76	1395.69	11	1.8	466.238	3	47.73	1590700
Q4QGC5	K.C(+57.02)GINY(+31.99)QPPTVVPGGDLAK.V	Y	28.71	1916.93	18	-8.8	959.466	2	76.96	92453
Q4QGC5	K.C(+39.99)GINYQPPTVVPGGDLAK.V	Y	26.96	1867.91	18	1.3	934.968	2	98.9	62239
Q4QGC5	R.C(+57.02)IF(+31.99)LDLEPTVVDEVR.T	Y	26.82	1835.9	15	-4.5	918.954	2	107.28	0
Q4QGC5	K.FDLM(+15.99)YSK.R	Y	26.14	918.416	7	1	460.217	2	50.21	268980
Q4QGC5	K.DVNAAIATIKT(+57.02)K.R	Y	25.96	1300.74	12	2	434.588	3	48.85	79490
Q4QGC5	G.GGTGSGLGALLLER.L	Y	22.43	1299.71	14	3.4	650.869	2	84.38	54783
Q4QA41	K.LHSINTEENTVSLSNVR.I	Y	92.95	1911.96	17	0.1	956.992	2	52.03	3580300
Q4QA41	R.AAAAAPAASATAASSAATR.G	Y	90.46	1586.8	19	-1.4	794.409	2	33.31	6255500
Q4QA41	K.SSFFDTISC(+57.02)DQK.E	Y	72.07	1433.61	12	0.9	717.817	2	73.97	174090
Q4QA41	M(+42.01)(+15.99)QNSVGDVINLISK.S	Y	66.78	1574.8	14	1.6	788.409	2	109.16	681250
Q4QA41	R.DPAIVEVHAPAR.G	Y	64.64	1273.68	12	-0.8	637.847	2	43.16	641180
Q4QA41	M(+42.01)(+15.99)Q(+.98)NSVGDVINLISK.S	Y	58.82	1575.78	14	1.5	788.901	2	110.98	144830
Q4QA41	M(+42.01)(+15.99)QN(+.98)SVGDVINLISK.S	Y	51.8	1575.78	14	-1.1	788.899	2	113.24	0
Q4QA41	K.SSFFDTISC(+71.04)DQK.E	Y	51.75	1447.63	12	2.1	724.825	2	74.25	45383
Q4QA41	R.GSDIKDLTVFR.D	Y	48.38	1249.67	11	0.6	625.843	2	61.58	2796800
Q4QA41	K.FEGDFDFAK.C	Y	47.13	1074.47	9	1	538.242	2	69.45	542720
Q4QA41	M(+42.01)QN(+.98)SVGDVINLISK.S	Y	44.51	1559.79	14	-2	780.901	2	118.98	30066
Q4QA41	R.KADTETFGPEM(+15.99)VSSM(+15.99)R.G	Y	43.88	1816.8	16	0.8	606.608	3	38.41	322630
Q4QA41	M(+42.01)QNSVGDVINLISK.S	Y	41.88	1558.8	14	0	780.411	2	117.07	168490
Q4QA41	R.GSDIKD(-18.01)LTVFR.D	Y	38.57	1231.66	11	0.1	411.56	3	61.58	20405
Q4QA41	K.LHSINTEE(+14.02)NTVSLSNVR.I	Y	30.25	1925.98	17	-0.6	643.002	3	57.97	123680
Q4QA41	K.LHSID(sub N)TEENTVSLSNVR.I	Y	29.66	1912.95	17	1.1	638.659	3	55.33	327160
Q4QA41	K.LHSIN(+.98)TEENTVSLSNVR.I	Y	27.63	1912.95	17	1.1	638.659	3	55.33	327160
Q4QA41	R.AAAAAPAAS(+14.02)ATAASSAATRGSR.S	Y	21.65	1900.97	22	1	634.667	3	32.5	114000
Q4QJJ7	K.SEAVQASGQSVAEAK.A	Y	81.4	1460.71	15	1.9	731.366	2	26.97	194570
Q4QJJ7	R.TAVFGVDETGETKK.N	Y	73.76	1480.74	14	0	741.38	2	39.48	22056
Q4QJJ7	K.VADVAAVSLSAK.E	Y	71.23	1129.63	12	0.2	565.826	2	49.47	294700
Q4QJJ7	R.DEAGEVVLESSGQVK.L	Y	64.67	1545.75	15	-1.3	773.884	2	60.05	0
Q4QJJ7	R.YHYIHILDNNTNVTR.T	Y	62.65	1871.93	15	0.4	624.985	3	51.7	182820
Q4QJJ7	R.GPLEYIPANEVK.L	Y	56.42	1328.7	12	1.4	665.359	2	67.35	356270
Q4QJJ7	R.NPGFVSHR.E	Y	51.25	912.457	8	0.9	457.237	2	14.64	104270
Q4QJJ7	R.TAVFGVDETGETK.K	Y	50.34	1352.65	13	-2.9	677.33	2	51.78	16248
Q4QJJ7	R.SEMQQAEMR.A	Y	49.36	1108.46	9	1.5	555.242	2	25.33	45192
Q4QJJ7	K.SEAVQ(+.98)ASGQSVAEAK.A	Y	49.26	1461.69	15	2.3	731.858	2	29.84	26465
Q4QJJ7	R.FGETLVR.R	Y	48.21	820.444	7	0.8	411.231	2	44.37	234620
Q4QJJ7	R.QALELEYTQR.Q	Y	44.18	1249.63	10	-5.6	625.821	2	53.82	66239
Q4QJJ7	R.ISAEAELQK.L	Y	42.74	987.524	9	-0.2	494.77	2	33.08	182060
Q4QJJ7	K.LLDKIEVENAR.T	Y	38.82	1298.72	11	2	650.37	2	44.83	22005
Q4QJJ7	K.DAPVHIIDAYEMK.V	Y	25.39	1500.73	13	1.6	501.252	3	70.35	167600
Q4VT70	R.TQGLATVAVDGSVYEK.T	Y	82.23	1636.83	16	-0.5	819.424	2	64.24	103370
Q4VT70	R.AAQQGAVFTAAPMLK.T	Y	73.09	1502.79	15	1.2	752.406	2	69.72	262480
Q4VT70	R.VPLGFTFSFPVDQK.A	Y	68.98	1580.82	14	2.5	791.423	2	105.37	63457
Q4VT70	R.MLPSFVYTSDPAK.A	Y	67.41	1454.71	13	1.9	728.366	2	77.54	573120
Q4VT70	R.DGSGVGAAMIC(+57.02)ALAANTK	Y	64.98	1705.81	18	-3.6	853.913	2	99.86	37696
Q4VT70	K.MMSENAPDDLEK.R	Y	64.76	1378.57	12	2.2	690.298	2	43.74	101870
Q4VT70	R.M(+15.99)LPSFVYTSDPAK.A	Y	63.21	1470.71	13	1.5	736.364	2	72.8	153680
Q4VT70	R.AAQQGAVFTAAPM(+15.99)LK.T	Y	60.21	1518.79	15	1.1	760.403	2	58.84	32456
Q4VT70	R.ASAVTKDPAVSAR.G	Y	56.85	1271.68	13	-0.6	636.85	2	17.43	611080
Q4VT70	R.VNNLLSHIAIR.D	Y	52.75	1248.73	11	1.6	417.252	3	62.66	394810
Q4VT70	K.NVEGNDVVELLQASLR.R	Y	51.64	1754.92	16	1.4	585.982	3	109.62	29461
Q4VT70	K.M(+15.99)M(+15.99)SENAPDDLEK.R	Y	50.6	1410.56	12	3.5	706.294	2	28.75	27048
Q4VT70	R.LALASLATQFTM(+15.99)SSEK.M	Y	48.35	1712.87	16	5.5	857.447	2	95.92	134530
Q4VT70	R.IAGVDMADISDLHTIR.E	Y	47.72	1725.87	16	3.3	863.948	2	81.77	407600
Q4VT70	K.MMSENAPDDLEKR.V	Y	33.29	1534.68	13	1.5	512.568	3	37.8	66809
Q4VT70	R.VN(+.98)NLLSHIAIR.D	Y	26.41	1249.71	11	0.9	417.58	3	71.18	65220
Q4QEI8	R.FIPISGWQGDNMIEK.S	Y	79.03	1733.84	15	0.4	867.932	2	90.98	1556000
Q4QEI8	R.FIPISGWQGDNM(+15.99)IEK.S	Y	69.23	1749.84	15	1.6	875.931	2	81.06	1078300
Q4QEI8	K.SVFTIIDAPGHR.D	Y	66.33	1311.69	12	0.4	656.856	2	64.96	5314900
Q4QEI8	K.STATGHLIYK.C	Y	63.77	1089.58	10	1.7	545.801	2	24.49	1684700
Q4QEI8	K.VHM(+15.99)NLVVVGHVDAGK.S	Y	61.17	1589.83	15	1.9	530.955	3	33.35	462420
Q4QEI8	R.FIPISGWQ(+.98)GDNMIEK.S	Y	57.65	1734.83	15	-1.2	868.423	2	94.51	154340
Q4QEI8	K.IGGIGTVPVGR.V	Y	56.33	1024.6	11	2.3	513.311	2	50.84	7560300
Q4QEI8	R.EHALLAFTLGVK.Q	Y	54.06	1297.74	12	-2	433.587	3	78.47	113580
Q4QEI8	R.FIPISGWQGDNMIEK(+14.02).S	Y	53.96	1747.86	15	-4.5	874.936	2	96.01	36767
Q4QEI8	K.MDDKTVTYAQSR.Y	Y	53.54	1413.66	12	0.2	707.837	2	27.34	434560
Q4QEI8	R.LPLQDVYK.I	Y	52.77	974.544	8	2.5	488.282	2	55.25	4612700
Q4QEI8	R.FIPISGWQ(+.98)GDNM(+15.99)IEK.S	Y	50.87	1750.82	15	2.1	876.423	2	84.33	140180
Q4QEI8	K.FEKEAAEIGK.A	Y	50.11	1120.58	10	2.9	561.299	2	23.17	33534
Q4QEI8	K.SDNMPWYK.G	Y	47.47	1039.44	8	0.3	520.731	2	55.87	898130
Q4QEI8	R.FAEIESK.I	Y	42.26	822.412	7	3.2	412.216	2	26.9	1982500
Q4QEI8	K.YAWVLDK.L	Y	40.81	893.465	7	2.4	447.742	2	64.33	1650900
Q4QEI8	K.TVTYAQSR.Y	Y	40.72	924.466	8	1.4	463.242	2	15.65	1364000
Q4QEI8	R.QTVAVGIIK.G	Y	38.95	927.575	9	1.1	464.797	2	46.15	2004400
Q4QEI8	K.EAAEIGK(+57.02)ASFK.Y	Y	37.88	1206.62	11	0.6	604.321	2	28.66	0
Q4QEI8	K.SDNM(+15.99)PWYK.G	Y	36.82	1055.44	8	-0.1	528.728	2	40.73	422180
Q4QEI8	R.LPLQ(+.98)DVYK.I	Y	35.82	975.528	8	1.6	488.773	2	59.19	587230
Q4QEI8	K.YAW(+3.99)VLDK.L	Y	27.93	897.46	7	1.8	449.739	2	63.21	128690
Q4QEI8	K.GPTLLDALGM(+15.99)LEPPVRPVDKPLR.L	Y	24.61	2499.39	23	1.1	625.857	4	100.12	54494
Q4QEI8	R.Q(+.98)TVAVGIIK.G	Y	21.91	928.559	9	0.6	465.288	2	49.71	241970
Q4QJF1	K.LAADSVGGSQVQTVPMIR.G	Y	75.4	1827.95	18	0	914.985	2	69.62	284550
Q4QJF1	K.LAADSVGGSQVQTVPM(+15.99)IR.G	Y	71.24	1843.95	18	1.6	922.984	2	61.66	68414
Q4QJF1	R.EAYPGDVFYLHSR.L	Y	71.17	1552.73	13	-0.9	777.374	2	68.46	180380
Q4QJF1	R.VGSSAQNVAMK.A	Y	66.74	1090.54	11	1.8	546.282	2	20.82	439240
Q4QJF1	R.SPVNYNLLTGFK.A	Y	66.34	1351.71	12	1.2	676.867	2	86.01	1527500
Q4QJF1	K.TSIAVSTIINQVR.S	Y	64.42	1400.8	13	1.4	701.409	2	81.72	469960
Q4QJF1	K.VDAGAPNIVSR.S	Y	58.02	1097.58	11	1.3	549.801	2	39.23	1502200
Q4QJF1	K.AVDTMIPIGR.G	Y	56.15	1071.57	10	-0.1	536.796	2	62.78	693600
Q4QJF1	R.VGSSAQNVAM(+15.99)K.A	Y	52.42	1106.54	11	0.2	554.278	2	12.68	295980
Q4QJF1	K.VDAGAPN(+.98)IVSR.S	Y	44.77	1098.57	11	2.2	550.293	2	41.81	48525
Q4QJF1	K.LYEYLLVNK.D	Y	44.66	1153.64	9	2.9	577.83	2	74.52	71523
Q4QJF1	R.SNQQILSK.N	Y	44.05	916.498	8	1.4	459.258	2	17.51	393300
Q4QJF1	K.VVNPLGHEVPVGL.L	Y	43.83	1328.75	13	1	665.382	2	83.03	756840
Q4QJF1	R.FVALFNQK.N	Y	43.45	965.533	8	2.6	483.777	2	61.66	963670
Q4QJF1	R.KLAADSVGGSQVQTVPMIR.G	Y	41.1	1956.05	19	0.2	653.024	3	59.01	83371
Q4QJF1	K.LFTGGQRPAVNIGLSVSR.V	Y	32.15	1871.04	18	1.7	624.689	3	68.46	169530
Q4QJF1	R.ELIVGDR.Q	Y	26.15	800.439	7	1.4	401.228	2	33.89	800880
Q4QJF1	R.QISLLLR.R	Y	25.16	841.538	7	1.4	421.778	2	65.14	608450
Q4QF83	R.YTGSVIALYPEFVK.L	Y	76.81	1585.84	14	3.1	793.931	2	98.23	171710
Q4QF83	K.LPDGTLVEDGSR.L	Y	72.64	1257.62	12	-1.3	629.818	2	49.82	0
Q4QF83	K.FQTGGPDGDLGSNELLR.S	Y	68.29	1774.85	17	1.7	888.435	2	73.78	47393
Q4QF83	K.AVTTQAVFDKK.I	Y	60.08	1206.66	11	-0.5	604.339	2	29.12	297740
Q4QF83	K.TLIADALSR.K	Y	57.22	958.545	9	2.2	480.282	2	63.96	287250
Q4QF83	R.YMTEVYANAAK.S	Y	50	1259.59	11	-0.3	630.802	2	45.39	73515
Q4QF83	R.GATAEQIEER.A	Y	48.75	1102.53	10	2.5	552.273	2	24.48	191060
Q4QF83	R.SSLTQEVMSER.Y	Y	45.15	1265.59	11	-0.6	633.805	2	55.87	170180
Q4QF83	K.LGLNESEMR.K	Y	44.49	1047.5	9	0.7	524.76	2	45.15	91103
Q4QF83	R.SVTLENVGR.F	Y	43.24	973.519	9	1.1	487.769	2	39.33	221450
Q4QF83	R.ASLVGLLPNRPFNAITR.L	Y	42.2	1838.05	17	1.2	613.694	3	88.4	258480
Q4QF83	E.HVNPK(+57.02)SPALPTR.T	Y	39.28	1372.76	12	18.4	687.4	2	20.43	640890
Q4QF83	R.KFQTGGPDGDLGSNELLR.S	Y	36.18	1902.94	18	2.4	635.325	3	61.49	182240
Q4QF83	K.EVVPVDLMLK.R	Y	29.32	1141.64	10	3.2	571.831	2	85.78	79696
Q4QF83	R.QLSSVFPVFHVEEVEK.G	Y	27.57	1872.96	16	2.6	625.331	3	88.57	28673
Q4QF83	K.GTILVSSR.Y	Y	25.56	831.481	8	3.1	416.75	2	28.49	239430
Q9NF78	R.INLVDLAGSER.G	N	65.84	1185.64	11	-1.2	593.826	2	76.03	1037600
Q9NF78	R.SKQEAAQQLER.Q	Y	62.94	1286.66	11	-0.1	644.338	2	14.79	40058
Q9NF78	R.IVEVINGNELLR.Q	Y	62.64	1367.78	12	-2.1	684.896	2	76.36	240020
Q9NF78	R.VSNDIFIILK.E	Y	62.35	1160.68	10	2.3	581.35	2	94.15	227950
Q9NF78	R.TTMVATLSPLVK.N	Y	61	1259.72	12	1.7	630.868	2	74.6	662480
Q9NF78	R.IVHTFQDTK.H	Y	58.44	1087.57	9	1.8	544.793	2	19.71	173060
Q9NF78	R.SVVEMTNTK.T	Y	56.39	1007.5	9	2.5	504.758	2	25.94	264170
Q9NF78	K.EALKAEEALTDEK.A	Y	54.23	1445.72	13	-0.4	723.871	2	40.56	292140
Q9NF78	R.IVEVIN(+.98)GNELLR.Q	Y	53.17	1368.76	12	1.3	685.391	2	80.29	440010
Q9NF78	R.IRQDPYSGPFVEGVTK.Y	Y	51.02	1791.92	16	2.3	598.315	3	58.15	238220
Q9NF78	R.TTM(+15.99)VATLSPLVK.N	Y	50.36	1275.71	12	-3.5	638.862	2	59.57	134890
Q9NF78	R.YESNYEAR.A	Y	48.91	1030.44	8	1.7	516.227	2	21.1	307100
Q9NF78	R.VIDNLTER.Q	Y	48.1	958.508	8	0.2	480.263	2	34.31	438920
Q9NF78	K.DVYNLIAK.D	Y	47.46	934.512	8	0.7	468.265	2	65.69	299060
Q9NF78	R.GGFQDYVK.E	Y	41.29	912.434	8	1.5	457.226	2	49.79	347260
Q9NF78	K.TILLDPK.D	Y	35.39	798.485	7	1.7	400.252	2	43.49	425010
Q9NF78	K.ESAAINTSLLALR.R	Y	32.47	1357.76	13	1.6	679.888	2	81.15	393050
Q9NF78	K.HYQERPLPQVPFR.D	Y	29.83	1665.87	13	0	556.3	3	49.79	325340
Q9NF78	K.KLADMIK.A	Y	29.29	817.473	7	0.9	409.745	2	30.61	45367
Q9NF78	R.QNLDSLR.Q	Y	29.15	844.44	7	0.3	423.229	2	30.83	177360
Q9NF78	K.YALPAFK.T	Y	27.61	808.448	7	-0.2	405.232	2	62.91	443350
Q9NF78	R.VRDLLDPALR.H	Y	24.76	1166.68	10	1.3	584.348	2	54.25	149130
Q9NF78	R.GTGDAADFQ(+.98)K.I	Y	24.31	1009.44	10	3.4	505.728	2	27.38	25148
Q9NF78	R.RQEVEALR.S	Y	21.76	999.546	8	0.9	500.782	2	17.23	305260
Q4Q4N5	R.VSVNQEVYYLDTK.S	Y	74.64	1556.77	13	0.1	779.395	2	70.62	190100
Q4Q4N5	R.YSDASQDFLQR.Y	Y	70.96	1328.6	11	0.8	665.309	2	54.7	219230
Q4Q4N5	K.VTVEDNASQSAVK.V	Y	70.82	1346.67	13	2.3	674.345	2	28.04	249660
Q4Q4N5	K.SLGASEMEVVAITK.K	Y	65.82	1433.74	14	2.4	717.883	2	74.6	184210
Q4Q4N5	R.GVINNFVSADIK.T	Y	65.81	1275.68	12	0.8	638.851	2	75.18	173590
Q4Q4N5	R.LAEAIGTDGEYAAADAVQR.A	Y	59.01	1919.92	19	1.1	640.984	3	66.28	42888
Q4Q4N5	K.AAGAAN(+.98)GVPAEK.L	Y	57.19	1055.52	12	1.3	528.772	2	19.35	47566
Q4Q4N5	K.TSLVTILASK.T	Y	53.87	1031.62	10	1.3	516.821	2	73.68	182870
Q4Q4N5	K.AAGAANGVPAEK.L	Y	53.03	1054.54	12	-0.4	528.279	2	15.83	46904
Q4Q4N5	R.AEVWSALER.L	Y	47.33	1059.53	9	2	530.777	2	66.4	0
Q4Q4N5	R.SELESTETR.F	Y	47.03	1050.48	9	-1.6	526.249	2	18.57	72223
Q4Q4N5	R.LLYGVDSR.K	Y	46.21	921.492	8	-0.2	461.754	2	46.67	165730
Q4Q4N5	K.GLYVGMFDR.L	Y	26.2	1056.51	9	-19	529.252	2	76.87	25178
Q4Q4N5	R.LVLAHYN(+.98)GDVQR.T	Y	25.24	1384.71	12	1.9	462.579	3	45.39	202160
Q4Q0X8	R.LESGENGDSEVQR.T	Y	75.35	1418.63	13	0.2	710.323	2	21.74	77943
Q4Q0X8	K.LFEALGIEQPK.G	Y	70.77	1243.68	11	0.4	622.85	2	78.67	653690
Q4Q0X8	R.VHITHEDFVLAVAK.V	Y	69.87	1577.86	14	2.2	526.962	3	58.67	211930
Q4Q0X8	K.GVLLYGPPGTGK.T	N	64.95	1157.64	12	1.1	579.832	2	59.51	3268600
Q4Q0X8	R.SGTSAIHYILPTK.V	Y	64.56	1386.75	13	1.6	694.386	2	54.79	211000
Q4Q0X8	K.ESTYDEIGGLSR.Q	Y	62	1325.61	12	0.2	663.814	2	59.43	342180
Q4Q0X8	R.LESGEN(+.98)GDSEVQR.T	Y	61.04	1419.61	13	-0.4	710.815	2	24.44	77700
Q4Q0X8	R.TM(+15.99)LELLNQLDGFEASK.N	Y	48.63	1823.9	16	2.5	912.961	2	103.43	66936
Q4Q0X8	R.RVHITHEDFVLAVAK.V	Y	42.07	1733.96	15	2	434.499	4	51.7	240260
Q4Q0X8	K.AGKESTYDEIGGLSR.Q	Y	42.06	1581.76	15	0.6	528.264	3	45.39	37242
Q4Q0X8	R.VSGAELVQK.Y	Y	41.85	929.518	9	1.3	465.768	2	28.79	482570
Q4Q0X8	K.VDPLVSLMK.V	Y	40.15	1000.56	9	2.7	501.291	2	79.27	247740
Q4Q0X8	R.MDILDEALLRPGR.I	Y	34.72	1497.8	13	3.2	500.276	3	87.25	525230
Q4Q0X8	R.ELFVMAR.E	Y	34.35	864.453	7	1.3	433.235	2	60.14	181240
Q4Q0X8	K.VIMATNR.M	N	27.9	803.432	7	1.1	402.725	2	19.31	603580
Q4Q0H5	R.IIMGLDLASDSAQR.R	Y	82.61	1488.76	14	-3.7	745.387	2	79.9	422200
Q4Q0H5	R.YYDPTIDPTPAASPK.R	Y	72.33	1634.78	15	1	818.402	2	57.37	1004700
Q4Q0H5	R.IIM(+15.99)GLDLASDSAQR.R	Y	68.17	1504.76	14	-1.5	753.386	2	65.78	371660
Q4Q0H5	K.ADSAC(+57.02)LQEPVGSK.G	Y	67.98	1360.63	13	-1.8	681.322	2	33.4	93360
Q4Q0H5	K.LDDLNAPQVIGK.G	Y	67.86	1281.69	12	-1.2	641.855	2	60.07	905670
Q4Q0H5	K.ADSAC(+71.04)LQEPVGSK.G	Y	63.41	1374.64	13	0.5	688.332	2	34.87	42585
Q4Q0H5	R.IIMGLDLASDSAQ(+.98)R.R	Y	59.33	1489.74	14	0.4	745.882	2	81.81	52898
Q4Q0H5	K.LDDLNAPQ(+.98)VIGK.G	Y	58.94	1282.68	12	0.9	642.348	2	63.12	148140
Q4Q0H5	R.N(+.98)GEPAGISSR.Q	Y	56.66	987.462	10	1.2	494.74	2	28.1	311820
Q4Q0H5	R.GGSVN(+.98)GATAPFR.G	Y	49.64	1133.55	12	-0.1	567.782	2	41.28	740840
Q4Q0H5	K.NAGSPNILR.Y	Y	48.16	940.509	9	1.3	471.264	2	31.02	526570
Q4Q0H5	R.IIM(+15.99)GLDLASDSAQ(+.98)R.R	Y	47.99	1505.74	14	5	753.883	2	67.6	147030
Q4Q0H5	K.QEHDVLGTGR.W	Y	45.96	1110.54	10	0.1	556.28	2	19.09	51119
Q4Q0H5	K.M(+15.99)FGQAPPLR.E	Y	42.34	1031.52	9	0.8	516.77	2	43.58	333820
Q4Q0H5	R.EFFSGPR.H	Y	31.07	838.397	7	1.1	420.207	2	44.83	883920
Q4Q0H5	R.NNFSSPR.E	Y	28.93	820.383	7	1.1	411.2	2	16.52	540920
Q4Q0H5	R.NGEPAGISSR.Q	Y	28.45	986.478	10	1.2	494.248	2	22.49	197680
Q4Q0H5	R.TRGGSVN(+.98)GATAPFR.G	Y	27.48	1390.7	14	1.2	464.574	3	32.42	54160
O97213	R.ELEQIASEALEAAR.I	Y	76.65	1528.77	14	3.1	765.398	2	92.41	6037900
O97213	R.ELEQ(+.98)IASEALEAAR.I	Y	67.54	1529.76	14	2.3	765.89	2	94.26	646860
O97213	R.ATVDEFPVC(+57.02)IHVVSR.E	Y	67.53	1727.87	15	0.8	864.943	2	73.38	1424600
O97213	R.RATVDEFPVC(+57.02)IHVVSR.E	Y	65.37	1883.97	16	0	628.998	3	62.29	199000
O97213	K.YWGFTNILR.T	Y	65.31	1168.6	9	1.9	585.311	2	98.47	1060100
O97213	R.TKEAYVPQAFEALR.R	Y	62.55	1621.85	14	1.9	541.625	3	67.78	1332200
O97213	R.TEYEALRDAGK.L	Y	60.31	1251.61	11	-0.5	626.813	2	32.63	178760
O97213	R.ELE(+14.02)QIASEALEAAR.I	Y	57.01	1542.79	14	0.7	772.404	2	97.97	725910
O97213	R.IGQILLSMR.T	Y	55.94	1029.6	9	2.2	515.81	2	72.12	4698300
O97213	K.EAYVPQAFEALR.R	Y	53.83	1392.7	12	1.5	697.362	2	83.22	2719400
O97213	R.E(-18.01)LEQIASEALEAAR.I	Y	48.91	1510.76	14	0.6	756.391	2	116.83	97116
O97213	R.IGQILLSM(+15.99)R.T	Y	48.21	1045.6	9	2	523.807	2	54.25	3810700
O97213	R.IGQ(+.98)ILLSMR.T	Y	47.08	1030.58	9	1.3	516.302	2	80.57	384660
O97213	R.TKEAYVPQ(+.98)AFEALR.R	Y	45.98	1622.83	14	3.3	541.954	3	71.55	175670
O97213	K.YWGFTN(+.98)ILR.T	Y	43.71	1169.59	9	1	585.803	2	103.78	33968
O97213	R.IGQ(+.98)ILLSM(+15.99)R.T	Y	39.4	1046.58	9	1.6	524.299	2	61.75	373350
O97213	R.TEYEALR.D	Y	38.83	880.429	7	1.7	441.224	2	31.15	3715000
O97213	R.GAFGKPN(+.98)GVC(+57.02)AR.V	Y	37.83	1233.59	12	2.5	617.807	2	27.25	236070
O97213	K.MLSC(+57.02)AGADR.L	Y	37.76	979.422	9	-1.9	490.718	2	22.45	726800
O97213	R.QIIVMSK.Y	Y	31.42	817.473	7	0.9	409.745	2	34.83	785650
O97213	K.MLSC(+71.04)AGADR.L	Y	31.25	993.437	9	4.8	497.73	2	24.62	42285
O97213	K.YW(+31.99)GFTNILR.T	Y	30.74	1200.59	9	0.9	601.306	2	90.98	23329
O97213	K.M(+15.99)LSC(+57.02)AGADR.L	Y	29.78	995.417	9	1.1	498.717	2	15.54	524110
O97213	R.AHPFHVLR.I	Y	28.84	975.54	8	1.2	488.779	2	21.76	561850
O97213	R.ATVDEFPVC(+71.04)IHVVSR.E	Y	25.3	1741.88	15	1.1	581.637	3	73.88	222000
O97213	K.EAY(-18.01)VPQAFEALR.R	Y	23.3	1374.69	12	4.1	688.359	2	105.37	120830
O97213	R.RATVDEFPVCIHVVS(+57.02)R.E	Y	21.66	1883.97	16	2.2	472.002	4	62.2	82740
O97213	R.GAFGKPNGVC(+57.02)AR.V	Y	21.38	1232.61	12	1.4	411.878	3	24.25	122800
O97213	K.EAYVPQAFEALRR.A	Y	21.18	1548.8	13	-1.4	775.411	2	71.09	80772
Q4QEJ8	R.IDELFESPITTK.T	Y	78.16	1391.72	12	1.4	696.869	2	79.91	159630
Q4QEJ8	K.IVANVDTVPASSLATTSGR.Y	Y	78.13	1857.98	19	0.1	930	2	63.41	139040
Q4QEJ8	R.YSDFTHVAASSSK.R	Y	67.85	1398.64	13	-1.6	700.329	2	34.59	3948.5
Q4QEJ8	R.AEAM(+15.99)QVNATEGDR.M	Y	64.01	1406.61	13	-1.5	704.313	2	19.97	9866.5
Q4QEJ8	K.SVTALTAANSDLAR.Y	Y	62.56	1388.73	14	1	695.373	2	53.82	211340
Q4QEJ8	K.EILQANLYER.A	Y	54.44	1247.65	10	-0.9	624.834	2	60.94	143470
Q4QEJ8	R.EVMPLAADLDAAR.A	Y	50.93	1370.69	13	3.6	686.355	2	80.08	394980
Q4QEJ8	R.IVDSVMIR.I	Y	41.17	931.516	8	1.3	466.767	2	48.48	53836
Q4QEJ8	K.GVHTLASPDIVK.I	Y	37.72	1235.69	12	2.8	412.905	3	39.69	185130
Q4QEJ8	K.VDESIVYR.S	Y	36.29	979.497	8	1.4	490.758	2	43.74	93129
Q4QEJ8	R.NAVQELLK.E	Y	35.77	913.523	8	2.9	457.771	2	55.94	257340
Q4Q812	R.HVVNDDGSLEAAK.N	Y	79.38	1353.65	13	0.8	677.836	2	24.42	253920
Q4Q812	K.VATGQDADGFYQTK.L	Y	79.33	1499.69	14	-0.1	750.854	2	43.57	350470
Q4Q812	K.YGGQALPLSVGFTTR.E	Y	70.45	1565.82	15	0.1	783.919	2	83.75	289810
Q4Q812	K.ELMDALLEESSK.L	Y	68.27	1363.65	12	2.4	682.838	2	87.48	302700
Q4Q812	K.SGAGGSDSVVTK.E	Y	63.86	1063.51	12	-0.2	532.766	2	13.22	170610
Q4Q812	R.ALGGTKEPEMVADR.I	Y	58.57	1472.73	14	-0.2	491.918	3	36.37	179810
Q4Q812	R.LPNSLPSTK.G	Y	44.33	955.534	9	-1.5	478.775	2	36.26	410710
Q4Q812	K.GLSLFLVPR.H	Y	40.28	1000.61	9	2.6	501.313	2	92.52	463320
Q4Q812	R.MAEVAQC(+57.02)K.V	Y	33.5	935.42	8	3.4	468.72	2	15.05	23365
Q4Q812	K.NGN(+.98)VTTPN(+.98)GFK.E	Y	26.42	1149.53	11	3.3	575.776	2	43.74	94724
Q4Q812	K.VATGQ(+.98)DADGFYQTK.L	Y	21.1	1500.67	14	7.2	751.351	2	43.32	0
Q4QG31	K.YPAGFMDVVEIPK.T	Y	75.5	1464.73	13	0.4	733.376	2	96.24	284490
Q4QG31	R.FALVNLSEAEAQIK.L	Y	73.72	1531.82	14	1.7	766.923	2	94.88	356130
Q4QG31	K.VVNLYTATGR.V	Y	69.67	1092.59	10	1.2	547.306	2	48.34	1671400
Q4QG31	R.FALVNLSEAEAQ(+.98)IK.L	Y	57.73	1532.81	14	5.4	767.418	2	98.81	21604
Q4QG31	K.DASGAEFATR.A	Y	56.8	1023.46	10	1.6	512.74	2	32	901040
Q4QG31	R.DGKYPAGFMDVVEIPK.T	Y	55.63	1764.88	16	0.7	589.301	3	90.06	135390
Q4QG31	R.RDGKYPAGFMDVVEIPK.T	Y	55.57	1920.98	17	-0.3	641.334	3	75.27	139640
Q4QG31	R.AANIFVIGK.D	Y	55.14	931.549	9	0.3	466.783	2	63.03	1532000
Q4QG31	K.DLNNLQVTVPK.Q	Y	51.78	1239.68	11	1.3	620.851	2	67.85	974450
Q4QG31	R.Q(-17.03)GLVHVDNHPR.R	Y	48.19	1253.63	11	2.1	627.823	2	32.07	805990
Q4QG31	R.AAN(+.98)IFVIGK.D	Y	45.88	932.533	9	2.6	467.276	2	66.86	46463
Q4QG31	K.DLNNLQ(+.98)VTVPK.Q	Y	42.26	1240.67	11	1.7	621.343	2	70.8	156250
Q4QG31	K.AVIVTGGAN(+.98)R.G	Y	37.49	957.524	10	-0.1	479.771	2	25.74	51791
Q4QG31	R.MNVIQEREER.L	Y	36.39	1302.63	10	0	652.327	2	27.01	21810
Q4QG31	K.VEC(+57.02)HPGAFNIAHLK.D	Y	32.73	1591.79	14	1.5	531.607	3	45.72	89079
Q4QG31	R.QGLVHVDNHPR.R	Y	25.93	1270.65	11	1.1	424.56	3	18.07	176190
Q4Q5E8	R.APVVAAGAAATGDGHSQR.L	Y	96.4	1634.81	18	-0.6	818.415	2	24.58	16902
Q4Q5E8	R.SVELEALPTMTAAQR.K	Y	66.23	1615.82	15	-0.9	808.921	2	76.51	135090
Q4Q5E8	R.MFLGFPQDDPLR.S	Y	64.64	1434.7	12	5.6	718.361	2	99.5	125330
Q4Q5E8	R.SVELEALPTM(+15.99)TAAQR.K	Y	60.23	1631.82	15	2.3	816.921	2	61.4	60012
Q4Q5E8	R.AHLASVTQQMR.H	Y	58.18	1240.63	11	-0.9	621.326	2	27.59	108430
Q4Q5E8	R.FGLLVTDDAR.N	Y	55.87	1105.58	10	2.8	553.799	2	70.17	125440
Q4Q5E8	R.GAALSMAAR.T	Y	48.02	846.438	9	5.2	424.23	2	29.68	40444
Q4Q5E8	R.DTTMDAANR.S	Y	42.9	993.419	9	1.1	497.718	2	17.83	38633
Q4Q5E8	K.VLSATLM(+15.99)QVTR.D	Y	40.68	1233.67	11	-2.4	617.845	2	53.38	86104
Q4Q5E8	R.VVPADANGPR.R	Y	32.41	994.519	10	1.4	498.269	2	20.2	70793
Q4Q939	K.MALVTGGTTNEVFR.D	Y	80.15	1494.75	14	-0.1	748.384	2	70.71	138860
Q4Q939	R.AESSANALGEEFVK.N	Y	77.59	1450.69	14	-0.5	726.356	2	61.22	228510
Q4Q939	K.NM(+15.99)NTALDIVESLVAK.G	Y	73.96	1632.84	15	2.8	817.431	2	110.26	55456
Q4Q939	R.GIANVVAALEQLQR.K	Y	69.8	1480.84	14	0.4	741.428	2	110.08	44578
Q4Q939	R.ILGVYMAEAGR.L	Y	67.33	1178.61	11	-0.2	590.315	2	67.23	231920
Q4Q939	K.M(+15.99)ALVTGGTTNEVFR.D	Y	66.42	1510.74	14	3.5	756.384	2	59.1	36526
Q4Q939	K.EAGLNSAVLQK.Y	Y	56.34	1128.61	11	0.4	565.316	2	42.84	296610
Q4Q939	R.VGVIGAGVMGSGIVHYFAK.N	Y	44.67	1860.99	19	2.6	621.341	3	94.88	93784
Q4Q939	R.MVTAELDGK.M	Y	35.4	962.474	9	-1	482.245	2	35.82	72703
Q4Q939	K.MPLVEVIK.G	Y	32.54	927.546	8	2.1	464.783	2	65.06	247710
Q4Q939	R.VGVIGAGVM(+15.99)GSGIVHYFAK.N	Y	28.78	1876.99	19	4.5	626.674	3	80.86	60623
E9AF44	K.GSALVTMMTVEGAENAIR.M	Y	77.81	1848.91	18	1.8	925.465	2	99.98	173510
E9AF44	R.DMMPAYGNTAPQSR.G	Y	67.59	1537.67	14	0.3	769.842	2	51.79	424360
E9AF44	K.LFVSNLPFDC(+57.02)TNSALR.E	Y	65.47	1852.91	16	0	927.467	2	96.73	113110
E9AF44	R.DM(+15.99)M(+15.99)PAYGNTAPQSR.G	Y	64.53	1569.66	14	0.2	785.837	2	29.93	108500
E9AF44	R.HNMAGSAYGR.G	Y	58.25	1062.47	10	1.5	532.243	2	13.15	286810
E9AF44	R.YTDLIADR.T	Y	54.43	965.482	8	-0.3	483.749	2	46.09	1455600
E9AF44	R.ETFQQVGLVER.A	Y	53.42	1304.67	11	0.1	653.345	2	59.44	1695200
E9AF44	R.GMGIVVMK.S	Y	50.09	833.45	8	1.9	417.734	2	51.02	321730
E9AF44	R.MFNETDFEGR.R	Y	49.81	1244.51	10	1.2	623.266	2	61.03	299210
E9AF44	R.ETFQ(+.98)QVGLVER.A	Y	48.86	1305.66	11	0.7	653.838	2	63.39	0
E9AF44	R.FDDGPRPPLVQR.D	Y	44.36	1395.73	12	1.6	466.251	3	45	515880
E9AF44	R.SQQVPEVGR.K	Y	43.54	998.514	9	2.8	500.267	2	27.8	848980
E9AF44	R.SQQVPEVGRK.L	Y	37.91	1126.61	10	16.3	564.323	2	17.65	0
E9AF44	R.ETFQQ(+.98)VGLVER.A	Y	28.67	1305.66	11	1.2	653.838	2	63.92	0
E9AF44	R.RFDDGPRPPLVQR.D	Y	26.53	1551.83	13	1.2	518.285	3	40.38	1743900
E9AF44	R.MFNETDFEGRR.L	Y	25.15	1400.61	11	-0.8	701.316	2	49.66	27942
Q4QA79	K.AAAGVGATDAGAAGAGGAAGAASK.A	Y	97.49	1799.88	24	0.9	900.948	2	34.17	652610
Q4QA79	R.VVLSDLSGYPDALTMK.S	Y	80.59	1707.88	16	2.5	854.949	2	95.24	68149
Q4QA79	K.VVLVAAQAQELLDK.A	Y	67.34	1495.86	14	3.2	748.942	2	87.31	50511
Q4QA79	R.GGSDVLVPVNVAGR.G	Y	55.15	1338.73	14	2	670.373	2	63.68	292250
Q4QA79	R.GLQSGSFFVGDM(+15.99)DLR.R	Y	41.81	1643.76	15	2.9	822.893	2	82.42	25440
Q4QA79	R.TTKYEEQLK.S	Y	38.93	1138.59	9	0.5	570.303	2	18.94	0
Q4QA79	R.LHMQITR.R	Y	35.9	897.486	7	2.3	449.752	2	26.49	0
Q4QA79	R.VVLSDLSGYPDALTM(+15.99)K.S	Y	25.82	1723.87	16	6.7	862.951	2	87.47	49224
Q4QA79	R.QHSDAGPEALQ(+.98)VENDAQR.L	Y	21.38	1964.88	18	3.5	655.972	3	43.42	59421
Q4Q555	R.ATAGQTVYATGLPAR.S	Y	79.8	1475.77	15	1.8	738.897	2	50.7	158610
Q4Q555	R.TFTQAIEYEQLR.L	Y	68.86	1497.75	12	3.3	749.885	2	72.6	114840
Q4Q555	R.NNSVGFVSGALPR.T	Y	67.29	1316.68	13	-8.1	659.346	2	63.92	0
Q4Q555	R.EGTASSQLVLLDGDR.H	Y	63.04	1559.78	15	-1.3	780.898	2	69.54	34102
Q4Q555	K.ASSVQDGLGVLLR.T	Y	63	1313.73	13	4.9	657.877	2	84.05	97560
Q4Q555	R.GAM(+15.99)LGEEPIAATTLIR.A	Y	59.77	1657.87	16	0.1	829.945	2	80.66	206330
Q4Q555	K.TSLVELLLHER.S	Y	45.39	1308.74	11	2.4	437.256	3	97.84	60100
Q4Q555	R.MLTHGQAFPLFR.F	Y	43.37	1416.73	12	0.9	473.253	3	69.63	53295
Q4Q555	K.SHVLTIITGGAELQPTSR.Q	Y	32.09	1879.02	18	-6.2	627.344	3	68.71	0
Q4Q555	R.HAIVNEQLPIVLVITK.V	Y	29.97	1786.07	16	-1	596.365	3	90.98	23303
Q4Q555	R.INAAALATK.L	Y	24.91	871.513	9	-0.4	436.765	2	33	63047
Q4FX73	R.NLLTQFHSMEVTTDK.M	Y	82.04	1762.86	15	0.2	882.438	2	77.83	114240
Q4FX73	R.KEWYDVVAPANFEK.R	Y	75.84	1694.83	14	1.9	848.426	2	82.31	644980
Q4FX73	R.LFVVAFTKPQANQQSR.N	Y	73.25	1832.99	16	0	917.505	2	62.11	2023400
Q4FX73	R.EVEEAVEAAPAAEK.A	Y	65.22	1441.69	14	0.5	721.856	2	38.51	1190100
Q4FX73	R.FTVQEVQGR.N	Y	58.65	1062.55	9	1	532.282	2	41.74	2882500
Q4FX73	R.EVEE(+14.02)AVEAAPAAEK.A	Y	56.51	1455.71	14	0.7	728.864	2	44.15	341270
Q4FX73	K.TADGYTMR.L	Y	52.43	913.396	8	2.3	457.708	2	24.09	908810
Q4FX73	R.NVLSDALVR.R	Y	49.99	985.556	9	1.3	493.787	2	63.51	2703100
Q4FX73	R.E(-18.01)VEEAVEAAPAAEK.A	Y	45.12	1423.68	14	1.6	712.852	2	64.14	156040
Q4FX73	K.EAVSLLTR.N	Y	31.59	887.508	8	0.3	444.762	2	46.96	1915100
Q4FX73	K.TADGYTM(+15.99)R.L	Y	29.7	929.391	8	2	465.705	2	13.58	30328
Q4FX73	R.LFVVAFTKPQ(+.98)ANQQSR.N	Y	23.29	1833.97	16	0.9	612.334	3	63.87	803380
Q4FX73	R.NLLTQ(+.98)FHSMEVTTDK.M	Y	22.81	1763.84	15	3.4	588.957	3	83.83	108290
Q4FX73	R.LFVVAFTKPQANQQ(+.98)SR.N	Y	21.62	1833.97	16	0.9	612.334	3	63.87	803380
Q4Q0Z1	R.SNTSVEVIDLSGNR.I	Y	82.25	1489.74	14	1.7	745.879	2	61.57	339070
Q4Q0Z1	R.YLATASVEAVDLR.N	Y	67.91	1406.74	13	1.9	704.381	2	69.54	244230
Q4Q0Z1	K.VHEVNDETQFR.S	Y	60.85	1372.64	11	0.9	687.328	2	28.04	356060
Q4Q0Z1	R.EVILYNTNITK.I	Y	60.53	1306.71	11	1.1	654.366	2	60.58	605720
Q4Q0Z1	R.FNHTLEALNLAGNAIGSK.G	Y	51.26	1868.97	18	2.4	624.002	3	77.66	314880
Q4Q0Z1	R.NNPC(+57.02)SAATASR.L	Y	46.75	1147.5	11	2.1	574.762	2	14.11	57219
Q4Q0Z1	K.TSVTPTYAR.L	Y	40.57	994.508	9	-0.2	498.263	2	27.05	359450
Q4Q0Z1	R.VAPEFVEQVK.M	Y	38.78	1144.61	10	1.2	573.316	2	51.28	422160
Q4Q0Z1	K.IELSSPDEER.V	Y	37.02	1173.55	10	1.3	587.785	2	39.89	222390
Q4Q0Z1	K.LYLITTR.G	Y	33.4	878.523	7	2	440.271	2	56.5	153500
Q4Q0Z1	K.EALQSLSK.K	Y	24.7	874.476	8	1.1	438.247	2	27.57	317510
Q4Q0Z1	K.LFAVLQK.G	Y	21.92	817.506	7	1.2	409.762	2	56.08	52553
E9AEL4	R.ELALQTAQVTK.E	Y	71.05	1200.67	11	-0.7	601.344	2	46.48	2964600
E9AEL4	K.GVTQYYAFVEER.Q	Y	65.95	1460.69	12	2.1	731.357	2	78.83	2645600
E9AEL4	K.VHILVATPGR.V	N	62.73	1061.63	10	2.4	531.827	2	38	926800
E9AEL4	K.TASFVIPVLEK.V	Y	60.47	1202.69	11	2.6	602.356	2	88.04	3576900
E9AEL4	R.NVNFEEYALR.R	Y	57.72	1253.6	10	1.9	627.812	2	73.38	782930
E9AEL4	R.NLVC(+57.02)SDLITR.G	Y	53.61	1189.61	10	1.7	595.816	2	60.94	707050
E9AEL4	R.ELYVQALLMVPTR.E	Y	53.2	1531.84	13	0.4	766.931	2	107.32	6474
E9AEL4	K.YAETYLHR.I	Y	52.31	1051.51	8	0.8	526.763	2	31.95	766290
E9AEL4	R.RNVNFEEYALR.R	Y	48.19	1409.71	11	1.6	470.911	3	56.08	126500
E9AEL4	K.GVTQ(+.98)YYAFVEER.Q	Y	45.1	1461.68	12	3	731.85	2	81.44	285320
E9AEL4	K.AQLNAPQK.S	Y	40.43	868.477	8	-0.2	435.247	2	14.85	813090
E9AEL4	R.ELQMGIFEK.G	Y	32.89	1093.55	9	2.2	547.784	2	72.7	1240600
E9AEL4	R.NVNFE(+14.02)EYALR.R	Y	32.88	1267.62	10	0.9	634.819	2	80.97	77318
E9AEL4	R.NLVCSDLITR.G	Y	32.41	1132.59	10	0.9	567.305	2	84.26	25902
E9AEL4	R.VLDLASKK.A	Y	29.53	872.533	8	0.4	437.275	2	19.86	304770
E9AEL4	K.AQLNAPQ(+.98)K.S	Y	27.4	869.461	8	-0.4	435.739	2	16.87	341510
E9AEL4	K.GVTE(sub Q)YYAFVEER.Q	Y	23.95	1461.68	12	3	731.85	2	81.44	285320
E9AEL4	K.GVTQYYAFVEER(-.98).Q	Y	23.43	1459.71	12	-9.7	730.857	2	78.5	0
Q4QFY8	R.YIQEGMHPR.T	Y	66.38	1129.53	9	1	565.776	2	21.49	122020
Q4QFY8	R.SELTTGFYYKDPAEK.A	Y	66	1747.83	15	3.1	874.928	2	58.5	114140
Q4QFY8	K.GIDPISLEMLAK.E	Y	65.82	1285.7	12	3.3	643.859	2	96.86	581170
Q4QFY8	R.FVNGIVLDHGGR.N	Y	56.98	1282.68	12	2.4	642.35	2	47.73	26477
Q4QFY8	R.KASALDINMIAAR.G	Y	55.67	1372.75	13	0.7	687.384	2	58.67	379110
Q4QFY8	R.AYADAM(+15.99)LVM(+15.99)PK.T	Y	54.08	1240.58	11	0.1	621.301	2	45.98	132660
Q4QFY8	K.GPNDHTIAQIK.D	Y	53.45	1192.62	11	1	597.319	2	25.97	33631
Q4QFY8	K.MLVSGAGM(+15.99)IK.I	Y	52.46	1021.53	10	1	511.774	2	41.11	70237
Q4QFY8	R.TFVVINQK.G	Y	45.11	947.544	8	1.2	474.781	2	43.12	762090
Q4QFY8	K.MLVSGAGMIK.I	Y	44.4	1005.54	10	2.4	503.777	2	54.71	345860
Q4QFY8	R.EYLTNVAR.T	Y	43.64	964.498	8	1.5	483.258	2	38.62	552200
Q4QFY8	R.YIQEGM(+15.99)HPR.T	Y	40.65	1145.53	9	3.5	573.775	2	12.47	26467
Q4QFY8	R.REYLTNVAR.T	Y	36.89	1120.6	9	1.9	561.309	2	28.02	0
Q4QFY8	K.M(+15.99)LVSGAGMIK.I	Y	31.07	1021.53	10	2.1	511.775	2	45.58	127740
Q4QFY8	R.TFVVIN(+.98)QK.G	Y	30.65	948.528	8	-2.9	475.271	2	47.12	117060
Q4QFY8	K.ENILALR.R	Y	30.39	827.486	7	0.4	414.752	2	56.08	479710
Q4QFY8	M.S(+42.01)NLAYINPGGK.Q	Y	26.44	1174.6	11	2.1	588.309	2	69.81	258970
Q4QFY8	K.FLEGNIIEIPNEERR.E	Y	23.24	1827.95	15	1.4	610.326	3	75.86	812750
Q4QFY8	K.IGIRAYADAM(+15.99)LVMPK.T	Y	22.54	1663.88	15	17.9	555.645	3	105.53	0
Q4QFY8	R.AYADAMLVMPK.T	Y	21.31	1208.59	11	2.6	605.307	2	74.34	435230
Q4Q821	K.AVVQVFEGTSGIDVVR.S	Y	73.9	1674.89	16	2.1	838.458	2	83.94	4332200
Q4Q821	K.TVLFLNLANDPTIER.I	Y	72.5	1714.93	15	1.4	858.473	2	100.36	240260
Q4Q821	R.AVNGPLVILEDVR.K	Y	63.33	1393.79	13	0.7	697.906	2	99.63	394340
Q4Q821	R.TEFEQN(+.98)GSMEK.T	Y	56.59	1299.53	11	0.4	650.774	2	33.67	117740
Q4Q821	R.QLYPPINILPSLSR.L	Y	55.14	1609.92	14	2	805.971	2	104.74	286950
Q4Q821	K.VMELGVSEDMLGR.I	Y	55.01	1434.68	13	0.1	718.352	2	82.52	70799
Q4Q821	R.SIEGIPINPR.A	Y	49.63	1094.61	10	1.7	548.314	2	58.59	946350
Q4Q821	R.RGQVLEVDGTK.A	Y	48	1200.65	11	0.3	601.332	2	23.63	338880
Q4Q821	K.VM(+15.99)ELGVSEDMLGR.I	Y	46.99	1450.68	13	4.2	726.352	2	71.45	28635
Q4Q821	R.AVN(+.98)GPLVILEDVR.K	Y	46.14	1394.78	13	0.2	698.398	2	103.99	392880
Q4Q821	K.Q(-17.03)ELLATHIK.E	Y	39.62	1034.58	9	1.9	518.298	2	57.72	201130
Q4Q821	R.VLSKQELLATHIK.E	Y	37.44	1478.88	13	1.7	493.97	3	42.28	62980
Q4Q821	K.NAIGEGMTR.K	Y	28.09	947.449	9	1.6	474.734	2	27.5	192310
Q4Q821	K.NAIGEGM(+15.99)TR.K	Y	23.74	963.444	9	2.1	482.732	2	14.02	174740
Q4Q6L9	K.VFTNYIAYDSEELPSVK.V	Y	75.43	1973.96	17	1	987.992	2	91.08	115450
Q4Q6L9	R.YFDGGGVLFANPDAVDYR.V	Y	74.11	1974.91	18	-1.8	988.464	2	99.97	35620
Q4Q6L9	R.FGPGSNIAAGQR.A	Y	61.34	1173.59	12	1.2	587.804	2	39.23	445490
Q4Q6L9	K.EGAALFAPIMLTVSK.E	Y	60.9	1546.84	15	0.2	774.431	2	107	31376
Q4Q6L9	R.SIFAQGSPAEK.A	Y	60.4	1133.57	11	0.6	567.795	2	39.23	356730
Q4Q6L9	R.SQASDAAAFR.A	Y	60.39	1022.48	10	0.8	512.248	2	29.57	289680
Q4Q6L9	R.LPGKAPVTYVSATVI	Y	53.84	1514.87	15	1.4	758.446	2	77.23	74777
Q4Q6L9	R.SLVTEGMDEEAILHR.C	Y	42.42	1698.82	15	0.7	567.284	3	74.7	337220
Q4Q6L9	R.SQ(+.98)ASDAAAFR.A	Y	38.45	1023.46	10	0.1	512.74	2	33.61	26601
Q4Q6L9	K.THITIKPLNEQYR.H	Y	32.92	1611.87	13	-1	538.299	3	40.66	275820
Q4Q6L9	R.FDKEWEEATTDAEK.A	Y	22.64	1697.74	14	1.5	566.924	3	52.37	21480
E9ACP3	K.ATILSAQVVEGETK.G	Y	82.33	1444.78	14	1.5	723.399	2	60.67	334140
E9ACP3	K.ITQVNDTSAVVQLLEYGK.R	Y	79.4	1977.04	18	-10.1	989.521	2	104.67	0
E9ACP3	K.ATILSAQ(+.98)VVEGETK.G	Y	68.38	1445.76	14	3.2	723.892	2	64.39	0
E9ACP3	R.TTDNVYYAVPK.E	Y	67.92	1269.62	11	1.9	635.822	2	50.28	568730
E9ACP3	R.EGIIPYTEVTR.R	Y	52.9	1276.67	11	1.2	639.343	2	68.3	758710
E9ACP3	K.INDVVWVK.I	Y	46.75	971.544	8	2	486.782	2	57.45	271420
E9ACP3	R.MKEAIEAMTAEIK.K	Y	44.68	1463.74	13	-4.2	732.874	2	60.42	23180
E9ACP3	R.LNQSLAR.R	Y	32.84	800.45	7	2.2	401.234	2	18.52	259120
E9ACP3	R.TDMKEEGIQR.M	Y	31.17	1205.57	10	2.6	402.866	3	20.42	102360
E9ACP3	K.LVTPNEAK.A	Y	29.88	870.481	8	2.2	436.25	2	19.97	183930
E9ACP3	R.TEPAQVIR.I	Y	22.29	912.503	8	2	457.261	2	25.84	469310
Q4Q3I5	K.TYGDYLAEVTR.T	Y	71.87	1286.61	11	0.5	644.316	2	74.89	138580
Q4Q3I5	K.LVSEPLDMAALTAR.D	Y	64.4	1485.79	14	-0.3	743.902	2	86.24	191070
Q4Q3I5	R.ITQLQSATNMLR.S	Y	61.74	1374.73	12	0.5	688.374	2	66.29	0
Q4Q3I5	R.DLEETHDTSVR.Q	Y	60.43	1300.59	11	1.9	651.305	2	24.96	30127
Q4Q3I5	K.SIQAEAPTAGAR.T	Y	47.58	1170.6	12	1.5	586.309	2	29.49	116560
Q4Q3I5	R.QQPGADGASILR.F	Y	45.57	1211.63	12	0.7	606.822	2	41.91	72119
Q4Q3I5	R.FLQPLDIPDDIR.A	Y	42.51	1440.76	12	2.2	721.391	2	96.47	87166
Q4Q3I5	R.QTAAEVDQEWSAK.K	Y	41.39	1461.67	13	0.5	731.846	2	47.03	0
Q4Q3I5	K.LAAVPEKEMLLAASK.S	Y	38.52	1569.88	15	0.2	524.302	3	62.07	0
Q4Q3I5	R.GAFIQTHQR.V	Y	35.9	1056.55	9	-12.4	529.275	2	18.22	0
Q4Q3I5	R.TRDTTIDDDIQQVMGR.A	Y	32.12	1862.88	16	8.6	621.974	3	78.02	181490
Q4Q3I5	K.TLEELSR.V	Y	30.86	846.445	7	1.8	424.231	2	32.62	74769
Q4Q3I5	R.DFSNQVR.A	Y	25.23	864.409	7	2.3	433.214	2	28.16	20828
Q4Q3I5	R.SDDFRDFSNQVR.A	Y	22.59	1484.66	12	1.4	495.897	3	53.46	63030
Q4Q3I5	R.LKEETTTSESLYHR.V	Y	21.55	1692.83	14	2.4	565.287	3	28.89	171080
Q4QBT5	R.YTVFLPVAGLVDAER.L	Y	74.6	1648.88	15	-0.3	825.45	2	107.74	359030
Q4QBT5	R.NLHQETQTLR.S	Y	61.94	1238.64	10	0.3	620.327	2	19.92	277810
Q4QBT5	R.AYAQAQEEATDK.R	Y	59.4	1323.59	12	-1.8	662.805	2	22.55	0
Q4QBT5	R.LAGPQLVQM(+15.99)FIGDGAR.I	Y	58.39	1687.87	16	0.9	844.946	2	101.37	0
Q4QBT5	R.TYVAHEDFVEGVAAVQAR.K	Y	56.91	1960.96	18	-1.2	654.663	3	67.6	438070
Q4QBT5	K.YTDVGGLDK.Q	Y	52.81	966.466	9	-0.4	484.241	2	33.8	278710
Q4QBT5	R.IDVLDPALLR.S	Y	52.8	1123.66	10	1.2	562.84	2	90.66	535240
Q4QBT5	K.KAPSIIFIDELDAVGSK.R	Y	52.18	1801.98	17	3	601.672	3	95.86	65374
Q4QBT5	K.KKAPSIIFIDELDAVGSK.R	Y	46.91	1930.08	18	-11.2	644.361	3	82.19	0
Q4QBT5	K.GVLLYGSPGTGK.T	Y	42.88	1147.62	12	0.5	574.821	2	51.28	529630
Q4QBT5	R.LAGPQLVQMFIGDGAR.I	Y	35.32	1671.88	16	1.7	558.302	3	108.52	25102
Q4QBL0	K.AQLNALTAEYEAR.K	Y	66.89	1448.73	13	-1.7	725.371	2	63.42	128510
Q4QBL0	R.ILNENQDYNSYK.A	Y	66.08	1499.69	12	-0.1	750.854	2	45.16	62050
Q4QBL0	R.IVDEVNLLLQNPSR.I	Y	63.16	1608.88	14	4.8	805.455	2	87.43	0
Q4QBL0	K.VLSAQLAYYTR.L	Y	61.6	1283.69	11	-2.3	642.851	2	67.43	232520
Q4QBL0	R.NSSVLTQLQQK.S	Y	57.6	1244.67	11	-0.5	623.345	2	48.7	77594
Q4QBL0	R.SDIEVLER.Q	Y	47.75	959.492	8	1.8	480.756	2	47.63	121590
Q4QBL0	R.SGVGTSAGPGR.Q	Y	43.02	944.467	11	2.9	473.244	2	13.12	104730
Q4QBL0	K.IAELSAEIER.L	Y	40.91	1129.6	10	0.8	565.808	2	53.73	120230
Q4QBL0	K.ELHAGDVFTTLSTQEQR.I	Y	37.34	1930.94	17	2	644.656	3	71.75	69672
Q4QBL0	K.RDQIQNDVK.T	Y	36.2	1114.57	9	-0.6	558.295	2	12.15	45547
Q4QBL0	R.KKVDDLFLAVK.D	Y	33.09	1274.76	11	1.3	425.929	3	50.6	61002
Q4QBL0	R.HIADLLSR.I	Y	26.78	923.519	8	0.8	462.768	2	41.73	252070
Q4QBL0	R.DQIQNDVK.T	Y	23.96	958.472	8	6.7	480.248	2	21.62	0
E9ACJ9	K.KGDIDFESVVK.L	Y	72.72	1235.64	11	-0.9	618.828	2	54.2	255480
E9ACJ9	K.GVLLYGPPGTGK.T	N	64.95	1157.64	12	1.1	579.832	2	59.51	3268600
E9ACJ9	R.LEGTAHQYSDQ	Y	58.15	1247.54	11	-0.9	624.779	2	22.4	88083
E9ACJ9	K.LSEGFNGADLR.N	Y	57.22	1177.57	11	1.2	589.796	2	53.38	180300
E9ACJ9	R.NVC(+57.02)TEAGMFAIR.A	Y	56.88	1367.63	12	1	684.826	2	73	34119
E9ACJ9	K.RLEGTAHQYSDQ	Y	55.39	1403.64	12	0.8	702.831	2	19.08	16875
E9ACJ9	K.LSEGFN(+.98)GADLR.N	Y	55.38	1178.56	11	1.7	590.288	2	57.36	311700
E9ACJ9	R.AGRDYVENSDFNK.A	Y	49.3	1513.68	13	0.1	505.568	3	33.68	49728
E9ACJ9	K.IVASSIVDKYIGESAR.V	Y	44.71	1706.92	16	2.2	569.984	3	75.18	142260
E9ACJ9	K.IVASSIVDK.Y	Y	31.51	930.539	9	-1.2	466.277	2	35.82	109530
E9ACJ9	K.VIMATNR.P	N	27.9	803.432	7	1.1	402.725	2	19.31	603580
E9ACJ9	K.RIEGSSSDREIQR.T	Y	24.77	1531.77	13	1.5	511.599	3	14.11	139100
Q4QGS2	R.GIVSGTSGSQYFVR.I	Y	72.59	1456.73	14	1.3	729.376	2	61.93	370520
Q4QGS2	R.ENAPSIIFIDEVDSIATK.R	Y	69.28	1961	18	-1	981.509	2	111.74	51711
Q4QGS2	R.GVLLYGPPGTGK.T	N	64.95	1157.64	12	1.1	579.832	2	59.51	3268600
Q4QGS2	R.FDAQTGADR.E	Y	55.93	979.436	9	3.2	490.728	2	21.1	81933
Q4QGS2	R.VVGSEFVQK.F	Y	53.29	991.534	9	0.8	496.776	2	38.62	1762000
Q4QGS2	M.A(+42.01)ASSVASVSATK.A	Y	50.38	1119.58	12	1.8	560.798	2	45.39	623860
Q4QGS2	R.GIVSGTSGSQ(+.98)YFVR.I	Y	46.53	1457.71	14	3.2	729.869	2	64.24	78272
Q4QGS2	K.RFDAQTGADREVQR.V	Y	42.25	1647.81	14	2.2	550.279	3	24.21	157510
Q4QGS2	K.RFDAQTGADR.E	Y	33.95	1135.54	10	1	568.778	2	15.76	57204
Q4QGS2	R.TETHQLM(+15.99)KEESAAK.Q	Y	31.5	1617.77	14	2.2	540.265	3	12.97	56921
Q4QGS2	K.VIMATNR.W	N	27.9	803.432	7	1.1	402.725	2	19.31	603580
Q4QGS2	R.LVFQVC(+57.02)TSK.M	Y	22.92	1080.56	9	-5.1	541.288	2	54.04	27700
Q4Q8Z6	R.SSYLPSAEILGVMR.S	Y	73.99	1521.79	14	0.6	761.903	2	97.7	186540
Q4Q8Z6	K.STNPSNVVILDK.N	Y	62.68	1285.69	12	-0.7	643.852	2	49.71	498590
Q4Q8Z6	R.SSYLPSAEILGVM(+15.99)R.S	Y	57.84	1537.78	14	-2.8	769.898	2	83.03	25605
Q4Q8Z6	K.VTASLENLDNAR.R	Y	57.2	1301.66	12	-2.9	651.836	2	51.61	90939
Q4Q8Z6	R.VGDFVGFQR.I	Y	56.99	1023.51	9	-1.4	512.765	2	59.51	417500
Q4Q8Z6	R.LRDAVVSTNVR.H	Y	52.98	1228.69	11	0.2	615.353	2	28.1	242780
Q4Q8Z6	R.LNSAQVER.L	Y	47.37	915.477	8	2.4	458.748	2	16.87	637210
Q4Q8Z6	R.IADLYAC(+57.02)GR.G	Y	43.93	1037.5	9	2.5	519.758	2	43.42	52977
Q4Q8Z6	R.FVQEIILR.E	Y	42.27	1016.6	8	1.5	509.31	2	66.52	656690
Q4Q8Z6	R.EALRENLAQESAK.E	Y	41.24	1457.75	13	-0.8	729.882	2	29.49	25971
Q4Q8Z6	R.DAVVSTNVR.H	Y	32.96	959.504	9	1.1	480.761	2	28.55	100780
Q4Q8Z6	R.SPSRPLVVAAK.S	Y	30.99	1123.67	11	1	562.845	2	21.91	27056
Q9NHE1	K.TTLMLADQMISR.I	Y	73.25	1378.69	12	0.7	690.357	2	79.1	131210
Q9NHE1	K.IGSGSFGEIFR.G	Y	70.65	1168.59	11	2.4	585.304	2	79.26	690660
Q9NHE1	R.GTNIQTGDPVAIK.L	Y	62.22	1312.7	13	1	657.359	2	45.72	408800
Q9NHE1	K.TRHPQLTYESR.F	Y	59.9	1386.7	11	1	463.243	3	19.57	573380
Q9NHE1	R.DIKPDNFLMGTGK.K	Y	50.33	1434.72	13	5.2	718.372	2	68.3	66849
Q9NHE1	K.GHHVYIIDFGLAK.K	Y	38.03	1468.78	13	2.5	490.604	3	65.78	86915
Q9NHE1	R.THAHIPYKEGK.S	Y	37.92	1279.67	11	2.4	427.565	3	9.66	56344
Q9NHE1	K.TTLMLADQM(+15.99)ISR.I	Y	34.67	1394.69	12	0	698.354	2	61.75	47106
Q9NHE1	R.FEDKPDYSYLK.R	Y	33.05	1403.66	11	0.7	468.896	3	51.19	93532
Q9NHE1	R.DIKPDNFLM(+15.99)GTGK.K	Y	32.66	1450.71	13	0.3	484.579	3	59.2	81488
Q9NHE1	R.FEDKPDYSYLKR.M	Y	31.01	1559.76	12	0	520.929	3	44.15	141990
Q9NHE1	R.GSLPWQGLK.A	Y	30.6	984.539	9	0.7	493.279	2	67.35	214330
Q9NHE1	R.GTNIQTGDPVAIKLEQVK.T	Y	25.49	1910.05	18	-2.3	637.69	3	62.72	330760
Q4QD34	K.VLGAGYAGYLMEK.E	N	83.54	1370.69	13	0.6	686.355	2	80.08	394980
Q4QD34	R.FAFGVGSPSR.E	Y	60.95	1023.51	10	2.7	512.767	2	58.75	186440
Q4QD34	K.VEFAPDC(+57.02)LDAAAYASK.L	N	59.39	1726.79	16	2.6	864.405	2	81.06	32032
Q4QD34	R.GYEEAATLRPVAAR.I	N	54.07	1502.78	14	-1.1	752.4	2	44.52	722820
Q4QD34	R.DSATMTGIPK.V	N	38.86	1019.5	10	-1.2	510.756	2	39.69	154210
Q4QD34	R.IAELLGQK.V	N	37.64	870.518	8	0.6	436.267	2	42	263910
Q4QD34	R.TIHMYEEVIGR.C	N	36.1	1346.67	11	1.7	449.898	3	56.41	212860
Q4QD34	R.VDFNVPVK.N	N	33.58	916.502	8	1.5	459.26	2	55.57	160920
Q4QD34	R.VLNNPPRPLVAIVGGAK.V	N	27.97	1714.03	17	1.8	572.352	3	65.33	656270
Q4QD34	K.VSDE(sub K)IELLDNMLSR.I	N	26.74	1632.8	14	5.5	545.279	3	85.23	0
Q4QD34	K.LKN(+.98)GDVLLLENVR.F	N	24.54	1482.84	13	18.1	495.298	3	74.63	516740
Q4Q745	K.EINDVVLVGGMTR.M	Y	72.81	1401.73	13	0.6	701.874	2	75.18	107570
Q4Q745	K.SQTFSTAADNQTQVGIK.V	Y	69.02	1794.87	17	-2.5	898.445	2	49.66	50836
Q4Q745	K.EINDVVLVGGM(+15.99)TR.M	Y	58.28	1417.72	13	-4.4	709.868	2	60.85	105030
Q4Q745	K.DAGTIAGLNVIR.V	Y	57.71	1198.67	12	-0.9	600.342	2	75.43	323910
Q4Q745	K.QYSPSQIGAFVLEK.M	Y	52.4	1565.81	14	0.4	783.914	2	88.57	39474
Q4Q745	K.TQNITITAN(+.98)GGLSK.E	Y	51.31	1417.74	14	2.1	709.881	2	50.93	65780
Q4Q745	R.QAITNPQSTFYAVK.R	Y	50.73	1566.8	14	7	784.417	2	61.63	0
Q4Q745	K.YVSDAEKENVK.T	Y	48.14	1280.62	11	-0.4	641.321	2	16.56	15650
Q4Q745	R.NNAETQ(+.98)LTTAER.Q	Y	44.75	1347.63	12	0.6	674.823	2	38.1	19095
Q4Q745	K.Q(-17.03)YSPSQIGAFVLEK.M	Y	44.51	1548.78	14	1.6	775.402	2	109.51	13090
Q4Q745	R.GVNPDEAVALGAATLGGVLR.G	Y	38.95	1879.02	20	1.5	627.349	3	110.8	28448
Q4Q745	R.RFEDEHIQK.D	Y	22.71	1200.59	9	1.1	401.205	3	16.69	153890
Q4Q744	K.EINDVVLVGGMTR.M	Y	72.81	1401.73	13	0.6	701.874	2	75.18	107570
Q4Q744	K.SQTFSTAADNQTQVGIK.V	Y	69.02	1794.87	17	-2.5	898.445	2	49.66	50836
Q4Q744	K.EINDVVLVGGM(+15.99)TR.M	Y	58.28	1417.72	13	-4.4	709.868	2	60.85	105030
Q4Q744	K.DAGTIAGLNVIR.V	Y	57.71	1198.67	12	-0.9	600.342	2	75.43	323910
Q4Q744	K.QYSPSQIGAFVLEK.M	Y	52.4	1565.81	14	0.4	783.914	2	88.57	39474
Q4Q744	K.TQNITITAN(+.98)GGLSK.E	Y	51.31	1417.74	14	2.1	709.881	2	50.93	65780
Q4Q744	R.QAITNPQSTFYAVK.R	Y	50.73	1566.8	14	7	784.417	2	61.63	0
Q4Q744	K.YVSDAEKENVK.T	Y	48.14	1280.62	11	-0.4	641.321	2	16.56	15650
Q4Q744	R.NNAETQ(+.98)LTTAER.Q	Y	44.75	1347.63	12	0.6	674.823	2	38.1	19095
Q4Q744	K.Q(-17.03)YSPSQIGAFVLEK.M	Y	44.51	1548.78	14	1.6	775.402	2	109.51	13090
Q4Q744	R.GVNPDEAVALGAATLGGVLR.G	Y	38.95	1879.02	20	1.5	627.349	3	110.8	28448
Q4Q744	R.RFEDEHIQK.D	Y	22.71	1200.59	9	1.1	401.205	3	16.69	153890
Q4Q740	K.EINDVVLVGGMTR.M	Y	72.81	1401.73	13	0.6	701.874	2	75.18	107570
Q4Q740	K.SQTFSTAADNQTQVGIK.V	Y	69.02	1794.87	17	-2.5	898.445	2	49.66	50836
Q4Q740	K.EINDVVLVGGM(+15.99)TR.M	Y	58.28	1417.72	13	-4.4	709.868	2	60.85	105030
Q4Q740	K.DAGTIAGLNVIR.V	Y	57.71	1198.67	12	-0.9	600.342	2	75.43	323910
Q4Q740	K.QYSPSQIGAFVLEK.M	Y	52.4	1565.81	14	0.4	783.914	2	88.57	39474
Q4Q740	K.TQNITITAN(+.98)GGLSK.E	Y	51.31	1417.74	14	2.1	709.881	2	50.93	65780
Q4Q740	R.QAITNPQSTFYAVK.R	Y	50.73	1566.8	14	7	784.417	2	61.63	0
Q4Q740	K.YVSDAEKENVK.T	Y	48.14	1280.62	11	-0.4	641.321	2	16.56	15650
Q4Q740	R.NNAETQ(+.98)LTTAER.Q	Y	44.75	1347.63	12	0.6	674.823	2	38.1	19095
Q4Q740	K.Q(-17.03)YSPSQIGAFVLEK.M	Y	44.51	1548.78	14	1.6	775.402	2	109.51	13090
Q4Q740	R.GVNPDEAVALGAATLGGVLR.G	Y	38.95	1879.02	20	1.5	627.349	3	110.8	28448
Q4Q740	R.RFEDEHIQK.D	Y	22.71	1200.59	9	1.1	401.205	3	16.69	153890
Q4Q5P9	K.AASGTEPNAFGSSLAQIR.T	Y	77.69	1775.88	18	1.9	888.951	2	71.76	134390
Q4Q5P9	R.AAGPGASQTAGGN(+.98)GSMK.E	Y	72.83	1461.65	17	0.3	731.835	2	20.49	21890
Q4Q5P9	K.DSDALVVER.G	Y	58.63	1002.5	9	1.9	502.259	2	40.38	121040
Q4Q5P9	K.RPPGLSPGAAAALAADEK.Q	Y	50.48	1690.9	18	2.6	564.644	3	55.94	220070
Q4Q5P9	R.LQDTLDDVR.K	Y	47.5	1073.54	9	2.6	537.778	2	43.74	128960
Q4Q5P9	R.GPKPVPEGYTSGSIADR.M	Y	44.76	1729.86	17	-0.7	577.63	3	40.43	352460
Q4Q5P9	R.KVTADPVHTGNR.R	Y	35.11	1293.68	12	0.3	432.235	3	9.83	20994
Q4Q5P9	R.ALQQLLHQHGMAEAPTSDN(+.98)GAATGK.A	Y	32.17	2546.22	25	2	849.751	3	54.74	8122.9
Q4Q5P9	R.GAAAGAGSAKR.P	Y	26.64	915.489	11	11.5	458.758	2	18.39	179400
Q4QD33	K.VLGAGYAGYLMEK.E	N	83.54	1370.69	13	0.6	686.355	2	80.08	394980
Q4QD33	K.VEFAPDC(+57.02)LDAAAYASK.L	N	59.39	1726.79	16	2.6	864.405	2	81.06	32032
Q4QD33	R.GYEEAATLRPVAAR.I	N	54.07	1502.78	14	-1.1	752.4	2	44.52	722820
Q4QD33	K.TLPGVAILTDRE	Y	50.17	1283.71	12	2.9	642.865	2	81.8	141130
Q4QD33	R.DSATMTGIPK.V	N	38.86	1019.5	10	-1.2	510.756	2	39.69	154210
Q4QD33	R.IAELLGQK.V	N	37.64	870.518	8	0.6	436.267	2	42	263910
Q4QD33	R.TIHMYEEVIGR.C	N	36.1	1346.67	11	1.7	449.898	3	56.41	212860
Q4QD33	R.VDFNVPVK.N	N	33.58	916.502	8	1.5	459.26	2	55.57	160920
Q4QD33	R.VLNNPPRPLVAIVGGAK.V	N	27.97	1714.03	17	1.8	572.352	3	65.33	656270
Q4QD33	K.VSDE(sub K)IELLDNMLSR.I	N	26.74	1632.8	14	5.5	545.279	3	85.23	0
Q4QD33	K.LKN(+.98)GDVLLLENVR.F	N	24.54	1482.84	13	18.1	495.298	3	74.63	516740
E9ADG3	R.TLINSESDGAATVVR.E	Y	79.44	1531.78	15	-0.6	766.901	2	52.6	186950
E9ADG3	K.LQDTINNAAAAR.D	Y	75.13	1256.65	12	-0.7	629.332	2	33.86	135690
E9ADG3	R.SGGVSGTNTSLSSK.G	Y	61.5	1280.62	14	2.7	641.321	2	21.35	52010
E9ADG3	R.DLVFITNALQTK.L	Y	58.25	1361.76	12	2.2	681.888	2	99.25	87267
E9ADG3	R.SGHESFLQAAAEHAQK.L	Y	45.81	1709.81	16	-2.4	570.945	3	44.75	36156
E9ADG3	R.HEVAEEVMR.I	Y	35.62	1098.51	9	1.1	550.266	2	25.33	59478
E9ADG3	R.Q(-17.03)LDVYEHILR.L	Y	28.59	1267.66	10	3.2	634.839	2	93.41	46404
E9ADG3	K.SHSFITPK.Q	Y	24.98	915.481	8	-2.6	458.748	2	19.58	98998
Q4QCJ5	R.VMGENTALEQAGASR.A	Y	76.28	1532.73	15	4.6	767.375	2	47.54	46847
Q4QCJ5	R.LAEAQGEVDATPIR.C	Y	64.87	1468.75	14	0.4	735.386	2	47.45	166410
Q4QCJ5	K.ADAPLVYTLLR.S	Y	61.33	1230.7	11	2.3	616.359	2	94.88	55370
Q4QCJ5	K.AFYDEELQVAR.E	Y	60.63	1339.64	11	0.8	670.83	2	72.13	74342
Q4QCJ5	R.LYDTSTGLSR.V	Y	60.6	1111.55	10	1.3	556.785	2	40.09	173650
Q4QCJ5	R.SSPGSITGLAALPYSR.W	Y	59.32	1575.83	16	2.5	788.924	2	80.83	0
Q4QCJ5	R.AQALAESAAR.L	Y	33.31	986.514	10	-16.2	494.258	2	19.35	43848
Q4QCJ5	K.GPGLYTPR.L	Y	25.38	859.455	8	2.5	430.737	2	34.36	57389
Q4Q6Z5	R.VPTPDVSVVDLTFR.S	Y	72.86	1543.82	14	3	772.924	2	96.86	317670
Q4Q6Z5	R.YMAATDAASAK.M	Y	56.24	1098.5	11	0.9	550.26	2	25.67	141910
Q4Q6Z5	K.ATLQNNLPGEK.R	Y	51.72	1183.62	11	-0.8	592.818	2	37.07	48095
Q4Q6Z5	R.AAAINIIPSTTGAAK.A	Y	50.17	1397.79	15	-0.5	699.903	2	59.99	1103300
Q4Q6Z5	K.VVISAPASGGAK.T	Y	47.43	1055.6	12	0.2	528.808	2	30.72	191180
Q4Q6Z5	K.TPDVLVVN(+.98)GHR.I	Y	46.34	1206.64	11	4.1	403.222	3	43.16	367820
Q4Q6Z5	K.YTVEAVK.S	Y	43.62	808.433	7	3	405.226	2	27.58	461460
Q4Q6Z5	K.AVGMVIPSTK.G	Y	43.57	1001.56	10	2.1	501.789	2	47.99	353750
Q4Q6Z5	K.TVDGVSLK.D	Y	39.98	817.455	8	1.1	409.736	2	32.06	184410
Q4Q6Z5	R.NPADLPWGK.L	Y	37.1	996.503	9	2.9	499.262	2	58.58	288330
Q4Q6Z5	R.ETSIQEIDK.A	Y	32.58	1061.52	9	7.2	531.774	2	33.28	706580
Q4Q6Z5	K.AVGM(+15.99)VIPSTK.G	Y	31.46	1017.55	10	-0.9	509.785	2	33.31	133090
Q4Q6Z5	K.LTGMSFR.V	Y	28.82	810.406	7	4.1	406.213	2	45.12	91859
E9AD64	R.TLTGGSSDYPGSTLK.A	Y	76.24	1482.72	15	0.8	742.37	2	48.17	273090
E9AD64	K.ENANTVYYTDEDIR.I	Y	68.95	1701.75	14	1.5	851.885	2	55.25	113930
E9AD64	R.TYELYDADPFTR.A	Y	62.3	1489.67	12	1.8	745.847	2	87.66	0
E9AD64	K.LDC(+57.02)ATAIAGVPADR.T	Y	52.38	1428.7	14	1.3	715.362	2	56.47	0
E9AD64	K.VGESVSFYGR.T	Y	48.27	1099.53	10	0.7	550.774	2	51.28	221180
E9AD64	R.VSYEEFMR.L	Y	37.51	1059.47	8	0.9	530.744	2	66.52	133820
E9AD64	R.HIVPNPDGTPITAAQLK.V	Y	37.09	1770.96	17	-0.7	591.329	3	56.67	219400
E9AD64	R.RADGEYFR.A	Y	28.43	1012.47	8	-4	507.243	2	24.25	12475
E9AD64	R.EISEETVR.E	Y	23.09	961.472	8	1.3	481.745	2	25.36	67657
E9ADL7	K.LQAAIAYEQEDIPQTK.S	Y	75.81	1816.92	16	-1.3	909.469	2	64.32	46469
E9ADL7	R.IQEADQSQDAAVAK.T	Y	75.51	1472.71	14	-6.7	737.36	2	25.61	74299
E9ADL7	R.ETALIEAFNLK.A	Y	68.69	1247.68	11	3.8	624.849	2	90.09	102520
E9ADL7	K.SFLDQAPETDTDMLVLR.A	Y	61.11	1949.94	17	3.6	975.984	2	103.84	6573.7
E9ADL7	R.IQEADQSQ(+.98)DAAVAK.T	Y	60	1473.69	14	4.6	737.86	2	28.46	64067
E9ADL7	R.HLAEIIDR.G	Y	39.45	965.529	8	0.2	483.773	2	34.05	0
E9ADL7	R.VYYAQSLYK.A	Y	36.47	1133.58	9	2.5	567.798	2	52.2	75672
E9ADL7	R.SVGNTQLLR.E	Y	32.94	986.551	9	0	494.284	2	36.79	103890
Q4QC91	K.AHVQNMITGVTK.G	Y	75.14	1297.68	12	-0.2	649.85	2	36.07	463460
Q4QC91	K.AHVQNM(+15.99)ITGVTK.G	Y	70.48	1313.68	12	-0.1	657.847	2	21.93	61173
Q4QC91	K.VKDEIVFDGNDLEQVSR.E	Y	68.53	1961.97	17	1.9	655	3	71.18	1835600
Q4QC91	K.AHVQ(+.98)NMITGVTK.G	Y	61.67	1298.67	12	0.4	650.342	2	40.32	111870
Q4QC91	K.DLTHLQLDLR.V	Y	60.08	1222.67	10	-3.2	612.341	2	75.54	1307500
Q4QC91	R.KFLDGIYVQTK.T	Y	58.14	1310.72	11	0.7	656.371	2	58.32	605170
Q4QC91	K.VKDEIVFDGNDLEQ(+.98)VSR.E	Y	48.5	1962.95	17	4.4	655.33	3	73.68	506250
Q4QC91	K.FLDGIYVQTK.T	Y	45.79	1182.63	10	2.2	592.324	2	71.76	1314100
Q4QC91	K.VKDEIVFDGN(+.98)DLEQVSR.E	Y	41.34	1962.95	17	4.4	655.33	3	73.68	506250
Q4QC91	R.RQLVPNTVK.V	Y	41.04	1053.63	9	-0.5	527.823	2	23.07	469850
Q4QC91	K.AHVQ(+.98)NM(+15.99)ITGVTK.G	Y	35.19	1314.66	12	13	658.348	2	25.78	0
Q4QC91	R.QLVPNTVK.V	Y	35.03	897.528	8	3.2	449.774	2	32.33	722790
Q4QC91	K.IPIAC(+57.02)LNTTK.A	Y	33.28	1129.62	10	0.3	565.817	2	48.58	391920
Q4QC91	K.DLTHLQ(+.98)LDLR.V	Y	30.6	1223.65	10	0.9	408.892	3	79.9	48182
Q4Q6V5	K.AHVQNMITGVTK.G	Y	75.14	1297.68	12	-0.2	649.85	2	36.07	463460
Q4Q6V5	K.AHVQNM(+15.99)ITGVTK.G	Y	70.48	1313.68	12	-0.1	657.847	2	21.93	61173
Q4Q6V5	K.VKDEIVFDGNDLEQVSR.E	Y	68.53	1961.97	17	1.9	655	3	71.18	1835600
Q4Q6V5	K.AHVQ(+.98)NMITGVTK.G	Y	61.67	1298.67	12	0.4	650.342	2	40.32	111870
Q4Q6V5	K.DLTHLQLDLR.V	Y	60.08	1222.67	10	-3.2	612.341	2	75.54	1307500
Q4Q6V5	R.KFLDGIYVQTK.T	Y	58.14	1310.72	11	0.7	656.371	2	58.32	605170
Q4Q6V5	K.VKDEIVFDGNDLEQ(+.98)VSR.E	Y	48.5	1962.95	17	4.4	655.33	3	73.68	506250
Q4Q6V5	K.FLDGIYVQTK.T	Y	45.79	1182.63	10	2.2	592.324	2	71.76	1314100
Q4Q6V5	K.VKDEIVFDGN(+.98)DLEQVSR.E	Y	41.34	1962.95	17	4.4	655.33	3	73.68	506250
Q4Q6V5	R.RQLVPNTVK.V	Y	41.04	1053.63	9	-0.5	527.823	2	23.07	469850
Q4Q6V5	K.AHVQ(+.98)NM(+15.99)ITGVTK.G	Y	35.19	1314.66	12	13	658.348	2	25.78	0
Q4Q6V5	R.QLVPNTVK.V	Y	35.03	897.528	8	3.2	449.774	2	32.33	722790
Q4Q6V5	K.IPIAC(+57.02)LNTTK.A	Y	33.28	1129.62	10	0.3	565.817	2	48.58	391920
Q4Q6V5	K.DLTHLQ(+.98)LDLR.V	Y	30.6	1223.65	10	0.9	408.892	3	79.9	48182
Q4QDK7	K.YTIQDANIVGR.G	Y	71.19	1248.65	11	0.1	625.332	2	59.36	380200
Q4QDK7	K.IIEKDYLISLAK.G	Y	60.01	1404.82	12	0.9	703.421	2	70.43	567590
Q4QDK7	R.YGAPEMFYAK.F	Y	50.57	1175.53	10	2.8	588.777	2	64.15	359830
Q4QDK7	R.VVC(+57.02)SDVIGTPR.Y	Y	47.49	1201.61	11	-4	601.813	2	42.4	0
Q4QDK7	R.E(-18.01)VQQPALQETHTPAR.R	Y	45.47	1685.85	15	2.1	843.936	2	45.57	9228.6
Q4QDK7	R.TGSHDSSSAGSVPR.R	Y	41.86	1343.61	14	4.2	448.879	3	10.81	44859
Q4QDK7	K.LTDFGLAK.R	Y	41.52	863.475	8	1.1	432.747	2	52.8	337240
Q4QDK7	R.RTGSHDS(+79.97)SSAGSVPR.R	Y	35.31	1579.67	15	1	527.567	3	11.12	17045
Q4QDK7	R.RAQTPSGLSRPR.S	Y	34.51	1324.73	12	0.8	442.586	3	14.94	147200
Q4QDK7	R.STRYPASTIR.V	Y	34.29	1150.61	10	2	576.315	2	20.55	47998
Q4QDK7	R.RT(+79.96)GSHDSSSAGSVPR.R	Y	29.39	1579.66	15	7.1	527.567	3	11.12	17045
Q4QDK7	R.VVC(+71.04)SDVIGTPR.Y	Y	28.54	1215.63	11	1.2	608.824	2	44.52	49957
Q4QDK7	R.YPASTIR.V	Y	26.28	806.429	7	2	404.224	2	24.02	129780
Q4QDK7	K.LYTYQVIK.A	Y	25.94	1026.58	8	-0.1	514.296	2	54.64	35748
Q4Q970	K.NQVAMNPSNTVFDAK.R	Y	75.26	1634.77	15	1.3	818.397	2	59.28	67968
Q4Q970	K.TQTYSNNADNQR.N	Y	66.24	1410.61	12	-0.7	706.315	2	14	10704
Q4Q970	R.TTPSYVAFTETER.L	Y	63.51	1500.71	13	-0.9	751.363	2	62.78	158860
Q4Q970	K.DAGSIAGLNVLR.I	Y	60.32	1184.65	12	2.5	593.336	2	79.52	162420
Q4Q970	R.IINEPTAAAIAYGMDR.K	Y	56.27	1704.85	16	8.1	853.442	2	82.17	0
Q4Q970	K.ATAGDTHLGGEDFDNR.L	Y	43.84	1674.72	16	0.9	559.25	3	39.23	108390
Q4Q970	K.NQ(+.98)VAMNPSNTVFDAK.R	Y	30.73	1635.76	15	9.1	818.895	2	59.42	0
Q4Q970	K.LIEGIAHPILSEFYK.K	Y	30.6	1728.94	15	-1	865.481	2	91.34	0
Q4QFZ3	R.AAGSTGMNADSSR.S	Y	70.01	1223.52	13	1	612.769	2	13.48	101280
Q4QFZ3	R.FTFIDLAGSER.G	Y	68.64	1254.62	11	1.8	628.322	2	90.42	273800
Q4QFZ3	R.LQAPTQAPALPAR.I	Y	67.29	1332.75	13	-0.7	667.384	2	52.9	292150
Q4QFZ3	R.LQ(+.98)APTQAPALPAR.I	Y	58.56	1333.74	13	-0.3	667.876	2	54.79	107520
Q4QFZ3	K.DKQEGLYLMAAK.D	Y	53.12	1365.7	12	-0.2	683.857	2	53.64	53181
Q4QFZ3	R.SHAILHITIVNEK.N	Y	50.93	1473.83	13	-0.5	492.285	3	44.91	168500
Q4QFZ3	R.LEGAEINK.S	Y	44.46	872.46	8	1.9	437.239	2	21.65	220190
Q4QFZ3	K.LYDLLNER.E	Y	35.37	1034.54	8	0.5	518.279	2	67.3	117200
Q4QFZ3	R.SFGSRPVTSSSPQKK.S	Y	34.91	1591.83	15	1.6	531.62	3	14.14	34496
E9ADE7	R.VPVSAVLNTGDLEK.Q	Y	78.71	1440.78	14	0	721.4	2	68.83	599060
E9ADE7	R.NLATDSAGSMR.N	Y	67.64	1121.51	11	-1	561.765	2	33.8	270280
E9ADE7	R.LSMIDGVAVDR.A	Y	62.51	1174.6	11	2.6	588.311	2	64.95	249160
E9ADE7	K.VLLSLLFEK.S	Y	43.17	1060.65	9	3.1	531.337	2	102.73	114700
E9ADE7	R.VLQLDDNSIR.Q	Y	41.73	1171.62	10	2.2	586.82	2	54.85	255980
E9ADE7	R.VPVC(+57.02)IVTVHGK.M	Y	37.22	1207.67	11	1	403.567	3	38.47	0
E9ADE7	R.NNSHSDANNSGSSGGADVMK.V	Y	31.59	1947.8	20	3.6	650.277	3	14.85	9697
E9ADE7	R.NN(+.98)SHSDANNSGSSGGADVMK.V	Y	25.27	1948.78	20	9.1	650.609	3	14.81	0
E9ADE7	R.NNSINDLSFVSGLKR.Y	Y	24.61	1662.87	15	2.6	555.3	3	72.7	56422
Q4Q8H1	R.IEDVTPIPTDSTR.R	Y	78.5	1442.73	13	1.1	722.373	2	54.43	2473900
Q4Q8H1	K.SPGPGAQAALR.A	Y	67.8	1023.55	11	1.1	512.782	2	27.14	1397000
Q4Q8H1	R.IE(+14.02)DVTPIPTDSTR.R	Y	63.57	1456.74	13	0.8	729.38	2	60.39	200820
Q4Q8H1	R.TKSPGPGAQAALR.A	Y	58.81	1252.69	13	0.3	627.354	2	19.77	1377600
Q4Q8H1	R.IEDVTPIPTDSTRR.K	Y	54.05	1598.83	14	-0.3	800.422	2	45.72	47292
Q4Q8H1	R.TKSPGPGAQ(+.98)AALR.A	Y	44.98	1253.67	13	1.1	418.9	3	23.6	202840
Q4Q8H1	P.GPGAQAALR.A	Y	39.89	839.461	9	-0.2	420.739	2	18.84	85121
Q4Q8H1	M.MAAQDVVAR.C	Y	35.17	959.486	9	1	480.752	2	31.32	0
Q4Q8H1	K.IGRIEDVTPIPTDSTR.R	Y	34.77	1768.93	16	2.3	590.654	3	58.92	363330
Q4QB32	R.VEELTQEHIGK.A	Y	64.52	1281.66	11	2	641.838	2	32.5	224980
Q4QB32	R.ILTSNC(+57.02)GANVIR.V	Y	62.96	1316.69	12	-1.2	659.352	2	44.66	75575
Q4QB32	K.TAIEAASMILR.V	Y	62.74	1174.64	11	3.9	588.33	2	78.02	122100
Q4QB32	K.GFTQALSDALAAVEK.I	Y	61.72	1519.79	15	-0.7	760.903	2	109.77	0
Q4QB32	R.VVQVNPITGVK.D	Y	53.95	1152.69	11	1.3	577.353	2	49.87	344270
Q4QB32	R.MAVDATLR.V	Y	40.61	875.453	8	0.5	438.735	2	40.04	102650
Q4QB32	K.HMLELAR.A	Y	39.41	868.459	7	2.4	435.239	2	30.31	360790
Q4QB32	R.GASKDTLNEMER.N	Y	35.57	1349.62	12	3.6	675.824	2	27.56	0
Q4QB32	R.NIILEPR.I	Y	23.34	853.502	7	2.2	427.76	2	44.52	118250
Q4Q8L7	K.ASAQEEEGLASR.M	Y	65.05	1246.58	12	0.8	624.299	2	27.93	129190
Q4Q8L7	R.QAQVEVEELQQR.V	Y	64.39	1455.73	12	1.7	728.876	2	47.54	32094
Q4Q8L7	R.SETEGTTTTTAR.R	Y	61.54	1253.57	12	1.1	627.796	2	11.16	80196
Q4Q8L7	K.LDDLESAAR.E	Y	58.13	988.482	9	-0.2	495.25	2	36.31	29554
Q4Q8L7	R.ELQEEAAQHR.T	Y	56.23	1209.57	10	1.1	605.796	2	15.73	12673
Q4Q8L7	R.GSDIDTVEIR.S	Y	36.76	1103.55	10	-3.8	552.78	2	46.82	150710
Q4Q8L7	R.AAVAAALQR.D	Y	35.48	869.508	9	1	435.763	2	29.31	160040
Q4Q8L7	R.IFDDIFAATR.Y	Y	33.57	1167.59	10	13.4	584.813	2	91.94	94265
Q4Q8L7	K.VVGETEVK.A	Y	29.2	859.465	8	1.1	430.741	2	18.29	80217
Q4Q8L7	K.QLEQQIAEK.E	Y	21.2	1085.57	9	-0.5	543.794	2	27.97	0
E9AF23	K.VGDQPIEGVTDTTAPR.R	Y	80.08	1654.82	16	-0.4	828.417	2	51.28	6176900
E9AF23	K.VGDQ(+.98)PIEGVTDTTAPR.R	Y	67.44	1655.8	16	0.5	828.91	2	54.35	0
E9AF23	K.DGFPMVPGVLASSR.V	Y	51.02	1431.72	14	6.2	716.873	2	96.08	0
E9AF23	R.GAIGFNTFR.G	Y	50.36	981.503	9	-0.7	491.76	2	62.57	920980
E9AF23	K.QFEISDEVLR.R	Y	50.17	1234.62	10	-0.6	618.318	2	75.27	487280
E9AF23	K.RGAIGFNTFR.G	Y	50.14	1137.6	10	-0.5	569.811	2	47.12	120300
E9AF23	R.AEVAAFQK.K	Y	40.15	862.455	8	-1.6	432.235	2	27.58	0
E9AF23	R.GGSDKDGFPMVPGVLASSR.V	Y	39.4	1875.91	19	0.4	626.314	3	76.13	436890
E9AF23	R.GGSDKDGFPM(+15.99)VPGVLASSR.V	Y	36.89	1891.91	19	1.3	631.646	3	68.38	151610
E9AF23	K.LNIAYPR.N	Y	29.44	845.476	7	0.7	423.747	2	48.98	466030
E9AF23	K.Q(-17.03)FEISDEVLR.R	Y	25.63	1217.59	10	1.3	609.806	2	104.1	109030
Q9NE83	K.VGDQPIEGVTDTTAPR.R	Y	80.08	1654.82	16	-0.4	828.417	2	51.28	6176900
Q9NE83	K.VGDQ(+.98)PIEGVTDTTAPR.R	Y	67.44	1655.8	16	0.5	828.91	2	54.35	0
Q9NE83	K.DGFPMVPGVLASSR.V	Y	51.02	1431.72	14	6.2	716.873	2	96.08	0
Q9NE83	R.GAIGFNTFR.G	Y	50.36	981.503	9	-0.7	491.76	2	62.57	920980
Q9NE83	K.QFEISDEVLR.R	Y	50.17	1234.62	10	-0.6	618.318	2	75.27	487280
Q9NE83	K.RGAIGFNTFR.G	Y	50.14	1137.6	10	-0.5	569.811	2	47.12	120300
Q9NE83	R.AEVAAFQK.K	Y	40.15	862.455	8	-1.6	432.235	2	27.58	0
Q9NE83	R.GGSDKDGFPMVPGVLASSR.V	Y	39.4	1875.91	19	0.4	626.314	3	76.13	436890
Q9NE83	R.GGSDKDGFPM(+15.99)VPGVLASSR.V	Y	36.89	1891.91	19	1.3	631.646	3	68.38	151610
Q9NE83	K.LNIAYPR.N	Y	29.44	845.476	7	0.7	423.747	2	48.98	466030
Q9NE83	K.Q(-17.03)FEISDEVLR.R	Y	25.63	1217.59	10	1.3	609.806	2	104.1	109030
E9ACG7	K.ADSSNYEIVAGGK.C	Y	72.46	1309.62	13	-0.2	655.816	2	41.47	167830
E9ACG7	R.LAAVVFTGSTR.V	Y	70.95	1120.62	11	0.7	561.321	2	54.16	384190
E9ACG7	K.YGLTGAVFSR.E	Y	70.26	1069.56	10	2.2	535.788	2	66.7	282150
E9ACG7	K.KAVEAAVEASK.E	Y	44.13	1101.6	11	-0.2	551.81	2	14.48	0
E9ACG7	R.YAAGNYYVNDK.C	Y	41.74	1276.57	11	0.6	639.295	2	41.74	93328
E9ACG7	R.VFTEINK.N	Y	33.14	849.46	7	4.5	425.74	2	31.33	100440
E9ACG7	R.LSGSNDKPGAGQFVTR.F	Y	31.39	1632.82	16	-1.7	545.282	3	33.57	295120
Q4QF76	R.SYGVLEESQGVAYR.G	Y	85.65	1556.75	14	1.2	779.384	2	62.92	711910
Q4QF76	R.LLEAFQFVEK.H	Y	69.94	1222.66	10	1.6	612.34	2	90.41	409320
Q4QF76	R.QITVNDMPVGR.S	Y	56.28	1228.62	11	0	615.321	2	53.82	247770
Q4QF76	K.GGLGTMAIPMLADK.T	Y	44.78	1373.7	14	-2.6	687.86	2	91.93	96213
Q4QF76	R.GLFIIDPHGMLR.Q	Y	43.93	1367.74	12	1.4	456.922	3	90.3	333600
Q4QF76	R.LLEAFQ(+.98)FVEK.H	Y	40.47	1223.64	10	3.7	612.833	2	93.78	14783
Q4QF76	R.GLFIIDPHGM(+15.99)LR.Q	Y	26.88	1383.73	12	1.9	462.254	3	75.79	0
Q4QF68	R.SYGVLEESQGVAYR.G	Y	85.65	1556.75	14	1.2	779.384	2	62.92	711910
Q4QF68	R.LLEAFQFVEK.H	Y	69.94	1222.66	10	1.6	612.34	2	90.41	409320
Q4QF68	R.QITVNDMPVGR.S	Y	56.28	1228.62	11	0	615.321	2	53.82	247770
Q4QF68	K.GGLGTMAIPMLADK.T	Y	44.78	1373.7	14	-2.6	687.86	2	91.93	96213
Q4QF68	R.GLFIIDPHGMLR.Q	Y	43.93	1367.74	12	1.4	456.922	3	90.3	333600
Q4QF68	R.LLEAFQ(+.98)FVEK.H	Y	40.47	1223.64	10	3.7	612.833	2	93.78	14783
Q4QF68	R.GLFIIDPHGM(+15.99)LR.Q	Y	26.88	1383.73	12	1.9	462.254	3	75.79	0
Q4QF80	R.SYGVLEESQGVAYR.G	Y	85.65	1556.75	14	1.2	779.384	2	62.92	711910
Q4QF80	R.LLEAFQFVEK.H	Y	69.94	1222.66	10	1.6	612.34	2	90.41	409320
Q4QF80	R.QITVNDMPVGR.S	Y	56.28	1228.62	11	0	615.321	2	53.82	247770
Q4QF80	K.GGLGTMAIPMLADK.T	Y	44.78	1373.7	14	-2.6	687.86	2	91.93	96213
Q4QF80	R.GLFIIDPHGMLR.Q	Y	43.93	1367.74	12	1.4	456.922	3	90.3	333600
Q4QF80	R.LLEAFQ(+.98)FVEK.H	Y	40.47	1223.64	10	3.7	612.833	2	93.78	14783
Q4QF80	R.GLFIIDPHGM(+15.99)LR.Q	Y	26.88	1383.73	12	1.9	462.254	3	75.79	0
Q4QF74	R.SYGVLEESQGVAYR.G	Y	85.65	1556.75	14	1.2	779.384	2	62.92	711910
Q4QF74	R.LLEAFQFVEK.H	Y	69.94	1222.66	10	1.6	612.34	2	90.41	409320
Q4QF74	R.QITVNDMPVGR.S	Y	56.28	1228.62	11	0	615.321	2	53.82	247770
Q4QF74	K.GGLGTMAIPMLADK.T	Y	44.78	1373.7	14	-2.6	687.86	2	91.93	96213
Q4QF74	R.GLFIIDPHGMLR.Q	Y	43.93	1367.74	12	1.4	456.922	3	90.3	333600
Q4QF74	R.LLEAFQ(+.98)FVEK.H	Y	40.47	1223.64	10	3.7	612.833	2	93.78	14783
Q4QF74	R.GLFIIDPHGM(+15.99)LR.Q	Y	26.88	1383.73	12	1.9	462.254	3	75.79	0
Q4Q5U3	K.ALQDGQVSFLVK.E	Y	71.92	1303.71	12	0.3	652.866	2	72.04	123490
Q4Q5U3	R.GFLPESGPLTFIR.E	Y	66.28	1432.77	13	0.1	717.395	2	104.32	140380
Q4Q5U3	R.IGEVALQAAK.A	Y	59.51	998.576	10	-0.9	500.296	2	41.12	0
Q4Q5U3	R.GGVTTNFISEHEK.Q	Y	49.8	1417.68	13	2	709.852	2	43.42	29227
Q4Q5U3	R.SGIEFIGPPASAISLMGSK.S	Y	40.53	1860.97	19	-2.5	931.49	2	104.86	26948
Q4Q5U3	K.FLVNSGDFVEK.G	Y	40.22	1253.63	11	6.8	627.828	2	70	114680
Q4Q5U3	L.P(+226.08)LTDGFGDASMAGGTSAK.I	Y	27.35	1907.84	18	13.4	954.942	2	88.55	0
Q4Q5U3	R.GVFFFER.D	Y	23.07	900.449	7	1.2	451.234	2	82.92	92041
Q4Q5Q0	R.HLSASPHGSVAFGLTGK.V	Y	77.07	1664.86	17	-0.4	555.963	3	42.91	437900
Q4Q5Q0	R.DIVDEDPAASSDPLSR.E	Y	61.61	1685.77	16	2.5	843.899	2	70.42	0
Q4Q5Q0	K.FIPDEQLLSSTK.R	Y	48.41	1376.72	12	1.4	689.369	2	71.66	656690
Q4Q5Q0	K.EATPQAVAK.A	Y	48.09	913.487	9	-0.3	457.752	2	14.4	112220
Q4Q5Q0	R.LQELVLLEHK.E	Y	36.89	1220.71	10	1.2	407.913	3	61.03	100210
Q4Q5Q0	K.VINPEEGVK.F	Y	33.76	983.529	9	1	492.773	2	31.14	576520
Q4Q5Q0	K.RVYAETASR.S	Y	32.1	1051.54	9	1.6	526.78	2	10.47	0
Q4Q5Q0	R.DRLQELVLLEHK.E	Y	31.23	1491.84	12	0.5	498.289	3	65.69	269200
Q4Q259	K.STLSDSLVGAAGIIK.M	Y	79.41	1430.8	15	0.7	716.409	2	91.18	129480
Q4Q259	R.ETVTDVSSQQC(+57.02)LSK.S	Y	63.53	1580.74	14	1.5	791.378	2	40.04	14642
Q4Q259	R.GPNVVVDVTK.G	Y	52.27	1026.57	10	-2.3	514.293	2	42.43	0
Q4Q259	K.ISEPVVSFR.E	Y	40.27	1032.56	9	1.9	517.29	2	58.75	255850
Q4Q259	R.IMGNNYVYGK.K	Y	38.36	1157.55	10	-2.7	579.784	2	46.09	67653
Q4Q259	K.FGVDELK.M	Y	35.99	806.417	7	0.4	404.217	2	51.69	131620
Q4Q259	K.KQDLYEDKPVQR.S	Y	33.1	1517.78	12	2.3	506.938	3	20.86	102130
Q4Q253	R.LLNEVIDNSR.L	Y	64.25	1171.62	10	0.8	586.819	2	52.84	1028600
Q4Q253	R.GPNTGALSGFYAIVTK.S	Y	57.05	1594.84	16	1.6	532.621	3	96.6	120340
Q4Q253	R.AVQQQQDIIK.L	Y	49.93	1169.64	10	0.8	585.83	2	30.52	442240
Q4Q253	R.FEDASNAFR.R	Y	49.91	1055.47	9	1.8	528.743	2	45.61	203420
Q4Q253	R.RAVQQQQDIIK.L	Y	46.53	1325.74	11	-0.4	663.88	2	22.76	26678
Q4Q253	R.LLNEVIDN(+.98)SR.L	Y	46.43	1172.6	10	1.7	587.312	2	56.93	80504
Q4Q253	R.LLN(+.98)EVIDNSR.L	Y	43.41	1172.6	10	1.7	587.312	2	59.93	104540
Q4Q253	K.FLTVPPSDGSPVK.G	Y	41.64	1342.71	13	1.1	672.366	2	58.5	1010400
Q4Q253	R.KVAAFEDDRESLR.T	Y	38.98	1534.77	13	-1.4	768.395	2	33.38	0
Q4Q253	R.AVQ(+.98)QQQDIIK.L	Y	34.92	1170.62	10	-3.9	586.319	2	33.8	197790
Q4Q253	R.DVYQFFR.G	Y	33.79	973.466	7	3.2	487.743	2	84.94	413540
Q4Q253	M.A(+42.01)TNPDIETDIPR.D	Y	32.45	1382.67	12	2.2	692.345	2	75.09	318690
Q4Q253	R.FRDVFDR.C	Y	29.07	953.472	7	-0.4	477.744	2	42.28	177140
Q4Q253	K.MAAQPMTSNLFNR.N	Y	25.81	1479.7	13	-6.1	740.853	2	67.16	0
E9ADK4	R.DQNSDLAALLSK.N	Y	71.06	1273.65	12	3.4	637.837	2	85.78	82743
E9ADK4	R.TLLVASAAPSNAK.E	Y	63.09	1241.7	13	-0.3	621.858	2	43.07	0
E9ADK4	K.GTYNSQLNVDEDTLK.A	Y	60.61	1695.8	15	0.1	848.907	2	59.06	0
E9ADK4	M(+42.01)(+15.99)QPSANHTISASR.L	Y	53.03	1456.67	13	-0.4	729.345	2	28.25	55046
E9ADK4	K.Q(-17.03)FITFAHAVEER.S	Y	51.08	1429.7	12	2.2	715.86	2	93.08	70232
E9ADK4	K.NTGYTAFFGR.T	Y	33.01	1132.53	10	1	567.274	2	69.81	98544
E9ADK4	M(+43.01)(+15.99)QPSANHTISASR.L	Y	28.5	1457.67	13	-0.3	729.843	2	28.15	0
E9ADK4	K.LM(+15.99)ELLVPGAR.L	Y	26.65	1113.62	10	1.2	557.82	2	61.84	36408
Q4Q803	R.AGATPAFSTSGPGGGSGR.L	Y	84.1	1533.72	18	-1.1	767.867	2	39.23	209320
Q4Q803	R.VAAIMLFR.E	Y	52.14	919.531	8	3.1	460.776	2	78.19	92677
Q4Q803	K.DDLEAYLR.R	Y	46.44	993.477	8	2	497.748	2	74.34	86816
Q4Q803	R.LAAYDNPER.A	Y	45.36	1047.5	9	2.3	524.759	2	29.76	280580
Q4Q803	R.SMLQELAPEEVR.E	Y	40.65	1400.7	12	7.9	701.363	2	76.08	0
Q4Q803	R.ALLQQTTR.Q	Y	40.23	929.529	8	1.7	465.774	2	26.31	277470
Q4Q803	R.AHPASMTSFVR.A	Y	24.17	1202.59	11	1.3	602.303	2	36.87	43787
Q4QCG6	K.SDHFTFIGEGNQEPGIR.L	Y	67.5	1902.89	17	-0.5	635.304	3	66.86	798730
Q4QCG6	R.LSGDVLIFLR.V	Y	62.41	1131.67	10	2.5	566.843	2	101.9	28022
Q4QCG6	K.VSNAYEVLSDPEK.R	Y	60.52	1449.7	13	0.1	725.859	2	59.1	261230
Q4QCG6	K.SVLEVHIGR.G	Y	59.01	1008.57	9	0.7	505.295	2	46.15	105060
Q4QCG6	K.SDHFTFIGEGNQ(+.98)EPGIR.L	Y	53.78	1903.87	17	0	635.632	3	69.1	61896
Q4QCG6	K.DIVHELEVK.L	Y	46.3	1080.58	9	2.5	541.301	2	59.27	258970
Q4QCG6	K.VSNAYEVLSDPEKR.K	Y	28.96	1605.8	14	1.1	536.276	3	51.1	461050
Q4QCG6	R.EKSVLEVHIGR.G	Y	26.61	1265.71	11	1.7	422.912	3	38.94	51067
Q4QCG6	K.IVTAFNVPEKPGK.L	Y	26.15	1398.79	13	3.1	467.272	3	48.91	718850
Q4QBQ0	R.VTPGAAIGAGAPDTGAPVR.S	Y	77.29	1676.88	19	-0.7	839.451	2	52.99	94975
Q4QBQ0	K.SQAAGVAAAEASR.Q	Y	73.02	1187.59	13	0.5	594.804	2	26.45	48783
Q4QBQ0	R.GTPLPLTSTTAATTAADK.G	Y	60.57	1715.89	18	-0.7	858.956	2	57.28	34075
Q4QBQ0	R.FVGLSDTAAQAETR.A	Y	53.68	1464.72	14	-19.6	733.355	2	56.16	128790
Q4QBQ0	R.MSGYNDVFVPR.S	Y	36.29	1283.6	11	-1.9	642.806	2	66.92	0
Q4Q134	R.MAEGGFIGYEPIK.Y	Y	79.66	1410.69	13	-0.5	706.351	2	75.82	110050
Q4Q134	R.VGLVSTGPVAR.E	Y	59.71	1054.61	11	2.5	528.317	2	43.16	1219100
Q4Q134	K.NIAIGYLDR.E	Y	51.63	1033.56	9	1.1	517.787	2	64.86	172460
Q4Q134	R.VAAVVVTPPFVPAR.Y	Y	51.52	1421.84	14	0.9	711.929	2	80.18	401240
Q4Q134	R.FLEHVTPVDLQR.I	Y	48.43	1452.77	12	0.6	485.266	3	61.11	362420
Q4Q134	R.FMWVISK.R	Y	29.44	909.478	7	-0.3	455.747	2	78.38	98354
Q4Q135	R.MAEGGFIGYEPIK.Y	Y	79.66	1410.69	13	-0.5	706.351	2	75.82	110050
Q4Q135	R.VGLVSTGPVAR.E	Y	59.71	1054.61	11	2.5	528.317	2	43.16	1219100
Q4Q135	K.NIAIGYLDR.E	Y	51.63	1033.56	9	1.1	517.787	2	64.86	172460
Q4Q135	R.VAAVVVTPPFVPAR.Y	Y	51.52	1421.84	14	0.9	711.929	2	80.18	401240
Q4Q135	R.FLEHVTPVDLQR.I	Y	48.43	1452.77	12	0.6	485.266	3	61.11	362420
Q4Q135	R.FMWVISK.R	Y	29.44	909.478	7	-0.3	455.747	2	78.38	98354
E9ACV9	R.AAESQATTTATTTK.K	Y	74.02	1380.67	14	-0.4	691.346	2	14.88	52680
E9ACV9	K.AVVQDVLDLLR.S	Y	58.05	1239.72	11	-0.1	620.868	2	110.08	15498
E9ACV9	K.DVSAQQEMESVTK.A	Y	56.61	1450.66	13	-0.8	726.339	2	57.11	59947
E9ACV9	R.KVPLPTSVAAAEPPIR.G	Y	53.54	1644.96	16	-0.9	549.327	3	61.4	128340
E9ACV9	R.ADLEAVLALAPK.D	Y	48.06	1209.7	12	2.1	605.859	2	98.81	241330
E9ACV9	K.RAAESQATTTATTTK.K	Y	31.14	1536.77	15	-3.4	513.265	3	10.19	7572.2
E9ACV9	T.AAEAIADP(+31.99)IQQAK.D	Y	27.21	1356.69	13	0.5	679.354	2	70.08	1326300
Q4Q508	K.LSTLDVVQYLAAK.E	Y	69.07	1419.8	13	2	710.909	2	104.74	64393
Q4Q508	R.VMQQVGLTDADGSPAGR.A	Y	68.76	1700.82	17	1.1	851.418	2	51.19	35982
Q4Q508	R.DGDTAALELQAR.A	Y	48.83	1258.62	12	4.4	630.319	2	53.78	0
Q4Q508	R.LLNVLEADVK.S	Y	48.44	1112.64	10	0.8	557.331	2	71.45	99824
Q4Q508	R.EGVSTETAR.R	Y	39.32	948.451	9	-2.9	475.233	2	13.44	80242
Q4Q508	K.YMSELLR.E	Y	35.78	910.458	7	6.7	456.241	2	53.59	0
Q4Q508	K.LYAQLMER.K	Y	31.96	1022.52	8	0.9	512.27	2	54.25	14087
Q4Q508	R.RLVSSSLR.R	Y	24.75	916.545	8	1.4	459.282	2	18.84	33127
Q4Q8E6	R.ITPSVVAFTDAER.L	Y	79.25	1404.72	13	1.9	703.373	2	71.18	206320
Q4Q8E6	R.IINEPTAAAIAYGLNK.A	Y	78.74	1657.9	16	-0.5	829.961	2	81.24	82417
Q4Q8E6	R.LSEEEIER.M	Y	42.36	1003.48	8	-0.3	502.75	2	34.26	77585
Q4Q8E6	R.AKFEELNMALFK.N	Y	36.3	1439.75	12	3.5	480.926	3	81.15	24946
Q4Q8E6	K.NQLPQNPENTIYAIK.R	Y	33.01	1741.9	15	0	871.96	2	69.1	59920
Q4Q8E6	K.IAGLNVVR.I	Y	27.74	840.518	8	-5.6	421.265	2	47.44	122040
Q4Q9X6	R.FTQANSEVSALLGR.I	Y	80.59	1491.77	14	0.1	746.893	2	78.53	66582
Q4Q9X6	R.IFNVLGDAIDQR.G	Y	72.53	1359.71	12	1.7	680.868	2	87.25	93169
Q4Q9X6	K.VVSTGGNISVPVGR.E	Y	63.72	1340.74	14	-0.5	671.379	2	49.87	161290
Q4Q9X6	R.VAQSALTMAEYFR.D	Y	57.94	1485.73	13	6.9	743.879	2	87.89	93476
Q4Q9X5	R.FTQANSEVSALLGR.I	Y	80.59	1491.77	14	0.1	746.893	2	78.53	66582
Q4Q9X5	R.IFNVLGDAIDQR.G	Y	72.53	1359.71	12	1.7	680.868	2	87.25	93169
Q4Q9X5	K.VVSTGGNISVPVGR.E	Y	63.72	1340.74	14	-0.5	671.379	2	49.87	161290
Q4Q9X5	R.VAQSALTMAEYFR.D	Y	57.94	1485.73	13	6.9	743.879	2	87.89	93476
Q4QBU0	K.GVLLYGPPGTGK.T	N	64.95	1157.64	12	1.1	579.832	2	59.51	3268600
Q4QBU0	K.YTQLGIDPPK.G	Y	57.64	1130.6	10	2.6	566.309	2	51.36	348360
Q4QBU0	R.GSGDGDDEIQR.T	Y	46.56	1147.47	11	1	574.746	2	17.9	164760
Q4QBU0	R.VIGSELVQR.Y	Y	45.62	999.571	9	2.7	500.796	2	45.57	483390
Q4QBU0	K.TITEKDFLDSVNK.V	Y	43.94	1508.77	13	1	503.933	3	64.96	235970
Q4QBU0	R.KLEIGLPDLEGR.T	Y	43.64	1338.75	12	-1.3	447.258	3	75.43	250720
Q4QBU0	R.VAPEDIEESM(+15.99)R.V	Y	39.27	1290.58	11	0.9	646.298	2	37.91	123510
Q4QBU0	R.IREVVELPITHPEK.Y	Y	33.24	1658.94	14	3.8	415.744	4	50.36	372440
Q4QBU0	K.VIMATNR.P	N	27.9	803.432	7	1.1	402.725	2	19.31	603580
Q4QBU0	R.TDATFIR.V	Y	27.51	822.423	7	1.2	412.221	2	35.31	137720
Q4QF42	R.IDSFGEGDNTPALEYR.G	Y	76.72	1782.81	16	1.3	892.414	2	72.5	75742
Q4QF42	K.YPSSTVQILGAEK.A	Y	61.13	1391.73	13	0.7	696.874	2	60.3	125690
Q4QF42	K.EVSEELAVADAK.L	Y	59.72	1259.62	12	0.6	630.822	2	47.63	88975
Q4QF42	K.AGSLLTLAK.Y	Y	48.32	872.533	9	2.9	437.276	2	53.91	105070
Q4QF42	R.LKAFEEGIAYGK.S	Y	39.69	1324.7	12	1	442.576	3	50.93	34270
Q4QF42	R.LC(+57.02)NEVVAASK.Y	Y	28.18	1089.55	10	9.1	545.788	2	27.53	50582
Q4QF31	K.AGDVSNVTKPFETSR.M	Y	72.36	1606.8	15	-3.1	804.404	2	44.23	991370
Q4QF31	R.GQIGFIDFVAGK.F	Y	64.34	1250.67	12	3.1	626.344	2	95.36	117610
Q4QF31	R.SVDKVTGYHTR.T	Y	46.75	1261.64	11	2.2	421.557	3	14.47	285330
Q4QF31	K.GVEVLPMFDR.S	Y	39.21	1161.59	10	3	581.803	2	85.9	300040
Q4QF31	K.VIAVTPEER.E	Y	35.55	1012.56	9	1.1	507.287	2	34.42	1048700
Q4QF31	R.TGTSFSSTELK.A	Y	28.37	1156.56	11	1.1	579.29	2	39.23	397490
Q4QF31	R.RTGTSFSSTELK.A	Y	26.35	1312.66	12	10.7	657.347	2	28.04	0
Q4QF31	K.GVEVLPM(+15.99)FDR.S	Y	25.94	1177.58	10	4.3	589.801	2	71.09	65060
Q4QF31	R.RLVMETLIK.A	Y	25.06	1101.66	9	1.2	551.838	2	55.07	210480
Q4QF31	R.LVMETLIK.A	Y	24.2	945.557	8	1.1	473.788	2	66.78	319230
Q4QDL6	K.IVNSYVNDVM(+15.99)ER.I	Y	79.64	1453.69	12	0.6	727.853	2	50.28	940850
Q4QDL6	K.IVNSYVNDVMER.I	Y	75.75	1437.69	12	-0.9	719.855	2	67.17	1715400
Q4QDL6	K.IVN(+.98)SYVNDVMER.I	Y	67.43	1438.68	12	0	720.347	2	70.17	153300
Q4QDL6	K.AINAQMSMSHR.T	Y	67.36	1244.58	11	2.1	623.298	2	27.38	1058500
Q4QDL6	K.IVNSYVN(+.98)DVMER.I	Y	59.89	1438.68	12	-0.2	720.347	2	70.99	278590
Q4QDL6	K.IVNSYVN(+.98)DVM(+15.99)ER.I	Y	50.04	1454.67	12	0.4	728.345	2	52.85	344360
Q4QDL6	K.IVNSYVNDVMER(+14.02).I	Y	49.86	1451.71	12	2.7	726.865	2	70.87	0
Q4QDL6	K.RSWNVYVGR.S	Y	45.21	1135.59	9	0.4	568.803	2	43.58	381810
Q4QDL6	R.ICT(+57.02)EAASIVR.A	Y	41.24	1118.58	10	1.8	560.298	2	43.15	595700
Q4QDL6	K.AINAQMSM(+15.99)SHR.T	Y	37.07	1260.57	11	-1	631.293	2	17.15	70712
Q4QDL6	R.SWNVYVGR.S	Y	36.74	979.487	8	2.1	490.753	2	58.24	416050
Q4QDL6	R.IVLPAELAK.H	Y	24.94	952.596	9	3.3	477.308	2	63.42	6531100
Q4QHP1	K.IVNSYVNDVM(+15.99)ER.I	Y	79.64	1453.69	12	0.6	727.853	2	50.28	940850
Q4QHP1	K.IVNSYVNDVMER.I	Y	75.75	1437.69	12	-0.9	719.855	2	67.17	1715400
Q4QHP1	K.IVN(+.98)SYVNDVMER.I	Y	67.43	1438.68	12	0	720.347	2	70.17	153300
Q4QHP1	K.AINAQMSMSHR.T	Y	67.36	1244.58	11	2.1	623.298	2	27.38	1058500
Q4QHP1	K.IVNSYVN(+.98)DVMER.I	Y	59.89	1438.68	12	-0.2	720.347	2	70.99	278590
Q4QHP1	K.IVNSYVN(+.98)DVM(+15.99)ER.I	Y	50.04	1454.67	12	0.4	728.345	2	52.85	344360
Q4QHP1	K.IVNSYVNDVMER(+14.02).I	Y	49.86	1451.71	12	2.7	726.865	2	70.87	0
Q4QHP1	K.RSWNVYVGR.S	Y	45.21	1135.59	9	0.4	568.803	2	43.58	381810
Q4QHP1	R.ICT(+57.02)EAASIVR.A	Y	41.24	1118.58	10	1.8	560.298	2	43.15	595700
Q4QHP1	K.AINAQMSM(+15.99)SHR.T	Y	37.07	1260.57	11	-1	631.293	2	17.15	70712
Q4QHP1	R.SWNVYVGR.S	Y	36.74	979.487	8	2.1	490.753	2	58.24	416050
Q4QHP1	R.IVLPAELAK.H	Y	24.94	952.596	9	3.3	477.308	2	63.42	6531100
Q4Q5K7	K.NWGTGSVADAANVFSAAGK.V	Y	77.02	1821.86	19	1.3	911.943	2	91.08	60388
Q4Q5K7	R.QNFAYAYLDSPAAAK.K	Y	69.71	1628.78	15	0.9	815.402	2	74.7	149270
Q4Q5K7	R.PASGSSN(+.98)GVYVK.N	Y	67.05	1165.56	12	-1.3	583.789	2	23.58	293020
Q4Q5K7	R.Q(-17.03)EAANVVIAAHR.H	Y	44.12	1260.66	12	-0.3	631.337	2	51.1	117870
Q4Q5K7	K.TVLVVPAK.T	Y	22.43	825.532	8	1.9	413.775	2	38.41	371780
Q4Q7L0	R.NFDMVFVAR.Y	Y	62.51	1097.53	9	3	549.777	2	81.53	375320
Q4Q7L0	R.LSDLGGDSGVR.L	Y	59.9	1074.53	11	1.5	538.275	2	34.16	2710300
Q4Q7L0	R.MGANSISFSTPNM(+15.99)K.E	Y	55.47	1499.67	14	1.8	750.848	2	54.64	84758
Q4Q7L0	R.LSTATPHAGASPPPLWPR.W	Y	53.76	1854.97	18	0.8	619.334	3	61.75	2398600
Q4Q7L0	R.M(+15.99)GANSISFSTPNMK.E	Y	48.24	1499.67	14	1.5	750.848	2	58.75	99782
Q4Q7L0	R.IKGFVNSAGR.G	Y	36	1047.58	10	-0.5	524.8	2	23.12	129840
Q4Q7L0	K.TSVFSSTK.S	Y	31.41	855.434	8	0.5	428.726	2	22.01	751330
Q4Q7L0	R.TTLVDVEERLEEAQQR.L	Y	30.6	1914.96	16	2.7	639.332	3	84.95	556460
Q4Q7L0	K.GFVNSAGR.G	Y	25.97	806.403	8	3.4	404.212	2	21.07	467020
Q4Q7L0	K.WGAM(+15.99)ASFFATR.R	Y	22.9	1259.58	11	1.3	630.798	2	76.94	0
Q4Q7L0	R.TTLVDVE(+14.02)ER.L	Y	22.16	1074.56	9	2	538.288	2	55.71	149200
Q4QEW5	K.SNAITSQQEADVR.A	Y	70.66	1417.68	13	-2.5	709.847	2	31.52	120080
Q4QEW5	R.VGDKYLYEAVAER.A	Y	47.67	1511.76	13	1.6	504.93	3	59.44	78901
Q4QEW5	K.RGDIADTADAYATSAFK.H	Y	47.55	1771.84	17	1.5	591.622	3	73.97	293630
Q4QEW5	R.AVPAGIPVVLDAK.R	Y	47.36	1248.74	13	2.1	625.382	2	75.1	531860
Q4QEW5	R.ADGSGM(+15.99)LINVSR.G	Y	43.84	1234.6	12	-0.4	618.307	2	44.3	0
Q4QEW5	K.YLYEAVAER.A	Y	39.29	1112.55	9	1.7	557.285	2	52.54	171180
Q4QEW5	K.ASLDAGLR.A	Y	34.53	801.434	8	1.6	401.726	2	34.42	193300
Q4QEW5	M.S(+42.01)FFDLLNAR.A	Y	26.39	1123.57	9	0.4	562.792	2	120.13	103770
Q4QEW5	R.AFLGQWK.Q	Y	26.04	848.455	7	1	425.236	2	61.03	75931
E9AD83	K.SASGDGEGEALGVIPK.I	Y	75.63	1485.73	16	1.5	743.876	2	59.5	0
E9AD83	R.LTGFSGADLAALMR.E	Y	66.1	1421.73	14	2.9	711.878	2	103.43	23059
E9AD83	K.AIANQSGANFISIK.G	Y	55.73	1432.77	14	1.7	717.394	2	63.68	107920
E9AD83	K.LLYVPLPSPAQR.E	Y	39.2	1352.78	12	-0.4	677.4	2	81.39	0
E9AD83	K.ITLEDMGGLAK.E	Y	35.12	1146.6	11	-2.7	574.305	2	74.7	45322
E9AD83	K.ELIELPIR.M	Y	21.33	981.586	8	2.2	491.803	2	80.28	66650
Q4QAR9	R.ISFIDLAGNER.G	Y	69.1	1233.64	11	2.8	617.828	2	82.12	263220
Q4QAR9	K.IEQVAGSPPGR.R	Y	65.95	1109.58	11	1.3	555.801	2	27.42	181220
Q4QAR9	R.SHAVLQVEVR.E	Y	50.98	1136.63	10	7.4	569.328	2	34.42	25823
Q4QAR9	R.GSILTEVLR.D	Y	38.79	986.576	9	2.6	494.298	2	78.12	155880
Q4QAR9	K.EPGLYAIAAR.E	Y	31.56	1059.57	10	4.8	530.797	2	58.67	71344
Q4QAR9	K.IKYDLSPYTDR.H	Y	27.07	1369.69	11	1.7	457.572	3	54.42	76026
Q4QAR9	K.DLGGGGIGGGAK.I	Y	26.99	957.488	12	0.8	479.753	2	29.57	64264
Q4QAR9	K.TLTSSVSAR.R	Y	22.73	920.493	9	2.8	461.256	2	23.05	67011
Q4Q0H3	K.NSENATVPADVSK.A	Y	70.14	1330.64	13	1.3	666.328	2	28.15	99173
Q4Q0H3	R.VGDDAMYPLFK.A	Y	68.37	1254.6	11	3.4	628.309	2	82.73	77631
Q4Q0H3	K.VSSSSSTPIAVPTQR.M	Y	57.57	1515.79	15	-2.5	758.902	2	44.33	87483
Q4Q0H3	R.KGAIALESR.S	Y	41.6	943.545	9	2.5	472.782	2	17.86	24939
Q4Q0H3	R.NIGSQEEVR.G	Y	34.61	1030.5	9	1.3	516.261	2	21.59	94659
Q4Q0H3	K.STHPLLSLASK.A	Y	27.94	1152.65	11	-1.6	577.333	2	41.46	0
Q4Q0H3	K.VSSSSS(+57.02)TPIAVPTQR.M	Y	25.4	1572.81	15	-2.9	525.277	3	26.12	0
E9AEA9	R.FGDAAVGAVVYPSAEAPR.A	Y	78.24	1775.88	18	1.6	888.953	2	73.38	223560
E9AEA9	K.AAGLNPQYAATIGIR.V	Y	76.53	1514.82	15	1.2	758.42	2	73	227470
E9AEA9	K.SEEGM(+15.99)NVNVQR.L	Y	61.42	1277.57	11	1.7	639.794	2	21.15	25040
E9AEA9	K.SEEGMNVNVQR.L	Y	49.82	1261.57	11	-1.5	631.794	2	34.99	41158
E9AEA9	K.VFLNQPAQK.H	Y	27.73	1043.58	9	1.3	522.798	2	33.82	0
E9AEA8	R.FGDAAVGAVVYPSAEAPR.A	Y	78.24	1775.88	18	1.6	888.953	2	73.38	223560
E9AEA8	K.AAGLNPQYAATIGIR.V	Y	76.53	1514.82	15	1.2	758.42	2	73	227470
E9AEA8	K.SEEGM(+15.99)NVNVQR.L	Y	61.42	1277.57	11	1.7	639.794	2	21.15	25040
E9AEA8	K.SEEGMNVNVQR.L	Y	49.82	1261.57	11	-1.5	631.794	2	34.99	41158
E9AEA8	K.VFLNQPAQK.H	Y	27.73	1043.58	9	1.3	522.798	2	33.82	0
E9AE64	R.NTLSTYSVESSAPIR.I	Y	66.68	1623.81	15	-0.6	812.914	2	60.85	64753
E9AE64	R.AEQALSAIYDVLR.T	Y	63.31	1447.77	13	0.9	724.893	2	102.72	8828.4
E9AE64	R.LSYSESIFSVK.E	Y	62.36	1258.64	11	0.9	630.332	2	77.75	55866
E9AE64	R.ELIQQILVVDPLVR.L	Y	45.49	1633.98	14	1.5	817.999	2	109.88	10152
E9AE64	R.ILSVLVSETAK.R	Y	37.59	1158.69	11	-2.4	580.35	2	63.52	444000
E9AE64	R.DLKPENILLGTGLQVK.L	Y	33.17	1737	16	0.9	580.01	3	91.55	33605
E9ACH0	R.VISENYADFINK.L	Y	75.4	1411.7	12	2.3	706.86	2	72.6	316120
E9ACH0	K.EYASYGEQSVPVK.G	Y	65.6	1455.69	13	0.9	728.854	2	47.91	95025
E9ACH0	R.TYIAIIAVTNEK.L	Y	42.85	1334.74	12	2.2	668.383	2	75.36	0
E9ACH0	R.GLHEIGLTK.G	Y	36.43	966.55	9	-11.7	484.278	2	31.62	0
E9ACH0	K.TIEKNETTTSDGR.K	Y	33.47	1450.69	13	1.8	484.573	3	10.27	90546
E9ACH0	K.LPPPGSLK.R	Y	26.18	807.485	8	2.4	404.752	2	29.48	157360
Q4Q5T4	R.AVQAEVGGFTNVR.E	Y	76.09	1346.69	13	0.9	674.357	2	54.5	229630
Q4Q5T4	K.Q(-17.03)LQSSVQNHAVTQAR.N	Y	61.75	1648.83	15	0.8	825.424	2	43.66	43339
Q4Q5T4	R.VSEITQSM(+15.99)DSLR.A	Y	59.87	1380.66	12	-5.6	691.333	2	40.59	0
Q4Q5T4	R.LAALAEQR.R	Y	36.02	870.492	8	2.9	436.256	2	27.8	262810
Q4Q5T4	R.RAVQDAEIAK.L	Y	29	1099.6	10	1.3	550.809	2	15.94	65662
Q4Q5T4	K.QLQSSVQNHAVTQAR.N	Y	23.32	1665.85	15	2.6	556.295	3	25.36	107180
Q4Q3K8	K.AISFDFASATPK.Q	Y	76.32	1253.63	12	0.8	627.824	2	78.11	878350
Q4Q3K8	K.QFGIDVLAVSPNMVVSK.M	Y	52.51	1802.96	17	4.1	902.493	2	103.94	6988.9
Q4Q3K8	K.MTQGLSSR.K	Y	47.79	878.428	8	0.7	440.223	2	16.14	299150
Q4Q3K8	R.ALPTGYVSNK.I	Y	43.26	1048.56	10	0.6	525.287	2	38.41	588780
Q4Q3K8	K.LENVVEELK.Q	Y	38.12	1071.58	9	0.4	536.799	2	59.36	77133
Q4Q3K8	R.ETFLM(+15.99)VNADR.M	Y	26.25	1210.57	10	-0.8	606.291	2	55.71	131450
Q4QJB0	K.AGSLSSSTPADDSEVAR.Q	Y	72.73	1648.75	17	0.8	825.387	2	37.91	107560
Q4QJB0	K.LSEVTLDVER.V	Y	59.16	1159.61	10	2.2	580.814	2	57.02	150150
Q4QJB0	R.LSSVTATAPSGASER.L	Y	54.26	1432.72	15	-4.4	717.364	2	33.38	20997
Q4QJB0	R.EAGVNFVSPEEELAR.R	Y	35.22	1645.79	15	2.3	823.909	2	76.45	48168
Q4QJB0	R.ALYLTLGDLR.F	Y	30.33	1133.64	10	0.8	567.831	2	90.65	46041
Q4QJB0	R.VIEEYTSK.L	Y	27.33	967.486	8	2	484.753	2	26.17	165000
Q4QEK4	K.DSVYGEGLQGR.I	Y	67.14	1179.55	11	-0.8	590.784	2	44.23	85785
Q4QEK4	R.YVVMENEQK.R	Y	51.44	1138.53	9	-1.1	570.275	2	31.03	80443
Q4QEK4	R.TFGLDYDER.I	Y	49.39	1114.49	9	1.3	558.256	2	61.22	373080
Q4QEK4	R.IIGLDEILR.F	Y	41.69	1040.62	9	2.2	521.321	2	96.25	557570
Q4QEK4	K.SGSGLLELR.R	Y	38.41	930.513	9	0.3	466.265	2	55.88	321510
Q4QEK4	K.DLQMVNVR.L	Y	37.94	973.501	8	2.1	487.76	2	52.85	124490
Q4QEK4	R.YVVM(+15.99)ENEQK.R	Y	35.81	1154.53	9	-0.8	578.272	2	21.79	13166
Q4QEK4	R.IYQLMQEK.V	Y	23.09	1051.54	8	3.4	526.779	2	47.81	214880
Q4QEK4	R.LISEAIQK.S	Y	21.75	900.528	8	0.1	451.272	2	33.28	292000
E9AC84	R.EAVAAAAATAAASAASVK.A	Y	79.64	1529.8	18	2	765.913	2	68.46	372660
E9AC84	R.GGAADEGEAATR.T	Y	66.43	1103.48	12	2.2	552.752	2	14.11	140480
E9AC84	K.SNFGQVLR.K	Y	38.69	919.487	8	-6.9	460.749	2	44.15	147440
E9AC84	R.EAAILFR.Y	Y	32.22	818.465	7	2.4	410.242	2	53.21	203650
E9AC84	K.AGDIVPTK.C	Y	29.21	799.444	8	1.4	400.731	2	22.09	0
E9ACC9	K.FLLTNGSGVVESGTVNR.I	Y	82	1748.91	17	0.4	875.463	2	69.54	82323
E9ACC9	K.FLLTN(+.98)GSGVVESGTVNR.I	Y	80.15	1749.89	17	-2.4	875.952	2	76.28	796970
E9ACC9	K.DATQLIFVR.S	Y	56.39	1061.59	9	2.5	531.803	2	80.18	792710
E9ACC9	K.Q(-17.03)TTTSLPTQRPGEPAK.F	Y	55.64	1693.86	16	0	847.941	2	43.12	477520
E9ACC9	R.QDTIDALQ(+.98)R.A	Y	23.85	1059.52	9	2.4	530.77	2	46.64	57509
E9ACC9	R.EKDATQLIFVR.S	Y	21.86	1318.72	11	0.2	440.583	3	59.36	418430
Q4QG02	K.SAGASVGAEASGSEK.A	Y	76.67	1306.6	15	-1.1	654.308	2	18.29	15105
Q4QG02	K.TLLAYAIANESGAR.F	Y	62.14	1448.76	14	-1.4	725.389	2	79.24	0
Q4QG02	R.FFNLSPANFLTTK.G	Y	52.74	1498.78	13	2	750.402	2	105.9	0
Q4QG02	R.AVHLAAPDFATR.E	Y	45.87	1267.67	12	2	423.565	3	52.85	78429
Q4QJG1	R.SDTSEEDDAGVAAAVR.A	Y	87.7	1591.7	16	-1	796.857	2	44.59	91315
Q4QJG1	R.AAAAALGSASSPTVASLHGSAR.A	Y	52.87	1952.01	22	0.9	651.679	3	47.23	485860
Q4QJG1	K.AEAEAEFK.A	Y	34.66	893.413	8	-1.4	447.714	2	22.64	0
Q4QJG1	R.T(+57.02)AGASTSAAGGAAGGVGSGVLPFDAR.R	Y	26.32	2261.1	26	14.2	754.721	3	90.98	540160
Q4QJG1	R.VHTYGFVHADPAASLAAAPPASHTSAPR.A	Y	22.25	2798.39	28	-1	700.606	4	55.94	33582
Q4QCM3	R.SAQVVGDVDAVER.H	Y	75.01	1343.67	13	-0.8	672.843	2	47.04	143000
Q4QCM3	R.INEETASNTK.A	Y	54.93	1105.53	10	1.8	553.772	2	12.27	0
Q4QCM3	K.TPADVPALSK.Q	Y	39.61	997.544	10	2	499.782	2	39.13	116290
Q4QCM3	R.LASSPPSTVPK.S	Y	37.67	1082.6	11	2.4	542.309	2	29.76	96010
Q4QCM3	G.IYELVAR.R	N	32.58	862.491	7	0.4	432.254	2	50.03	36892
Q4QCM3	K.ALVEVLQNKEEDVVK.L	Y	25.19	1711.94	15	-0.5	571.654	3	64.41	87190
E9AFK9	K.LTDSASFDEANK.M	Y	76.24	1296.58	12	1.1	649.301	2	37.16	67719
E9AFK9	R.FAGPTPDQPR.A	Y	58.7	1084.53	10	0.2	543.274	2	32.7	64212
E9AFK9	K.IGYVVGTSMLK.T	Y	47.83	1166.64	11	0.4	584.327	2	69.1	40766
E9AFK9	K.LNLTNTEGTK.E	Y	37.66	1089.57	10	1.4	545.793	2	30.92	41127
E9AFK9	K.LAAAIQEHVQDAYR.F	Y	22.7	1583.81	14	1.8	528.945	3	50.93	107000
E9ACE8	K.SNPDAPTLENTVVALER.S	Y	69.05	1824.92	17	4.5	913.475	2	88.03	54339
E9ACE8	K.YSTLSGTSVAR.D	Y	67.12	1140.58	11	-0.1	571.298	2	35.26	146150
E9ACE8	R.ASLAGEDLR.L	Y	47.97	930.477	9	2.9	466.248	2	36.37	88137
E9ACE8	R.LATLESDFAK.K	Y	46.74	1093.57	10	2.2	547.793	2	57.83	0
E9ACE8	R.LVEHYER.E	Y	24.81	944.472	7	0.8	473.245	2	15.59	0
Q4Q2U1	K.DGDALDIFPLQK.E	Y	69.87	1330.68	12	1.2	666.348	2	99.25	75550
Q4Q2U1	R.IAPVVQSPGTK.E	Y	52.81	1095.63	11	0	548.823	2	31.95	161740
Q4Q2U1	R.VLDLEAELR.T	Y	52.64	1056.58	9	1.4	529.3	2	75.27	97100
Q4Q2U1	K.ILELENLVDEK.V	Y	48.92	1313.71	11	3.7	657.865	2	88.5	66904
Q4Q2U1	K.LIQENEELR.Q	Y	44.19	1142.59	9	2.7	572.307	2	37.64	60837
Q4Q9U5	R.AIEQELTGIYTK.H	Y	66.2	1364.72	12	0.1	683.369	2	70.8	68150
Q4Q9U5	R.TAAEAAAAEDK.A	Y	57.31	1046.49	11	-6.6	524.249	2	13.73	133350
Q4Q9U5	R.RPFLLTGLDAGTQR.I	Y	53.62	1543.85	14	2.7	515.626	3	68.02	83734
Q4Q9U5	R.DAVDITPFETPK.K	Y	51.43	1331.66	12	-0.8	666.839	2	76.86	19674
Q4Q9U5	K.HSTEDIAITK.E	Y	43.64	1113.57	10	-0.9	557.792	2	23.58	83379
Q4QA57	R.AVALDAAEGLLTSTR.S	Y	69.82	1486.8	15	1.8	744.41	2	90.3	34070
Q4QA57	R.LVASSAGTSAENR.Y	Y	58.48	1261.63	13	1.3	631.823	2	20.81	83303
Q4QA57	K.VVGAAGETSTAATAVR.A	Y	47.19	1459.76	16	1.5	730.892	2	36.37	80499
Q4QA57	R.GDRDTATNTAAANESSK.V	Y	35.72	1707.77	17	2.9	570.266	3	13.18	19533
Q4QA57	R.QLLALSR.R	Y	31.59	799.492	7	0.4	400.754	2	48.08	25838
Q4QA57	R.LTASEAYQK.E	Y	24.86	1009.51	9	0.6	505.763	2	25.02	74261
Q4QCY4	K.FSDILQNPNNQK.V	Y	63.89	1416.7	12	-1.7	709.358	2	51.19	103050
Q4QCY4	R.SEQPLAADVK.A	Y	58.89	1056.55	10	1	529.282	2	31.33	227050
Q4QCY4	K.LSDQC(+57.02)GVQSK.D	Y	54.11	1120.52	10	0.2	561.268	2	15.28	0
Q4QCY4	K.FVDQGLIDR.L	Y	52.49	1061.55	9	0.7	531.784	2	56	351410
Q4QCY4	R.VEAIENPSLK.F	Y	48.22	1098.59	10	10.4	550.311	2	40.96	0
Q4Q475	R.VLDASEVDQFVK.L	Y	75.51	1348.69	12	0.2	675.353	2	79.43	313160
Q4Q475	R.YNNNNSAGGGVGGGR.V	Y	47.52	1392.61	15	-0.1	697.316	2	14.59	11120
Q4Q475	K.GNTPQLTFAAER.M	Y	41.47	1303.65	12	-1.6	652.834	2	56.06	0
Q4Q475	R.LEDLKGYAVEFAK.D	Y	38.33	1481.78	13	3	494.935	3	71.94	146440
Q4Q475	K.FASNVM(+15.99)EK.L	Y	32.6	940.432	8	3.6	471.226	2	17.6	38600
Q4Q475	K.IESVYAALKPK.F	Y	25.55	1217.7	11	3.2	406.91	3	49.95	70114
Q4Q2R5	R.EAQAVEVESTEAK.L	Y	71.32	1389.66	13	3.7	695.843	2	29.31	27859
Q4Q2R5	R.TLFLADLYSR.R	Y	59.35	1197.64	10	2.6	599.83	2	94.63	51188
Q4Q2R5	R.TLNVYSIK.V	Y	40.1	936.528	8	1	469.273	2	51.45	96348
Q4Q2R5	K.EVTPQNATDAR.H	Y	39.7	1200.57	11	-3.6	601.293	2	23.64	43468
Q4Q2R5	R.EAQ(+.98)AVEVESTEAK.L	Y	25.45	1390.65	13	6.7	696.337	2	29.21	0
Q4Q2R5	R.INYYNDALAHAR.Q	Y	25.36	1419.69	12	-5.2	474.236	3	51.88	0
Q4Q2R5	R.GVVPVGQSNR.V	Y	21.76	1011.55	10	2.3	506.783	2	25.5	120760
Q4Q867	K.VLDLSENNITK.L	Y	64.26	1244.66	11	-0.9	623.339	2	55.57	406000
Q4Q867	R.AVSPAEQEQAPR.S	Y	56.16	1281.63	12	0	641.825	2	23.71	12376
Q4Q867	R.GGSAGNPANLTGPLAK.G	Y	55.42	1423.74	16	0.4	712.88	2	49.02	0
Q4Q867	R.M(+15.99)SQNTSTTVLER.C	Y	53.54	1381.65	12	1.2	691.835	2	29.5	14252
Q4Q867	R.AAAGHLVPVTSR.N	Y	42.61	1177.66	12	1.5	589.838	2	26.97	37516
Q4Q1X6	R.LSFYNLSGTPVGR.E	Y	65.53	1409.73	13	3	705.876	2	82.01	104370
Q4Q1X6	K.AIGMMGQAGQVK.K	Y	44.78	1189.59	12	0.7	595.807	2	43.73	31757
Q4Q1X6	R.YGTLPVPNR.Y	Y	39.62	1015.54	9	0.6	508.781	2	46.21	55351
Q4Q1X6	R.NAFTILEK.A	Y	39.26	934.512	8	3.6	468.266	2	61.58	91665
Q4Q1X6	K.VFVDNPFPTLLHK.G	Y	35.41	1525.83	13	3.1	509.62	3	87.47	108360
Q4Q1X6	R.YQDIAQIR.R	Y	31.15	1005.52	8	5.8	503.774	2	43.53	0
Q4Q1X6	R.IIVSGVGR.R	Y	25.23	799.492	8	0.4	400.754	2	34.68	130120
Q4Q1X6	K.TGSLPAYQQAVR.G	Y	24.19	1289.67	12	0.4	645.846	2	45.57	92396
Q4Q1X6	R.EILLVGLK.G	Y	22.9	883.574	8	2.8	442.797	2	74.15	77953
E9ADY5	R.MIISQELSPNSTVK.V	Y	66.4	1545.81	14	-0.6	773.913	2	62.2	30973
E9ADY5	K.NNPVLIGEPGVGK.T	N	64.82	1292.71	13	1.5	647.364	2	54.42	123740
E9ADY5	R.TIGATTLEEYR.Q	Y	58	1252.63	11	0.5	627.324	2	59.15	0
E9ADY5	K.NITTELSR.M	Y	34.69	932.493	8	2.6	467.256	2	37.55	34540
E9ADY5	R.WTNIPVTK.L	Y	26.83	957.528	8	-1.5	479.772	2	44.52	114440
Q4Q1V1	R.HIAFADASPFGN(+.98)GR.A	Y	68.31	1459.68	14	0	730.851	2	66.03	113990
Q4Q1V1	R.NYNNFNR.V	Y	43	940.415	7	1.5	471.217	2	24.62	139390
Q4Q1V1	R.LLLTLPENHPR.R	Y	40.44	1301.75	11	0.7	651.882	2	57.8	308260
Q4Q1V1	R.LLEGSAIMR.R	Y	39.41	988.538	9	1.9	495.278	2	51.87	357700
Q4Q1V1	R.LQTIVFK.A	Y	33.34	847.517	7	2.4	424.768	2	53.28	353230
Q4Q1V1	K.QIVTIPSFIVR.V	Y	32.8	1271.76	11	3.6	636.891	2	95.22	712400
Q4Q1V1	K.LC(+57.02)GQYGLR.C	Y	25.95	965.475	8	2.1	483.747	2	37.16	74105
Q4Q1V1	R.RLQTIVFK.A	Y	24.43	1003.62	8	-2.4	502.816	2	41.02	718930
Q4QIM3	R.HIAFADASPFGN(+.98)GR.T	Y	68.31	1459.68	14	0	730.851	2	66.03	113990
Q4QIM3	R.NYNNFNR.V	Y	43	940.415	7	1.5	471.217	2	24.62	139390
Q4QIM3	R.LLLTLPENHPR.R	Y	40.44	1301.75	11	0.7	651.882	2	57.8	308260
Q4QIM3	R.LLEGSAIMR.R	Y	39.41	988.538	9	1.9	495.278	2	51.87	357700
Q4QIM3	R.LQTIVFK.A	Y	33.34	847.517	7	2.4	424.768	2	53.28	353230
Q4QIM3	K.QIVTIPSFIVR.V	Y	32.8	1271.76	11	3.6	636.891	2	95.22	712400
Q4QIM3	K.LC(+57.02)GQYGLR.C	Y	25.95	965.475	8	2.1	483.747	2	37.16	74105
Q4QIM3	R.RLQTIVFK.A	Y	24.43	1003.62	8	-2.4	502.816	2	41.02	718930
Q4QBY6	R.DAAYALPVTLEDLYNGK.M	Y	64.61	1851.93	17	-1	926.972	2	109.73	17500
Q4QBY6	R.MANEELGVER.A	Y	62.16	1146.53	10	1.3	574.277	2	37.37	515950
Q4QBY6	R.AGDFVVVIQQVK.H	Y	61.02	1301.73	12	2.1	651.878	2	76.96	808400
Q4QBY6	R.M(+15.99)ANEELGVER.A	Y	45.97	1162.53	10	2	582.274	2	30.31	219940
Q4QBY6	R.GTITKPGDVK.C	Y	36.62	1014.57	10	0.7	508.295	2	14.59	257580
Q4QBY6	K.FTHLDGR.E	Y	34.17	844.419	7	-0.2	423.218	2	17.71	225380
E9AFP0	K.SLGYGYVNFQDPADAEK.A	Y	78.98	1872.85	17	1.6	937.438	2	83.43	83285
E9AFP0	R.LEELFQR.Y	Y	36.13	933.492	7	2.4	467.756	2	54.57	100670
E9AFP0	R.EESAVDAVR.E	Y	34.56	974.467	9	1.1	488.243	2	26	45215
E9AFP0	K.AGSPLDVSR.F	Y	34.31	900.466	9	2.1	451.243	2	33.53	0
E9AFP0	K.YPNLYVK.G	Y	31.49	895.48	7	-0.1	448.749	2	49.66	107140
E9AFP0	R.IGPVTSVR.V	Y	31.49	827.486	8	2.8	414.753	2	32.22	196910
E9AFP0	K.SVDTYALK.E	Y	22.72	895.465	8	-3.7	448.739	2	35.85	60356
Q4Q8A2	K.VGVADGADVSSQTDAAAK.A	Y	80.81	1660.79	18	-0.5	831.404	2	40.43	52131
Q4Q8A2	R.GAAATTASAAESR.N	Y	68.85	1162.56	13	0.9	582.288	2	17.3	99055
Q4Q8A2	R.DVDLAAALLR.L	Y	48.38	1055.6	10	2.5	528.809	2	96.47	32509
Q4QJJ9	R.INSAESAQAR.E	Y	59.8	1045.52	10	2.3	523.768	2	11.52	100340
Q4QJJ9	K.ERVEHGNELQR.H	Y	48.83	1365.67	11	-1.7	456.233	3	11.14	11886
Q4QJJ9	R.TAIAQLQGK.M	Y	45.81	928.534	9	1	465.276	2	31.43	102380
Q4QJJ9	K.DEAYEQLR.E	Y	44.47	1022.47	8	-0.7	512.242	2	40.22	76684
Q4QJJ9	K.ALQDAVEGR.E	Y	40.52	957.488	9	-0.5	479.752	2	33.8	152960
Q4QJJ9	K.VTFLNAQISN(+.98)GR.T	Y	30.29	1319.68	12	3.3	660.853	2	69.18	18981
Q4QJJ9	R.GSHAAYVQQLR.E	Y	27.37	1228.63	11	1.2	410.553	3	26.45	143890
Q4QJJ9	R.IN(+.98)SAESAQAR.E	Y	25.9	1046.5	10	2.8	524.26	2	15.42	24714
Q4QJJ9	R.ELETFKEEAR.T	Y	24.7	1250.61	10	7.6	626.321	2	32.89	0
Q4QHJ7	R.NSLEEAPEEDVK.A	Y	61.78	1358.62	12	2.4	680.321	2	40.18	47189
Q4QHJ7	R.TTEEIGAEDVALQK.E	Y	54.61	1502.75	14	1.7	752.384	2	53.92	370340
Q4QHJ7	K.NEANWELGVQDPK.L	Y	44.18	1498.71	13	-8.3	750.356	2	61.74	44577
Q4QHJ7	K.AGSLTNLAK.S	Y	41.49	873.492	9	1.9	437.755	2	30.72	118150
Q4QHJ7	K.AAMAEALEQYQR.I	Y	41.04	1379.65	12	-0.6	690.834	2	60.76	91179
Q4QHJ7	K.LLPEHNEGDVPR.A	Y	29.34	1374.69	12	-1.4	688.353	2	33.17	0
Q4QHJ7	K.LREQVEAR.L	Y	22.96	999.546	8	1.5	500.782	2	12.11	0
Q4QI25	R.SYAAGASSTALVPR.S	Y	68.96	1349.69	14	3.1	675.858	2	48.98	67584
Q4QI25	R.AVASTSNALAPYTGGR.S	Y	58.72	1534.77	16	-0.8	768.396	2	53.82	113240
Q4QI25	K.SEATLDQAQR.S	Y	52.04	1117.54	10	1.5	559.778	2	21.4	26799
Q4QI25	R.SATVSNTPSGSR.A	Y	39.15	1162.56	12	1.2	582.288	2	12.13	54488
Q4QI25	R.ISYAEFER.F	Y	24.91	1013.48	8	1.7	507.75	2	57.03	94803
Q4Q279	R.SPIFANNVSSQILR.T	Y	72.74	1544.83	14	0.4	773.425	2	79.35	93315
Q4Q279	R.SGYSLSLPILIR.L	Y	57.66	1317.77	12	2.2	659.893	2	103.43	18010
Q4Q279	R.EIISTIYATAR.A	Y	56.28	1236.67	11	-2	619.343	2	68.83	28513
Q4Q279	R.AVFGISSSSASDAQGR.R	Y	40.34	1538.73	16	1.2	770.376	2	52.89	0
Q4Q9T5	R.VVDLGAAQFLSTFR.D	Y	79.48	1522.81	14	3.3	762.419	2	106.51	27652
Q4Q9T5	R.SVTGAAAEGEGLK.S	Y	65.91	1188.6	13	0	595.308	2	33.21	160480
Q4Q9T5	R.VVEAASAVSR.I	Y	53	987.535	10	1	494.776	2	24.08	61797
Q4Q9T5	R.S(+57.02)VTGAAAEGEGLK.S	Y	25.59	1245.62	13	2.9	623.821	2	65.48	51690
E9ADL4	R.VGLPVDTVALPGNPK.A	Y	78.21	1475.83	15	1.1	738.927	2	77.23	218700
E9ADL4	R.AIIHSLLADTVSK.G	Y	66.77	1366.78	13	-4.4	684.397	2	62.85	92224
E9ADL4	R.LAHDSDLPTATNAITAMGIVAAGSNNAR.V	Y	35.41	2751.36	28	4	918.134	3	93.35	7851
E9ADL4	K.AITGFQTQK.T	Y	23.88	992.529	9	-1.2	497.272	2	31.61	81568
Q4Q4A9	K.ILEPLDLGFVK.L	Y	64.81	1242.72	11	1.1	622.371	2	100.71	107970
Q4Q4A9	R.SAAAAEGNPYAR.L	Y	60.12	1176.55	12	1.4	589.286	2	25.02	91221
Q4Q4A9	R.AGYTWATAAVR.S	Y	51.31	1165.59	11	2.2	583.804	2	60.14	30512
Q4Q4A9	R.PFLSDPYFVK.K	Y	45.34	1211.62	10	1.1	606.821	2	84.05	123570
Q4Q4A9	R.PFLSDPYFVKK.T	Y	27.9	1339.72	11	1.8	447.582	3	66.03	60922
Q4Q9R2	K.VPSAESPLPGADSGK.L	Y	76.75	1410.7	15	2.4	706.36	2	43.74	474440
Q4Q9R2	K.DLGPQIGYR.T	Y	54.54	1017.52	9	1.5	509.772	2	55.07	536360
Q4Q9R2	K.AYQPGVDVHR.K	Y	45.33	1140.57	10	5	571.295	2	27	0
Q4Q9R2	K.DGSVITYK.D	Y	38.3	881.449	8	0.4	441.733	2	35.04	216560
Q4Q0D1	R.TYTYSNAAEMPGAITR.C	Y	77.23	1744.81	16	0.3	873.414	2	64.96	183010
Q4Q0D1	K.ELSSSLSGNRAE	Y	60.85	1248.59	12	-3.5	625.304	2	32.5	56675
Q4Q0D1	R.SNSDKEPIHDLAK.K	Y	58.18	1452.72	13	1.3	485.25	3	20.71	156670
Q4QJ20	R.LSAAHDALDTANK.I	Y	82.94	1325.66	13	2.1	663.839	2	26.9	781420
Q4QJ20	K.DIAAFNVIR.Y	Y	43.77	1017.56	9	1	509.789	2	78.67	652040
Q4QJ20	K.VNTLIRPDGLK.K	Y	42.24	1224.72	11	1.6	613.369	2	43.58	34262
Q4QJ20	R.YPLTTDK.A	Y	31.62	836.428	7	1.4	419.223	2	26.16	561480
Q4Q5Z6	K.LAVDYIYGTEPK.V	Y	72.93	1367.7	12	0.7	684.858	2	69.72	102500
Q4Q5Z6	R.LGIENTTLK.T	Y	37.85	987.56	9	0.5	494.789	2	46.15	90166
Q4Q5Z6	R.IREEQIQAALK.A	Y	35.63	1297.74	11	1.6	649.878	2	44.52	21631
Q4Q5Z6	R.YSYEVVSR.A	Y	34.82	1001.48	8	0.6	501.75	2	42.01	32892
Q4Q5Z6	K.ATAPGESSPR.Q	Y	31.31	971.467	10	0.3	486.742	2	11.9	51954
Q4Q5Z6	R.QSMEQVSR.I	Y	27.44	963.444	8	-0.6	482.731	2	17.47	11304
Q4Q5Z6	R.SITADYFIVATGSKPR.K	Y	22.19	1724.91	16	1.3	575.979	3	72.96	36326
Q4QGM6	R.AKTEEETSFAK.S	Y	55.86	1239.6	11	0.8	620.808	2	16.5	56069
Q4QGM6	K.EMLEIVESVQK.E	Y	46.4	1303.67	11	0.4	652.844	2	75.36	66656
Q4QGM6	K.NVEHQALVR.Q	Y	43.4	1064.57	9	0.1	533.295	2	18.21	56079
Q4QGM6	K.EGGYESDLK.E	Y	38.92	996.44	9	2.3	499.23	2	29.84	71557
Q4QGM6	R.WNLNTELHPADR.A	Y	36.93	1464.71	12	2.2	489.247	3	58.84	225010
Q4QGM6	K.AGTGPDAEKVENTLIAR.I	Y	35.74	1740.9	17	1.9	581.31	3	57.65	0
Q4QGM6	K.TEEETSFAK.S	Y	28.28	1040.47	9	1.3	521.242	2	23.81	34784
Q4QGM6	R.LDILPGGSPNSLR.E	Y	24.23	1337.73	13	0	669.874	2	71.95	24862
Q4QGM6	R.IFDEEHVQAEMK.Y	Y	21.34	1474.68	12	1.1	492.568	3	51.28	228890
Q4QHR9	K.AAGGGGVAAGGDAVFR.G	Y	72.1	1331.66	16	-2.3	666.837	2	46.72	0
Q4QHR9	K.TFAEGLPVGAR.Y	Y	57.74	1116.59	11	1.8	559.306	2	57.92	0
Q4QHR9	R.NVSGGQLAVR.G	Y	55.81	999.546	10	1.7	500.783	2	28.99	89462
Q4QHR9	R.VLLDAGDSK.D	Y	24.5	916.486	9	8.6	459.256	2	31.76	40500
Q4QFH5	K.VVEEISFEGPER.K	Y	69.16	1389.68	12	2.2	695.849	2	63.68	114450
Q4QFH5	R.DVESIIEDLYK.A	Y	62.22	1322.66	11	1.6	662.34	2	112.45	24715
Q4QFH5	K.SLAGVSDGFR.E	Y	38.36	1007.5	10	2.2	504.762	2	51.02	109280
Q4QFH5	K.IVTAAGGYK.G	Y	27.96	878.486	9	2	440.252	2	25.17	60082
Q4QFH5	R.RLITITEK.V	Y	26.43	972.597	8	1.6	487.308	2	28.86	139100
Q4Q2U7	R.APDDDLFGGEQATPVDER.L	Y	80.51	1930.85	18	2.4	966.439	2	72.5	44353
Q4Q2U7	R.QVETSVFAAAGEER.L	Y	71.88	1492.72	14	0.9	747.368	2	58.49	43872
Q4Q2U7	R.VLTLPFSEDDNGGSR.T	Y	25.81	1605.76	15	-0.5	803.891	2	79.34	57872
Q4QGK3	R.VWAAEEDDASAPR.T	Y	76.63	1415.63	13	-0.4	708.825	2	44.66	131800
Q4QGK3	R.YEDADAAAAR.A	Y	69.82	1051.46	10	0.9	526.738	2	21.43	186510
Q4QGK3	R.AEGYGFQQGHLLR.C	Y	40.15	1474.73	13	2.1	492.587	3	52.37	178220
Q4QGL6	R.VWAAEEDDASAPR.T	Y	76.63	1415.63	13	-0.4	708.825	2	44.66	131800
Q4QGL6	R.YEDADAAAAR.A	Y	69.82	1051.46	10	0.9	526.738	2	21.43	186510
Q4QGL6	R.AEGYGFQQGHLLR.C	Y	40.15	1474.73	13	2.1	492.587	3	52.37	178220
Q4QGJ5	R.VWAAEEDDASAPR.T	Y	76.63	1415.63	13	-0.4	708.825	2	44.66	131800
Q4QGJ5	R.YEDADAAAAR.A	Y	69.82	1051.46	10	0.9	526.738	2	21.43	186510
Q4QGJ5	R.AEGYGFQQGHLLR.C	Y	40.15	1474.73	13	2.1	492.587	3	52.37	178220
Q4QGK7	R.VWAAEEDDASAPR.T	Y	76.63	1415.63	13	-0.4	708.825	2	44.66	131800
Q4QGK7	R.YEDADAAAAR.A	Y	69.82	1051.46	10	0.9	526.738	2	21.43	186510
Q4QGK7	R.AEGYGFQQGHLLR.C	Y	40.15	1474.73	13	2.1	492.587	3	52.37	178220
Q4QGJ3	R.VWAAEEDDASAPR.T	Y	76.63	1415.63	13	-0.4	708.825	2	44.66	131800
Q4QGJ3	R.YEDADAAAAR.A	Y	69.82	1051.46	10	0.9	526.738	2	21.43	186510
Q4QGJ3	R.AEGYGFQQGHLLR.C	Y	40.15	1474.73	13	2.1	492.587	3	52.37	178220
Q4QGL3	R.VWAAEEDDASAPR.T	Y	76.63	1415.63	13	-0.4	708.825	2	44.66	131800
Q4QGL3	R.YEDADAAAAR.A	Y	69.82	1051.46	10	0.9	526.738	2	21.43	186510
Q4QGL3	R.AEGYGFQQGHLLR.C	Y	40.15	1474.73	13	2.1	492.587	3	52.37	178220
Q4QGK5	R.VWAAEEDDASAPR.T	Y	76.63	1415.63	13	-0.4	708.825	2	44.66	131800
Q4QGK5	R.YEDADAAAAR.A	Y	69.82	1051.46	10	0.9	526.738	2	21.43	186510
Q4QGK5	R.AEGYGFQQGHLLR.C	Y	40.15	1474.73	13	2.1	492.587	3	52.37	178220
Q4QGJ8	R.VWAAEEDDASAPR.T	Y	76.63	1415.63	13	-0.4	708.825	2	44.66	131800
Q4QGJ8	R.YEDADAAAAR.A	Y	69.82	1051.46	10	0.9	526.738	2	21.43	186510
Q4QGJ8	R.AEGYGFQQGHLLR.C	Y	40.15	1474.73	13	2.1	492.587	3	52.37	178220
Q4QGI1	R.VWAAEEDDASAPR.T	Y	76.63	1415.63	13	-0.4	708.825	2	44.66	131800
Q4QGI1	R.YEDADAAAAR.A	Y	69.82	1051.46	10	0.9	526.738	2	21.43	186510
Q4QGI1	R.AEGYGFQQGHLLR.C	Y	40.15	1474.73	13	2.1	492.587	3	52.37	178220
Q4QAQ0	R.ALLEYANQFLAK.K	Y	62.42	1379.74	12	3.8	690.884	2	95	42246
Q4QAQ0	R.ELAVFQFR.D	Y	47.61	1008.54	8	1.9	505.279	2	82.93	97902
Q4QAQ0	R.TPFSLTR.E	Y	41.15	820.444	7	0.8	411.231	2	47.04	129780
Q4QAQ0	R.GADTYSVK.Y	Y	34.51	839.403	8	2.1	420.711	2	17.4	29489
Q4QAQ0	R.APGGPGSPVK.G	Y	33.79	865.466	10	-0.6	433.741	2	16.72	146380
Q4QAQ0	R.TIEGEMQSR.F	Y	33.64	1049.48	9	-2.6	525.748	2	30.32	32625
Q4QAQ0	R.YNVIASER.L	Y	26.56	950.482	8	0.2	476.25	2	33.08	101860
Q4Q7R7	R.ALIATGSQDTQC(+57.02)R.L	Y	76.15	1419.68	13	-0.1	710.848	2	33.86	84268
Q4Q7R7	R.SDFDPEEYAPR.R	Y	58.46	1324.56	11	1.7	663.289	2	68.46	101230
Q4Q7R7	R.FTGHTDAVDK.V	Y	36.15	1089.51	10	0.2	545.763	2	13.25	5225.1
Q4Q7R7	K.FC(+57.02)TAGQDGSAK.V	Y	29	1140.49	11	-0.3	571.252	2	16.62	0
Q4QBF5	K.LMVGQLGDSLTAEDGK.A	Y	85.85	1632.8	16	-0.4	817.41	2	75.18	244290
Q4QBF5	M.PGVVEANLQK.L	Y	54.3	1053.58	10	1.8	527.801	2	34.26	594980
Q4QBF5	K.LM(+15.99)VGQLGDSLTAEDGK.A	Y	45.7	1648.8	16	1.2	825.409	2	69.63	66362
Q4QBF5	R.AAAGGDLDKVK.R	Y	34.63	1043.56	11	1.6	522.79	2	17.08	27165
Q4QDK0	K.LLVQNQGEMIK.Q	Y	60.15	1271.69	11	-0.2	636.854	2	51.02	317060
Q4QDK0	R.YFPTQALNFAFK.D	Y	59.68	1445.73	12	2.3	723.878	2	102.02	109150
Q4QDK0	K.LLVQNQGEM(+15.99)IK.Q	Y	57.56	1287.69	11	0.4	644.852	2	40.39	164550
Q4QDK0	K.NEGAASLFR.G	Y	51.75	963.477	9	3	482.749	2	47.44	199190
Q4QDK0	K.TDGLVGLYR.G	Y	34.8	992.529	9	-2.3	497.272	2	60.76	0
Q4QDK0	K.TEGLYALWR.G	Y	31.06	1107.57	9	2.5	554.796	2	85.41	103160
Q4QCW5	K.GVLLYGPPGTGK.T	N	64.95	1157.64	12	1.1	579.832	2	59.51	3268600
Q4QCW5	K.EVSAASLDIGR.F	Y	51.33	1116.58	11	8.4	559.302	2	54.71	49063
Q4QCW5	R.IDSLAVLIDGAPGSGK.S	Y	43.22	1511.82	16	-7.5	756.913	2	91.72	80681
Q4QCW5	R.STVVLEPFLSR.V	Y	39.44	1246.69	11	2.5	624.357	2	83.59	0
Q4QCW5	R.TLQIQVEPISTR.Q	Y	36.24	1383.77	12	-0.8	692.895	2	66.36	46092
Q4Q831	R.TTPVEGASLSSSANAAAAK.V	Y	83.25	1731.86	19	-0.3	866.941	2	43.46	19670
Q4Q831	R.LAQEVVTSSIER.V	Y	62.68	1330.71	12	2	666.365	2	50.43	80196
Q4Q831	R.ISFDQYGR.Y	Y	22.37	984.466	8	4.1	493.244	2	52.72	24570
Q4QC87	K.GETIISNDGATILSR.L	Y	68.9	1545.8	15	-0.5	773.909	2	70.26	19218
Q4QC87	K.TVIEEGTPSGK.V	Y	50.56	1116.57	11	1	559.293	2	25.92	106650
Q4QC87	R.GSNSLMLEEAER.A	Y	48.13	1334.61	12	3.8	668.318	2	52.37	40188
Q4QC87	R.NAHASGHVNSGVNVR.K	Y	47.21	1517.74	15	0.8	506.924	3	10.59	57371
Q4QC06	R.EDLADASSTENQK.S	Y	55.1	1406.62	13	1.8	704.318	2	27.38	18123
Q4QC06	R.GSC(+57.02)GALNSNVVK.V	Y	46.12	1204.59	12	2.6	603.304	2	30.92	85787
Q4QC06	K.AIYIPVMTNR.G	Y	44.49	1176.63	10	1.9	589.326	2	72.4	432750
Q4QC06	K.WREDLADASSTENQK.S	Y	42.86	1748.8	15	0.7	583.941	3	40.88	187230
Q4QC06	K.AFSKPGQLVGDSPQAK.A	Y	42.74	1628.85	16	-0.4	543.959	3	38.83	471780
Q4QC06	R.TNFWEGAR.M	Y	38.15	979.451	8	2.6	490.735	2	52.84	146310
Q4QC06	K.LYPSSFR.M	Y	23.03	868.444	7	1.1	435.231	2	43.34	387690
Q4Q401	R.TLLVTGFPNVGK.S	Y	55.92	1244.71	12	0	623.365	2	80.47	59754
Q4Q401	K.SIADGSGEVPTR.K	Y	55.05	1187.58	12	-2.9	594.796	2	35.88	0
Q4Q401	R.ADVEVQPYAFTTK.S	Y	51.02	1467.72	13	-3.9	734.869	2	65.65	22674
Q4Q401	K.VALGQVGAVR.H	Y	44.86	968.577	10	2.9	485.298	2	43.2	73462
Q4Q401	R.DELERPAFVPASVLQAR.A	Y	29.58	1897.01	17	0.1	633.344	3	83.22	38900
Q4Q401	R.HMVDNIGR.D	Y	24.13	940.455	8	1.8	471.237	2	20.1	17496
Q4Q5U5	R.DLEGEASAR.A	Y	50.27	946.436	9	2.8	474.228	2	28.86	92989
Q4Q5U5	R.ESAEAAAVEAR.D	Y	45.83	1102.53	11	1.6	552.272	2	28.75	178880
Q4Q5U5	R.NRAETELAALR.E	Y	39.53	1242.67	11	3.5	622.345	2	44.63	0
Q4Q5U5	R.HITADVQR.G	Y	37.78	938.493	8	1.8	470.256	2	13.12	178180
Q4Q5U5	R.RKGEVQVDGIR.L	Y	32.53	1255.7	11	-0.9	419.575	3	18.33	54536
Q4Q5U5	R.IPQDLVADQR.Q	Y	30.32	1153.61	10	1.9	577.814	2	43.69	89872
Q4Q5U5	R.KRDDELAAQQASQK.A	Y	29.73	1586.8	14	1.8	529.943	3	13.44	41373
Q4Q5U5	K.KYDDLVVAHR.Q	Y	28.98	1214.64	10	1	405.889	3	30.06	0
Q4Q5U5	R.QQLTASEAER.K	Y	26.68	1131.55	10	0.1	566.785	2	23.1	0
Q4Q5U5	R.LQVDLGR.S	Y	26.62	799.455	7	2.5	400.737	2	43.16	83700
Q4Q5U5	R.QQ(+.98)LTASEAER.K	Y	25.66	1132.54	10	16	567.286	2	25.48	0
Q4Q5U5	R.Q(+.98)QLTASEAER.K	Y	23.55	1132.54	10	12.4	567.284	2	25.51	0
Q4Q3M1	R.DSM(+15.99)GIAQVK.N	Y	55.31	963.47	9	1.3	482.744	2	24.08	379140
[truncated: 769 more rows]

## Sheet: Peptides R1 - PreInmune
UniProt ID	Peptide	Unique	-10lgP	Mass	Length	ppm	m/z	z	RT	Area
Q4Q4C4	R.INVYFDESAGGR.Y	Y	83.81	1326.62	12	0	664.316	2	64.39	382850
Q4Q4C4	R.AVLMDLEPGTMDSVR.A	Y	77.4	1632.79	15	-0.6	817.398	2	90.74	252540
Q4Q4C4	R.GLSVAELTQQMFDAK.N	Y	73.03	1636.81	15	-0.4	819.412	2	109.3	189080
Q4Q4C4	R.IMMTFSVIPSPR.V	Y	70.48	1377.71	12	1.2	689.864	2	99.72	180560
Q4Q4C4	K.EVDEQMLNVQNK.N	Y	61.97	1445.68	12	0.5	723.847	2	53.52	128420
Q4Q4C4	R.YLTASALFR.G	Y	60.77	1040.57	9	0.4	521.289	2	80.52	366110
Q4Q4C4	R.VGEQFTGMFR.R	Y	55.52	1170.55	10	1.8	586.282	2	79.85	154660
Q4Q4C4	K.LAVNLVPFPR.L	Y	45.93	1124.67	10	-0.6	563.341	2	93.02	318770
Q4QI42	R.INVYFDESAGGR.Y	Y	83.81	1326.62	12	0	664.316	2	64.39	382850
Q4QI42	R.AVLMDLEPGTMDSVR.A	Y	77.4	1632.79	15	-0.6	817.398	2	90.74	252540
Q4QI42	R.GLSVAELTQQMFDAK.N	Y	73.03	1636.81	15	-0.4	819.412	2	109.3	189080
Q4QI42	R.IMMTFSVIPSPR.V	Y	70.48	1377.71	12	1.2	689.864	2	99.72	180560
Q4QI42	K.EVDEQMLNVQNK.N	Y	61.97	1445.68	12	0.5	723.847	2	53.52	128420
Q4QI42	R.YLTASALFR.G	Y	60.77	1040.57	9	0.4	521.289	2	80.52	366110
Q4QI42	R.VGEQFTGMFR.R	Y	55.52	1170.55	10	1.8	586.282	2	79.85	154660
Q4QI42	K.LAVNLVPFPR.L	Y	45.93	1124.67	10	-0.6	563.341	2	93.02	318770
Q4QEI8	R.FIPISGWQGDNMIEK.S	Y	84.2	1733.84	15	-1.8	867.926	2	96.97	141610
Q4QEI8	K.SVFTIIDAPGHR.D	Y	68.53	1311.69	12	-3.4	656.85	2	70.1	285740
Q4QEI8	R.EHALLAFTLGVK.Q	Y	64.1	1297.74	12	-2.4	649.874	2	84.82	223760
Q4QEI8	R.FIPIS(+75.98)GWQGDNMIEK.S	Y	58.35	1809.83	15	10.6	905.928	2	96.53	89219
Q4QEI8	K.IGGIGTVPVGR.V	Y	55.92	1024.6	11	1.9	513.309	2	54.36	1195400
Q4QEI8	R.QT(-18.01)VAVGIIK.G	Y	47.97	909.565	9	-0.9	455.788	2	49.66	56999
Q4QEI8	R.LPLQDVYK.I	Y	47.23	974.544	8	-0.2	488.278	2	58.77	988370
Q4QEI8	K.STATGHLIYK.C	Y	44.54	1089.58	10	1.9	545.798	2	25.29	103050
Q4QEI8	R.QTVAVGIIK.G	Y	43.75	927.575	9	0.4	464.794	2	49.76	557680
Q4QEI8	R.FAEIESK.I	Y	43.09	822.412	7	1.9	412.213	2	27.2	599580
Q4QEI8	R.FIPIY(sub S)GWQGDNMIEK.S	Y	39.54	1809.88	15	-17.5	905.928	2	96.53	89219
Q4QEI8	K.YAWVLDK.L	Y	39.15	893.465	7	0.9	447.739	2	68.02	244600
Q4QEI8	K.SDNMPWYK.G	Y	35.6	1039.44	8	1.1	520.728	2	58.56	136820
Q4QEI9	R.FIPISGWQGDNMIEK.S	Y	84.2	1733.84	15	-1.8	867.926	2	96.97	141610
Q4QEI9	K.SVFTIIDAPGHR.D	Y	68.53	1311.69	12	-3.4	656.85	2	70.1	285740
Q4QEI9	R.EHALLAFTLGVK.Q	Y	64.1	1297.74	12	-2.4	649.874	2	84.82	223760
Q4QEI9	R.FIPIS(+75.98)GWQGDNMIEK.S	Y	58.35	1809.83	15	10.6	905.928	2	96.53	89219
Q4QEI9	K.IGGIGTVPVGR.V	Y	55.92	1024.6	11	1.9	513.309	2	54.36	1195400
Q4QEI9	R.QT(-18.01)VAVGIIK.G	Y	47.97	909.565	9	-0.9	455.788	2	49.66	56999
Q4QEI9	R.LPLQDVYK.I	Y	47.23	974.544	8	-0.2	488.278	2	58.77	988370
Q4QEI9	K.STATGHLIYK.C	Y	44.54	1089.58	10	1.9	545.798	2	25.29	103050
Q4QEI9	R.QTVAVGIIK.G	Y	43.75	927.575	9	0.4	464.794	2	49.76	557680
Q4QEI9	R.FAEIESK.I	Y	43.09	822.412	7	1.9	412.213	2	27.2	599580
Q4QEI9	R.FIPIY(sub S)GWQGDNMIEK.S	Y	39.54	1809.88	15	-17.5	905.928	2	96.53	89219
Q4QEI9	K.YAWVLDK.L	Y	39.15	893.465	7	0.9	447.739	2	68.02	244600
Q4QEI9	K.SDNMPWYK.G	Y	35.6	1039.44	8	1.1	520.728	2	58.56	136820
E9AFP0	R.DLGAAQSEAGLGYVAFQK.H	Y	95.99	1823.91	18	3.8	912.961	2	91.2	0
E9AFP0	K.SLGYGYVNFQDPADAEK.A	Y	84.05	1872.85	17	-1.4	937.43	2	88.06	113090
E9AFP0	R.ISFEREESAVDAVR.E	Y	48.06	1606.8	14	-1.5	804.402	2	64.2	220560
E9AFP0	R.IGPVTSVR.V	Y	44.66	827.486	8	-1.5	414.749	2	33.75	205830
E9AFP0	K.AGSPLDVSR.F	Y	43.08	900.466	9	0.8	451.24	2	34.37	124850
E9AFP0	R.PMAPNAMSQMR.S	Y	41.41	1232.55	11	1	617.28	2	47.06	0
E9AFP0	R.LEELFQR.Y	Y	35.71	933.492	7	1	467.753	2	57.56	0
E9AFK3	R.VSVALPVGAVVNC(+57.02)ADNTGAK.N	Y	87.07	1941	20	-0.5	971.504	2	85.34	182410
E9AFK3	K.DGTVIYFEDNAGVIVNPK.G	Y	82.47	1949.97	18	-3.5	975.989	2	101.12	0
E9AFK3	R.LPSAALGDMVMC(+57.02)SVK.K	Y	75.22	1577.76	15	2.2	789.888	2	94.44	96248
E9AFK3	K.DGTVIYFEDNAGVIVN(+.98)PK.G	Y	47.94	1950.96	18	6.5	976.49	2	101.24	63020
E9AFK3	K.VLN(+.98)AVIIR.Q	Y	45.3	897.565	8	-0.3	449.788	2	63.8	31318
E9AFK3	K.DGTVIYFEDN(+.98)AGVIVNPK.G	Y	45.18	1950.96	18	6.5	976.49	2	101.24	63020
E9AFK3	K.NLYVISVK.G	Y	43.63	934.549	8	-1.2	468.28	2	63.62	459050
E9AFK3	K.GSGIAGPVAK.E	Y	38.34	855.481	10	1.9	428.748	2	21.07	416520
E9AFK3	K.VLNAVIIR.Q	Y	35.97	896.581	8	1.7	449.297	2	56.66	670150
Q4QGC5	R.IHFVLTSYAPVVSAEK.A	Y	79.58	1759.95	16	-0.5	880.98	2	86.66	460120
Q4QGC5	R.LIGQVVSSLTASLR.F	Y	75.49	1442.85	14	-1.3	722.428	2	106.55	244760
Q4QGC5	K.DVNAAIATIK.T	Y	60.25	1014.57	10	0	508.292	2	59.45	270340
Q4QGC5	K.C(+25.00)GINYQPPTVVPGGDLAK.V	Y	56.34	1852.91	18	-5.3	927.457	2	81.1	26534
Q4QGC5	K.EIVDLALDR.I	Y	50.03	1042.57	9	-0.3	522.289	2	74.04	123100
Q4QGC5	R.QLFNPEQLVSGK.E	Y	45.12	1358.72	12	-1.3	680.365	2	90.44	158890
E9AEK1	K.YVLGTQ(+.98)QALTTLR.Q	Y	81.56	1463.8	13	1.8	732.906	2	83.04	270630
E9AEK1	K.YVLGTQQ(+.98)ALTTLR.Q	Y	81.08	1463.8	13	-1.9	732.903	2	81.57	308040
E9AEK1	K.YVLGTQQALTTLR.Q	Y	70.48	1462.81	13	-0.5	732.413	2	78.26	1776200
E9AEK1	R.AEVEYYC(+57.02)TLSK.T	Y	70.42	1361.62	11	0.2	681.815	2	56.36	392170
E9AEK1	K.LVVIANNC(+57.02)PPIR.R	Y	64.35	1364.76	12	2.2	683.387	2	62.58	232980
E9AEK1	R.T(+57.02)CVLSVTNVGDSDIAA	Y	42.51	1620.77	16	0.8	811.389	2	92.71	188110
E9AEK1	R.RAEVEYYC(+57.02)TLSK.T	Y	42.39	1517.72	12	-1.7	759.864	2	46.49	50952
Q4Q140	R.Q(-17.03)VTVVYSHATTSVEC(+57.02)K.G	Y	79.14	1790.85	16	1.9	896.433	2	66.14	120890
Q4Q140	R.LVQGPNSYFMDVSC(+57.02)PR.C	Y	75.61	1868.86	16	-3.3	935.43	2	85.55	177040
Q4Q140	R.LVQGPNSYFM(+15.99)DVSC(+57.02)PR.C	Y	75.39	1884.85	16	3.7	943.434	2	77.09	47667
Q4Q140	R.LVQGPNSYFMDVSC(+57.02)P(+31.99)R.C	Y	69.13	1900.84	16	-9.5	951.419	2	88.58	11731
Q4Q140	M.GFFDADLSYPTVR.T	Y	67.31	1486.71	13	-1.7	744.359	2	101.82	3881400
Q4Q140	K.ALLVEGC(+71.04)GYR.R	Y	53.28	1150.58	10	-2.3	576.295	2	56.26	90309
Q4Q140	K.ALLVEGC(+57.02)GYR.R	Y	47.67	1136.56	10	-0.2	569.288	2	54.75	1940500
Q4Q140	R.LVQGPNSYFMDVSC(+71.04)PR.C	Y	44.59	1882.87	16	-1.6	942.439	2	86.64	0
Q4Q140	K.ALLVEGC(+146.04)GYR.R	Y	44.19	1225.58	10	-17.7	613.785	2	54.42	64865
Q4Q140	K.ALLVEGC(-33.99)GYR.R	Y	43.34	1045.56	10	0.9	523.784	2	56.43	113710
Q4Q140	R.QVTVVYSHATTSVEC(+71.04)K.G	Y	40.27	1821.89	16	-1.9	608.303	3	44.1	87231
Q4QGW3	K.HGYIGEFEIIDDHR.A	Y	72.16	1699.8	14	0.4	567.605	3	70.83	2114900
Q4QGW3	M.TMMSVLANALR.T	Y	68.92	1205.63	11	-0.7	603.819	2	104.53	612490
Q4QGW3	M.TMMSVLAN(+.98)ALR.T	Y	66.29	1206.61	11	-1.5	604.31	2	106.55	122290
Q4QGW3	K.HGYIGE(+14.02)FEIIDDHR.A	Y	55.67	1713.81	14	-1.5	572.275	3	78	48731
Q4QGW3	R.FDC(+57.02)ATTDYEK.W	Y	54.63	1248.5	10	-0.5	625.254	2	38.52	334180
Q4QGW3	R.FDC(+71.04)ATTDYEK.W	Y	53.57	1262.51	10	0.3	632.262	2	40.98	22956
Q4QGW3	M.TM(+15.99)M(+15.99)SVLANALR.T	Y	53.05	1237.62	11	-0.6	619.813	2	58.52	187460
Q4QGW3	M.TMM(+15.99)SVLANALR.T	Y	52.33	1221.62	11	-2	611.815	2	81.66	129820
Q4QGW3	M.TM(+15.99)MSVLANALR.T	Y	51.37	1221.62	11	0.4	611.817	2	77.09	148680
Q4QGW3	K.IVVNLN(+.98)GR.L	Y	47.75	884.508	8	-1	443.26	2	47.93	787450
Q4QGW3	R.Q(-17.03)VLIRPSSK.V	Y	45.41	1009.59	9	-3.8	505.8	2	43.74	262170
Q4QGW3	R.Q(+.98)VLIRPSSK.V	Y	40.87	1027.6	9	-0.6	514.807	2	21.61	0
Q4QGW3	K.FLQVMQK.H	Y	39.4	892.484	7	-1.6	447.248	2	48.32	379470
Q4QHP3	K.ALVEQEQEALER.G	Y	77.24	1413.71	12	0.3	707.861	2	56.27	149400
Q4QHP3	K.YVEGEEQEVFQK.K	Y	67.33	1483.68	12	-2.6	742.845	2	52.8	54520
Q4QHP3	R.DSSMDSLDPNYK.H	Y	66.6	1370.57	12	0.7	686.289	2	57.17	29091
Q4QHP3	K.ALVEQ(+.98)EQEALER.G	Y	43.7	1414.69	12	-1.8	708.351	2	60.94	5769.3
Q4QHP3	R.YEYLVSYVK.R	Y	42.48	1162.59	9	-0.9	582.301	2	73.26	128100
Q4QHP3	K.MEASLSSVVEHK.V	Y	38.25	1315.64	12	0.6	439.555	3	49.05	18065
Q4QHP3	K.ALVEQEQE(+14.02)ALER.G	Y	36.44	1427.73	12	-3.9	714.866	2	59.58	97440
Q4QF76	R.SYGVLEESQGVAYR.G	Y	82.5	1556.75	14	3.9	779.382	2	66.49	30550
Q4QF76	R.LLEAFQFVEK.H	Y	64.3	1222.66	10	2.9	612.337	2	96.08	69281
Q4QF76	R.QITVNDMPVGR.S	Y	44.24	1228.62	11	2.4	615.319	2	56.87	29966
Q4QF76	R.QITVNDL(sub M)PVGR.S	Y	37.79	1210.67	11	-0.4	606.339	2	66.08	191880
Q4QF76	R.SVEEVLR.L	Y	37.12	830.45	7	-4.1	416.23	2	36.56	79675
Q4Q5K7	R.QNFAYAYLDSPAAAK.K	Y	68.59	1628.78	15	0.6	815.398	2	78.8	59621
Q4Q5K7	R.PASGSSN(+.98)GVYVK.N	Y	64.61	1165.56	12	-2.6	583.785	2	22.73	39994
Q4Q5K7	R.QEAAN(-17.03)VVIAAHR.H	Y	64.51	1260.66	12	1.1	631.335	2	54	32939
Q4Q5K7	R.Q(-17.03)EAANVVIAAHR.H	Y	57.7	1260.66	12	1.1	631.335	2	54	32939
Q4Q5K7	K.AQVMELFAGVK.V	Y	55.12	1191.63	11	0.1	596.822	2	89.76	89701
Q4Q5K7	R.YAIVFFENSAAVK.K	Y	37.32	1457.76	13	-0.2	729.883	2	95.38	0
Q4QBV0	R.GLEIDPLLALSEEEFK.A	Y	90.7	1801.93	16	1.3	901.974	2	118.3	3208100
Q4QBV0	R.GLEID(+14.02)PLLALSEEEFK.A	Y	79.21	1815.95	16	-0.2	908.98	2	121.5	298440
Q4QBV0	R.GLE(+14.02)IDPLLALSEEEFK.A	Y	73.72	1815.95	16	-0.9	908.98	2	119.75	229790
Q4QBV0	R.GLEIDPLLALSEEEFK(+14.02).A	Y	72.58	1815.95	16	-4.7	908.976	2	123.73	54048
Q4QBV0	R.GLEIDPLLALSE(+14.02)EEFK.A	Y	66.05	1815.95	16	-0.3	908.98	2	120.46	92784
Q4QBV0	R.N(sub G)LEIDPLLALSEEEFK.A	Y	56.13	1858.96	16	-2.4	930.481	2	118.42	151670
Q4QBV0	D.PLLALSEEEFK.A	Y	40.58	1274.68	11	-0.4	638.343	2	87.76	69086
Q4QBV0	M.A(+42.01)SNITAER.Y	Y	35.6	902.446	8	-0.6	452.229	2	39.52	1444000
Q4QC91	K.VKDEIVFDGNDLEQVSR.E	Y	71.41	1961.97	17	0	654.996	3	75.73	231440
Q4QC91	K.AHVQNMITGVTK.G	Y	71.01	1297.68	12	2.3	649.848	2	39.38	55168
Q4QC91	K.DLTHLQLDLR.V	Y	66.5	1222.67	10	0.1	612.34	2	80.52	113290
Q4QC91	K.VKDEIVFDGN(+.98)DLEQVSR.E	Y	59.84	1962.95	17	-4.3	655.321	3	75.19	0
Q4QC91	K.FLDGIYVQTK.T	Y	40.17	1182.63	10	0.8	592.321	2	76.21	134540
Q4Q6V5	K.VKDEIVFDGNDLEQVSR.E	Y	71.41	1961.97	17	0	654.996	3	75.73	231440
Q4Q6V5	K.AHVQNMITGVTK.G	Y	71.01	1297.68	12	2.3	649.848	2	39.38	55168
Q4Q6V5	K.DLTHLQLDLR.V	Y	66.5	1222.67	10	0.1	612.34	2	80.52	113290
Q4Q6V5	K.VKDEIVFDGN(+.98)DLEQVSR.E	Y	59.84	1962.95	17	-4.3	655.321	3	75.19	0
Q4Q6V5	K.FLDGIYVQTK.T	Y	40.17	1182.63	10	0.8	592.321	2	76.21	134540
E9ADJ3	R.VAALQDLYAVSR.A	Y	71.29	1304.71	12	0.1	653.36	2	81.11	142010
E9ADJ3	R.SLAAANIVLDAVR.A	Y	66.59	1311.75	13	-0.9	656.881	2	98.35	66365
E9ADJ3	K.ITSVSSSPGR.R	Y	53.33	989.514	10	2.3	495.764	2	17.51	0
E9ADJ3	K.A(+42.01)LDGPPSSPALSTGV.G	Y	41.96	1409.7	15	13.7	705.867	2	104.63	47468
Q4QC15	K.YFQSGALTADSLR.G	Y	82.13	1427.7	13	-1.2	714.857	2	70.38	30899
Q4QC15	R.AVATDC(+57.02)VSIAK.N	Y	51.86	1133.58	11	2.5	567.795	2	38.21	0
Q4QC15	R.Q(+.98)GSSGGSPHGK.F	Y	40.6	998.442	11	-1.3	500.226	2	36.28	0
Q4QC15	R.FDFDDKEYIYR.A	Y	38.29	1509.68	11	0.7	504.232	3	76.56	56324
Q4Q8H1	R.IEDVTPIPTDSTR.R	Y	79.67	1442.73	13	0.6	722.369	2	57.48	1378200
Q4Q8H1	R.IE(+14.02)DVTPIPTDSTR.R	Y	74.84	1456.74	13	-1.1	729.375	2	64.07	142340
Q4Q8H1	K.SPGPGAQ(+.98)AALR.A	Y	70.2	1024.53	11	-0.6	513.271	2	32.38	137800
Q4Q8H1	K.SPGPGAQAALR.A	Y	57.54	1023.55	11	1.1	512.78	2	27.86	879140
Q4Q8H1	R.TKSPGPGAQAALR.A	Y	36.43	1252.69	13	0.5	627.351	2	20.52	24631
P69201	K.TIALEVEPSDTIENVK.A	Y	61.91	1756.91	16	3.1	879.463	2	81.84	45285
P69201	G.VMEPTLVALAK.K	Y	59.08	1170.67	11	0	586.34	2	78	880080
P69201	K.TIT(sub A)LEVEPSDTIENVK.A	Y	56.87	1786.92	16	-0.3	894.465	2	82.84	572410
P69201	K.ESTLHLVLR.L	Y	47.85	1066.61	9	0.8	534.313	2	54	243120
Q4Q279	R.EIISTIYATAR.A	Y	68.37	1236.67	11	1.1	619.342	2	72.81	30828
Q4Q279	R.AVFGISSSSASDAQGR.R	Y	68.05	1538.73	16	-1.1	770.371	2	55.64	27628
Q4Q279	R.LQHLVSPSAAEVLR.N	Y	54	1518.85	14	-0.6	507.29	3	61.85	70918
Q4Q9X4	R.IVQAAPAEAAAAAPAAE	Y	63.45	1520.78	17	0.2	761.398	2	58.96	300190
Q4Q9X4	K.IAVSIAAAGLK.Q	Y	56.48	1012.63	11	1.8	507.321	2	67.17	88177
Q4Q9X4	K.LITPSIISDR.L	Y	51.52	1113.64	10	-0.6	557.825	2	70.77	136760
Q4Q9X4	R.EALQNAVMFDK.E	Y	42.46	1264.61	11	1.6	633.313	2	67.74	0
Q4Q4I6	R.YQSLTDPSVLGESPR.L	Y	70.83	1647.81	15	5.7	824.915	2	72.03	16064
Q4Q4I6	K.ADLVNNLGTIAR.S	Y	62.46	1255.69	12	1.3	628.851	2	72.17	43616
Q4Q4I6	K.SIYYITGDSK.K	Y	39.22	1145.56	10	0.8	573.787	2	53.81	22161
Q4Q4I0	R.YQSLTDPSVLGESPR.L	Y	70.83	1647.81	15	5.7	824.915	2	72.03	16064
Q4Q4I0	K.ADLVNNLGTIAR.S	Y	62.46	1255.69	12	1.3	628.851	2	72.17	43616
Q4Q4I0	K.SIYYITGDSK.K	Y	39.22	1145.56	10	0.8	573.787	2	53.81	22161
Q4QEM2	R.TVSLTGTIDN(+.98)GVVK.M	Y	70.57	1403.75	14	-0.4	702.881	2	69.05	53799
Q4QEM2	K.SEQLIAENVER.Q	Y	56.54	1286.65	11	-1.1	644.328	2	49.32	25937
Q4QEM2	K.ADLEDAEALKR.Y	Y	45.67	1229.63	11	0.2	615.819	2	42.02	32231
Q4QF65	K.SSLILEDNQDELR.N	Y	59.94	1530.75	13	-1.2	766.381	2	69.88	19483
Q4QF65	K.YLAADGVTR.D	Y	43.28	964.498	9	0.7	483.255	2	34.5	29968
Q4QF65	K.RGDIQLASHVLLSK.S	Y	41.15	1535.88	14	2.4	512.967	3	57.62	76026
Q4QF65	R.LQELAGPR.V	Y	38.69	882.492	8	1.9	442.253	2	31.77	49042
Q4QF65	R.MPLTEGEQAGLLR.N	Y	38.6	1413.73	13	4.3	707.873	2	72	0
Q4Q5Y0	K.QDLPNAMSTTEVTEK.L	Y	65.49	1662.78	15	-0.6	832.394	2	58.66	28754
Q4Q5Y0	K.FTMWDVGGQDK.L	Y	56.46	1282.57	11	1.5	642.289	2	80.77	26665
Q4Q5Y0	R.AATLLVFANK.Q	Y	56.03	1046.61	10	-1.8	524.311	2	74.88	0
O97212	K.EINVVMSQANVSR.S	Y	83.78	1445.73	13	0.3	723.871	2	58.34	81973
O97212	R.KVGSLSFAMVQPEVYR.F	Y	53.77	1809.94	16	0.1	604.321	3	83.93	191630
Q9U111	K.EINVVMSQANVSR.S	Y	83.78	1445.73	13	0.3	723.871	2	58.34	81973
Q9U111	R.KVGSLSFAMVQPEVYR.F	Y	53.77	1809.94	16	0.1	604.321	3	83.93	191630
Q4Q138	R.LGVTPFSDIDEAVFYR.Q	Y	80.74	1827.9	16	-1	914.957	2	111.7	375660
Q4Q138	R.Q(-17.03)DGSTYYFSKPK.V	Y	54.23	1402.64	12	-2	702.325	2	55.87	75199
Q4Q2T9	R.AAELVDSAELVEAR.D	Y	81.43	1471.75	14	-1.7	736.88	2	75.73	77352
Q4Q2T9	K.SAASESELAAAR.D	Y	50.47	1161.56	12	0.4	581.788	2	31.4	162140
Q4Q1V0	K.GLLAADESIGSC(+57.02)TK.R	Y	75.56	1420.69	14	1.9	711.351	2	59.83	17147
Q4Q1V0	K.IQN(+.98)GTVSEPAVR.F	Y	60.59	1270.65	12	-1.9	636.331	2	37.56	75820
E9ACP3	K.ATILSAQVVEGETK.G	Y	73.84	1444.78	14	-3	723.392	2	64.91	20524
E9ACP3	R.TTDNVYYAVPK.E	Y	60	1269.62	11	-0.1	635.818	2	53.19	33418
Q4QBH1	R.IVMELYADTVPK.T	Y	70.63	1377.72	12	1.1	689.867	2	83.14	68415
Q4QBH1	K.LLASSPAAEGQK.A	Y	38.33	1170.62	12	2.1	586.319	2	28.37	15943
Q4QBH1	R.VIDGLDVVK.K	Y	36.94	956.554	9	1.3	479.284	2	61.74	48700
Q4Q1Y3	K.IAEIIADPAK.F	Y	53.35	1039.59	10	-0.9	520.801	2	52.21	358680
Q4Q1Y3	R.AGTLTAEELEK.I	Y	50.83	1160.59	11	0.7	581.303	2	45.46	516900
Q4Q1Y3	R.AGTLTAE(+14.02)ELEK.I	Y	41.72	1174.61	11	0.5	588.31	2	51.73	18098
Q4Q1Y3	R.RAGTLTAEELEK.I	Y	39.46	1316.69	12	-0.3	659.352	2	34.8	28867
Q4Q1Y3	R.LLNTNVEGK.R	Y	38.82	986.54	9	1.2	494.277	2	31.62	400110
Q4Q1Y3	R.LLN(+.98)TNVEGK.R	Y	36.16	987.524	9	0.7	494.768	2	36	0
Q4Q1Y2	K.IAEIIADPAK.F	Y	53.35	1039.59	10	-0.9	520.801	2	52.21	358680
Q4Q1Y2	R.AGTLTAEELEK.I	Y	50.83	1160.59	11	0.7	581.303	2	45.46	516900
Q4Q1Y2	R.AGTLTAE(+14.02)ELEK.I	Y	41.72	1174.61	11	0.5	588.31	2	51.73	18098
Q4Q1Y2	R.RAGTLTAEELEK.I	Y	39.46	1316.69	12	-0.3	659.352	2	34.8	28867
Q4Q1Y2	R.LLNTNVEGK.R	Y	38.82	986.54	9	1.2	494.277	2	31.62	400110
Q4Q1Y2	R.LLN(+.98)TNVEGK.R	Y	36.16	987.524	9	0.7	494.768	2	36	0
Q4Q9A5	K.TAIAVATVTK.A	Y	59.2	973.581	10	1.6	487.797	2	38.55	228740
Q4Q9A5	K.IMEAITVVGSK.Y	Y	56.23	1146.63	11	0.3	574.322	2	62.86	78251
Q4Q9A5	K.FLLIADPR.R	Y	36.39	943.549	8	0.9	472.781	2	79.85	139110
Q4Q1R2	R.IASTANLGGVDDLFK.V	Y	72.91	1519.79	15	-0.7	760.899	2	94	33283
Q4Q1R2	R.TYLEAAQER.N	Y	50.59	1079.52	9	-12.1	540.762	2	35.78	4472.4
Q4Q8X0	R.YLYTLVVN(+.98)DK.K	Y	69.7	1227.64	10	1.8	614.826	2	80.23	241690
Q4Q8X0	R.YLYTLVVNDKK.K	Y	55.52	1354.75	11	-0.8	678.38	2	60.15	42261
Q4Q8X0	R.YLYTLVVNDK.K	Y	53.95	1226.65	10	1.5	614.334	2	76.14	963140
Q4QJ20	R.LSAAHDALDTANK.I	Y	72.98	1325.66	13	1	663.835	2	27.8	23279
Q4QJ20	K.DIAAFNVIR.Y	Y	41.16	1017.56	9	0.2	509.787	2	83.59	247960
Q4Q4V7	R.EELLASEAAAAPK.R	Y	53.08	1298.67	13	-1.6	650.341	2	55.44	58043
Q4Q4V7	K.RPLTAEQIAAER.A	Y	52.64	1353.74	12	-0.4	677.874	2	38.37	179580
Q4Q4V7	K.A(+42.01)HPSPAELSTAMGNR.Y	Y	37.1	1579.74	15	-11.4	790.867	2	34.45	23554
Q4QBJ1	R.VGVIVDIVDANR.V	Y	66.7	1268.71	12	1.2	635.361	2	84.5	70422
Q4QBJ1	R.VLVENPEDAK.M	Y	46.6	1112.57	10	-5.1	557.289	2	38.33	29930
Q4Q4A0	R.GLSAMAQVESLR.F	Y	67.79	1260.65	12	1.5	631.332	2	75.77	56938
Q4Q4A0	K.LLSNLQVR.R	Y	40.24	941.566	8	0.9	471.79	2	51.67	69218
Q4Q7Y4	K.DAGTIAGLEVLR.I	Y	60.75	1213.67	12	2.1	607.841	2	90.11	40432
Q4Q7Y4	R.VDIIANDQGNR.T	Y	50.04	1213.61	11	-4.8	607.806	2	37.36	0
Q5SDH3	R.YSGPTDDFPYDEK.V	Y	64.78	1532.63	13	-0.9	767.32	2	64.02	102710
Q5SDH3	K.Q(-17.03)SHAVGEFR.Y	Y	36.09	1012.47	9	3.4	507.244	2	34.54	14325
Q4Q274	K.SASGAAAIYER.I	Y	61.88	1094.54	11	0.7	548.274	2	35.34	0
Q4Q274	K.DLSEVDTSIK.F	Y	40.73	1105.55	10	-2.8	553.78	2	55.77	37549
E9AEL4	R.ELALQTAQVTK.E	Y	56.81	1200.67	11	-0.1	601.342	2	49.4	40720
E9AEL4	K.TASFVIPVLEK.V	Y	46.76	1202.69	11	1.3	602.352	2	94.22	47963
Q4QIR3	R.QKEEAIDAADPLTALR.N	Y	43.07	1739.91	16	-0.1	580.974	3	75.33	27285
Q4QIR3	R.SSQAALDAAR.L	Y	39.58	988.494	10	5.4	495.256	2	20.2	0
Q4QIR3	K.YLSDMEADR.K	Y	38.18	1098.47	9	-2	550.237	2	41.44	0
Q4QC38	K.EVPAIIVGTPGR.M	Y	54.41	1207.69	12	3.1	604.854	2	67.32	21064
Q4QC38	K.FPSQAVHS(-18.01)R.M	Y	37.59	1009.51	9	-2	505.76	2	26.34	0
Q4Q259	K.SLANTTTLGIR.T	Y	46.38	1145.64	11	1.4	573.827	2	56.78	35267
Q4Q259	R.GPNVVVDVTK.G	Y	44.51	1026.57	10	9.2	514.296	2	44.61	0
Q4Q127	K.AGEDIAPVK.T	Y	38.22	898.476	9	3.1	450.246	2	28.07	6021.2
Q4Q127	R.DLATIQVYR.S	Y	36.78	1077.58	9	-2	539.796	2	68.1	12773

## Sheet: Peptides R2- Preinmune
UniProt ID	Peptide	Unique	-10lgP	Mass	Length	ppm	m/z	z	RT	Area
Q4Q5P5	R.AKPTNSQAAPSALVLSPTR.E	Y	82.67	1908.04	19	2.1	955.031	2	44.48	3827400
Q4Q5P5	R.AIVQGPDSDMPPPGER.Q	Y	80.72	1664.78	16	2.3	833.4	2	47.79	1891900
Q4Q5P5	R.GFNDAQ(+.98)GTYGGGFNR.N	Y	74.41	1560.66	15	3.1	781.339	2	54.88	404690
Q4Q5P5	R.AIVQ(+.98)GPDSDMPPPGER.Q	Y	73.71	1665.77	16	-1.2	833.89	2	50.07	0
Q4Q5P5	R.AIVQGPDSDM(+15.99)PPPGER.Q	Y	73.28	1680.78	16	2	841.398	2	37.81	609240
Q4Q5P5	R.AIVQ(+.98)GPDSDM(+15.99)PPPGER.Q	Y	70.57	1681.76	16	1.1	841.889	2	39.23	65618
Q4Q5P5	R.MLDM(+15.99)GFEPQIR.A	Y	70.35	1351.63	11	5.5	676.824	2	65.4	180700
Q4Q5P5	K.E(-18.01)HTPGINFDQYEAIK.V	Y	70.34	1742.83	15	1.2	872.421	2	78.47	53966
Q4Q5P5	R.MLDMGFEPQIR.A	Y	68.27	1335.63	11	2.6	668.825	2	81.34	1036300
Q4Q5P5	R.VGSTTENITQDVR.W	Y	65.62	1418.7	13	0	710.357	2	38.43	2914300
Q4Q5P5	R.GFNDAQGTYGGGFNR.N	Y	65.5	1559.68	15	2	780.846	2	51.27	1225100
Q4Q5P5	R.M(+15.99)LDM(+15.99)GFEPQIR.A	Y	65.22	1367.62	11	4.2	684.821	2	57.89	138170
Q4Q5P5	R.VGSTTENITQ(+.98)DVR.W	Y	64.97	1419.68	13	2.8	710.851	2	40.68	447340
Q4Q5P5	R.M(+15.99)LDMGFEPQIR.A	Y	64.08	1351.63	11	-1.9	676.819	2	73.02	120670
Q4Q5P5	R.VLVATDVASR.G	Y	63.52	1029.58	10	2.3	515.799	2	38.04	4160400
Q4Q5P5	R.IPC(+57.02)SSIHGDR.V	Y	62.27	1140.53	10	1.8	571.276	2	15.85	153940
Q4Q5P5	R.ETNQTVLPEVQALAK.K	Y	61.4	1639.88	15	1.3	820.947	2	74.27	1882500
Q4Q5P5	R.C(+71.04)VVVYGGADPR.H	Y	60.47	1205.59	11	0.1	603.801	2	40.07	112750
Q4Q5P5	R.N(+.98)GGGGGFR(+28.03)GGFGGFGGGAR.G	Y	59.88	1669.77	19	2.8	557.599	3	58.65	1795300
Q4Q5P5	R.VGSTTEN(+.98)ITQDVR.W	Y	58.95	1419.68	13	0.4	710.85	2	42.79	256530
Q4Q5P5	K.EHTPGINFDQYEAIK.V	Y	58.79	1760.84	15	3.7	587.955	3	65.95	386710
Q4Q5P5	R.Q(+.98)TLLYSATFPK.E	Y	58.22	1268.67	11	0.7	635.34	2	72.82	250480
Q4Q5P5	K.RGTAISFFN(+.98)DKNR.N	Y	57.75	1525.76	13	2	509.596	3	41.56	146780
Q4Q5P5	K.RGTAISFFNDK.N	Y	56.95	1254.64	11	1.3	628.326	2	48.57	405240
Q4Q5P5	R.ETNQ(+.98)TVLPEVQALAK.K	Y	56.01	1640.86	15	5.4	821.443	2	77.7	196420
Q4Q5P5	R.YQKPTPVQK.Y	Y	55.41	1087.6	9	2.6	544.81	2	10.9	465470
Q4Q5P5	R.QTLLYSATFPK.E	Y	54.93	1267.68	11	3	634.85	2	69.56	1995500
Q4Q5P5	R.NIVDDLIPLLR.E	Y	54.54	1279.75	11	2.7	640.884	2	114.34	526890
Q4Q5P5	R.FLVLDEADR.M	Y	53.87	1076.55	9	3.2	539.284	2	64.13	3518300
Q4Q5P5	R.Q(-17.03)TLLYSATFPK.E	Y	53.55	1250.65	11	2.9	626.336	2	98.85	786310
Q4Q5P5	R.EREEALDIFK.S	Y	53.06	1248.63	10	-3.6	625.322	2	57.12	789070
Q4Q5P5	R.VGSTTE(+14.02)NITQDVR.W	Y	51.66	1432.72	13	1.7	717.366	2	44.41	0
Q4Q5P5	R.GTAISFFNDK.N	Y	51.44	1098.53	10	2.9	550.276	2	64.3	635500
Q4Q5P5	R.EFLYHHHFLQVGR.V	Y	50.2	1681.85	13	2.8	561.625	3	48.32	1235000
Q4Q5P5	R.GTAISFFNDKNR.N	Y	50.08	1368.68	12	3.8	685.349	2	48.49	562700
Q4Q5P5	R.WVEDMDKR.G	Y	47.73	1077.49	8	2	539.754	2	28.4	255500
Q4Q5P5	R.E(-18.01)REEALDIFK.S	Y	47.47	1230.62	10	3	616.321	2	75.47	216610
Q4Q5P5	R.LSDMFTR.G	Y	47.34	868.411	7	1.9	435.214	2	44.75	1155000
Q4Q5P5	R.AKPTN(+.98)SQAAPSALVLSPTR.E	Y	46.13	1909.03	19	2	637.351	3	49.83	753760
Q4Q5P5	R.HQIHELTR.G	Y	45.74	1032.55	8	1.9	517.282	2	9.67	17980
Q4Q5P5	R.GC(+71.04)GLLVATPGR.L	Y	45.25	1113.6	11	0.6	557.806	2	49.74	74522
Q4Q5P5	R.ETNQTVLPEVQ(+.98)ALAK.K	Y	45.14	1640.86	15	3.5	821.441	2	80.82	308500
Q4Q5P5	R.DADYLER.Y	Y	44.41	880.393	7	1.4	441.204	2	33.41	492120
Q4Q5P5	R.ELVGNNHYHR.E	Y	43.38	1237.6	10	1.6	619.806	2	12.59	28972
Q4Q5P5	R.GC(+57.02)GLLVATPGR.L	Y	42.68	1099.58	11	3.6	550.8	2	48.23	586940
Q4Q5P5	R.GTAISFFN(+.98)DKNR.N	Y	40.31	1369.66	12	0.1	685.839	2	53.32	0
Q4Q5P5	K.SEEEIFK.E	Y	39.16	880.418	7	-1.4	441.216	2	34.05	45914
Q4Q5P5	R.NGGGGGFR(+28.03)GGFGGFGGGAR.G	Y	38.49	1668.79	19	3.7	557.272	3	50.86	312800
Q4Q5P5	R.GC(+57.02)LLEVLK.E	Y	37.6	930.521	8	3.9	466.269	2	68.1	280650
Q4Q5P5	R.VLVFVEK.K	Y	35.01	832.506	7	2.6	417.261	2	50.35	2121400
Q4Q5P5	R.LSDM(+15.99)FTR.G	Y	33.26	884.406	7	2.2	443.211	2	30.48	156490
Q4Q5P5	R.YQKPTPVQ(+.98)K.Y	Y	30.65	1088.59	9	1.8	545.302	2	11.94	141910
Q4Q5P5	R.E(+14.02)EALDIFK.S	Y	25.92	977.507	8	3.2	489.762	2	78.19	56434
Q4Q5P5	K.EIQQMAR.E	Y	25.41	874.433	7	2.7	438.225	2	17.26	458050
Q4QJJ7	K.SEAVQASGQSVAEAK.A	Y	79.29	1460.71	15	3.3	731.365	2	24.43	1357700
Q4QJJ7	R.DEAGEVVLESSGQVK.L	Y	78.01	1545.75	15	0.2	773.884	2	57.12	375970
Q4QJJ7	K.VADVAAVSLSAK.E	Y	76	1129.63	12	2.9	565.826	2	47.13	1544700
Q4QJJ7	K.VPNSLQSLQLFLGPR.F	Y	75.38	1667.94	15	1.7	834.977	2	105.96	652810
Q4QJJ7	R.TAVFGVDETGETKK.N	Y	73.55	1480.74	14	2.9	741.38	2	36.43	1388800
Q4QJJ7	K.SEAVQ(+.98)ASGQSVAEAK.A	Y	72.2	1461.69	15	1.7	731.856	2	27.13	365890
Q4QJJ7	R.TAVFGVDETGETK.K	Y	69.27	1352.65	13	1.1	677.331	2	48.74	168370
Q4QJJ7	R.YHYIHILDNNTNVTR.T	Y	68.46	1871.93	15	1.8	624.984	3	48.57	1595800
Q4QJJ7	K.DAPVHIIDAYEMK.V	Y	64.35	1500.73	13	2.5	751.373	2	67.8	1031900
Q4QJJ7	R.GAVASEDFDSFHR.N	Y	63.42	1436.63	13	2.1	719.325	2	46.7	460000
Q4QJJ7	R.GPLEYIPANEVK.L	Y	62.87	1328.7	12	1.7	665.357	2	64.58	2061100
Q4QJJ7	K.DAPVHIIDAYEM(+15.99)K.V	Y	62.31	1516.72	13	6	759.373	2	58.94	54155
Q4QJJ7	R.SEMQQAEMR.A	Y	62.07	1108.46	9	2.3	555.241	2	22.3	297390
Q4QJJ7	R.QALELEYTQR.Q	Y	59.85	1249.63	10	0.6	625.823	2	50.93	471200
Q4QJJ7	K.LLDKIEVENAR.T	Y	56.72	1298.72	11	2.4	650.369	2	42.2	237220
Q4QJJ7	K.EYVIIHHPVDDTGHNR.F	Y	54.07	1900.92	16	1	634.647	3	28.1	1442600
Q4QJJ7	R.AAAEAEAEKVK.R	Y	53.92	1115.58	11	1.9	558.799	2	11.97	26167
Q4QJJ7	R.FNVQHNAAVQIYDYR.K	Y	53.24	1836.89	15	1	613.305	3	60.9	1360800
Q4QJJ7	R.NPGFVSHR.E	Y	53.11	912.457	8	3.4	457.237	2	12.8	371270
Q4QJJ7	R.AEALLIEVR.S	Y	51.46	1012.59	9	1.4	507.304	2	63.34	220730
Q4QJJ7	R.GVEQVLVVGK.E	Y	49.7	1026.61	10	2.2	514.312	2	53.82	358200
Q4QJJ7	R.ISAEAELQK.L	Y	49.41	987.524	9	0.2	494.769	2	30.09	945740
Q4QJJ7	K.ARAEALLIEVR.S	Y	49.14	1239.73	11	3.7	620.875	2	51.94	233430
Q4QJJ7	R.FGETLVR.R	Y	48.59	820.444	7	3.2	411.231	2	41.49	1001200
Q4QJJ7	R.SEMQQ(+.98)AEMR.A	Y	47.62	1109.45	9	0.6	555.732	2	25.6	54799
Q4QJJ7	R.GPLEYIPAN(+.98)EVK.L	Y	47.39	1329.68	12	2.4	665.85	2	67.27	44591
Q4QJJ7	R.RAGEQWQVTLK.D	Y	45.63	1314.7	11	1.7	439.243	3	42.33	261730
Q4QJJ7	R.DTLVAIAR.A	Y	44.62	857.497	8	2.7	429.757	2	46.64	612100
Q4QJJ7	K.SEAVQ(+.98)ASGQ(+.98)SVAEAK.A	Y	44.52	1462.68	15	7.5	732.352	2	31.06	0
Q4QJJ7	R.AGEQWQVTLK.D	Y	43.71	1158.6	10	4.3	580.311	2	56.6	248080
Q4QJJ7	K.E(-18.01)YVIIHHPVDDTGHNR.F	Y	41.58	1882.91	16	2.3	628.644	3	40.57	189430
Q4QJJ7	R.RGEC(+57.02)TFFLQPGETMPR.G	Y	38.84	1924.89	16	2.6	642.64	3	69.02	328620
Q4QJJ7	R.TAVFGVDETGE(+14.02)TK.K	Y	38.78	1366.66	13	1	684.339	2	55.72	30807
Q4QJJ7	K.WLELQAK.S	Y	38.58	886.491	7	2.9	444.254	2	53.89	563740
Q4QJJ7	R.YHYIHILDN(+.98)NTNVTR.T	Y	37.71	1872.91	15	1.4	625.312	3	53.82	121190
Q4QJJ7	K.LLDKIEVEN(+.98)AR.T	Y	35.93	1299.7	11	3.1	434.243	3	45.22	94880
Q4QJJ7	R.SEMQ(+.98)QAEMR.A	Y	34.04	1109.45	9	4.3	555.734	2	24.88	15807
Q4QJJ7	R.FSSDTIVVETSDHAR.L	Y	33.76	1662.78	15	5.7	555.272	3	47.77	576150
Q4QJJ7	K.LQLIPPNTGLHVR.C	Y	33.71	1456.85	13	3.3	486.626	3	64.39	1320800
Q4QJJ7	R.SFTDVYGK.G	Y	31.36	915.434	8	1.8	458.725	2	40.42	747130
Q4QJJ7	K.LLSSLGLK.G	Y	29.54	829.527	8	4.2	415.773	2	54.61	725060
Q4QJJ7	R.TISGPVVYTR.K	Y	29.3	1091.6	10	2	546.807	2	42.11	1389900
Q4QJJ7	R.SFT(-18.01)DVYGK.G	Y	24.35	897.423	8	0.2	449.719	2	40.36	30199
Q4QJJ7	K.LQ(+.98)LIPPNTGLHVR.C	Y	23.72	1457.84	13	1.5	486.953	3	66.62	130700
Q4QEM2	R.IIGQTEDENKSFDR.I	Y	74.65	1650.78	14	-1.3	826.399	2	32.49	3138200
Q4QEM2	R.TVSLTGTIDN(+.98)GVVK.M	Y	73.61	1403.75	14	0.8	702.883	2	63.78	2538400
Q4QEM2	R.AQVEEELEMLK.D	Y	73.39	1317.65	11	0.5	659.832	2	72.9	100100
Q4QEM2	R.HDKTGEELAELR.L	Y	73.34	1396.69	12	0.2	699.355	2	30.2	223180
Q4QEM2	R.AQVEEELEMLKDK.M	Y	72.31	1560.77	13	1.8	781.394	2	64.13	659840
Q4QEM2	K.AAELLAAAESGTK.W	Y	71.62	1230.65	13	3.1	616.332	2	49.21	5407400
Q4QEM2	K.AQLLEHLVELVADK.F	Y	71.61	1576.88	14	1.4	789.45	2	104.26	208710
Q4QEM2	K.EKSEQLIAENVER.Q	Y	70.76	1543.78	13	1	772.9	2	38.64	1169300
Q4QEM2	R.TVSLTGTIDNGVVK.M	Y	69.64	1402.77	14	2.4	702.392	2	61.53	1489600
Q4QEM2	K.WALTEAYDVQK.L	Y	64.4	1322.65	11	2.5	662.334	2	70.55	2689600
Q4QEM2	K.AAE(+14.02)LLAAAESGTK.W	Y	63.3	1244.66	13	3	623.34	2	52.8	144630
Q4QEM2	K.SEQLIAENVER.Q	Y	62.9	1286.65	11	0.7	644.331	2	44.02	2475200
Q4QEM2	R.IIGQTEDENK.S	Y	62.05	1145.56	10	2.2	573.787	2	17.41	973640
Q4QEM2	K.WALTEAYDVQ(+.98)K.L	Y	60.74	1323.63	11	-2	662.823	2	73.79	125400
Q4QEM2	R.LQVHQEYLEAFR.R	Y	59.39	1531.78	12	2.9	511.601	3	62.71	338090
Q4QEM2	R.QSQLDASDLAK.V	Y	58.18	1174.58	11	0.5	588.299	2	38.23	2401300
Q4QEM2	R.Q(-17.03)SQLDASDLAK.V	Y	56.62	1157.56	11	3.7	579.788	2	59.13	677490
Q4QEM2	K.MEKAEEELR.Q	Y	56.32	1133.54	9	1.2	567.777	2	17.51	351820
Q4QEM2	K.SEQ(+.98)LIAENVER.Q	Y	56.11	1287.63	11	3.7	644.825	2	47.04	154710
Q4QEM2	R.AFQETAALKDGK.R	Y	55.83	1277.66	12	4.6	639.841	2	26.55	20539
Q4QEM2	K.ADLEDAEALKR.Y	Y	55.34	1229.63	11	2.3	615.821	2	37.22	5342800
Q4QEM2	K.AEEELRQ(+.98)SQLDASDLAK.V	Y	55.05	1902.92	17	2.8	635.315	3	52.11	153670
Q4QEM2	K.AAELLAAAE(+21.98)SGTK.W	Y	53.99	1252.63	13	1.9	627.322	2	49.18	18919
Q4QEM2	R.AFQETAALK.D	Y	53.98	977.518	9	1	489.767	2	33.73	1673000
Q4QEM2	K.VLQSQQYR.G	Y	53.7	1020.54	8	3.9	511.277	2	18.34	2087100
Q4QEM2	R.TKVLQSQQYR.G	Y	52.04	1249.68	10	1.3	625.847	2	16.24	190600
Q4QEM2	K.LRAQVEEELEMLKDK.M	Y	51.02	1829.96	15	2.9	610.994	3	65.4	76331
Q4QEM2	K.TLGQLVYK.K	Y	50.15	920.533	8	4.3	461.276	2	46.8	337040
Q4QEM2	R.AFQ(+.98)ETAALK.D	Y	47.13	978.502	9	2.7	490.26	2	37.64	195020
Q4QEM2	R.HDKTGEELAE(+14.02)LR.L	Y	46.71	1410.71	12	1.8	471.245	3	33.94	326290
Q4QEM2	K.S(+14.02)EQLIAENVER.Q	Y	45.78	1300.66	11	2.8	651.34	2	51.94	463010
Q4QEM2	K.VLQSQQ(+.98)YR.G	Y	43.56	1021.52	8	1.3	511.768	2	20.56	262310
Q4QEM2	R.IIGQTEDE(+14.02)NK.S	Y	43.54	1159.57	10	3	580.795	2	23.83	620510
Q4QEM2	R.VC(+57.02)GLEMSVR.E	Y	43.27	1049.5	9	6.8	525.761	2	47.4	354350
Q4QEM2	R.VC(+57.02)GLEM(+15.99)SVR.E	Y	42.32	1065.49	9	1.2	533.755	2	31.26	0
Q4QEM2	R.VCGLEMSVR.E	Y	41.63	992.478	9	3	497.248	2	64.93	52127
Q4QEM2	K.VLQSQ(+.98)Q(+.98)YR.G	Y	39.64	1022.5	8	2.7	512.26	2	23.52	19290
Q4QEM2	R.Q(+.98)SQLDASDLAK.V	Y	39.3	1175.57	11	1	588.791	2	40.42	158180
Q4QEM2	K.RLEEIDR.Q	N	38.89	929.493	7	1	465.754	2	15.97	3615500
Q4QEM2	K.IAAEREELKR.T	N	36.01	1213.68	10	2.1	607.847	2	13.16	117260
Q4QEM2	K.AAELLAAAE(+14.02)SGTK.W	Y	35.97	1244.66	13	-1.7	623.337	2	59.52	93279
Q4QEM2	K.VLQSQ(+.98)QYR.G	Y	34.2	1021.52	8	2.4	511.768	2	21.86	464670
Q4QEM2	K.ADLEDAEALK.R	Y	32.79	1073.52	10	2.5	537.771	2	46.09	50401
Q4QEM2	K.ADLEDAE(+14.02)ALKR.Y	Y	31.54	1243.64	11	4.7	622.831	2	44.48	32162
Q4QEM2	K.ADLE(+14.02)DAEALKR.Y	Y	31.54	1243.64	11	2.3	622.829	2	42.29	80469
Q4QEM2	K.TGEELAELR.L	Y	30.55	1016.51	9	3.4	509.266	2	44.21	1449400
Q4QEM2	R.AQVEEELEM(+15.99)LKDK.M	Y	29.9	1576.77	13	4.4	526.598	3	58.08	370920
Q4QEM2	K.EKSEQ(+.98)LIAENVER.Q	Y	29.54	1544.77	13	2	515.931	3	42.03	93959
Q4QEM2	K.AAELLAAAESGTK(-1.03).W	Y	28.6	1229.61	13	-5.1	615.811	2	48.8	379200
Q4QEM2	R.Q(-17.03)EEAWRK.I	Y	28.33	928.44	7	2.1	465.228	2	27.5	142260
Q4QEM2	R.LGTERFEEVK.R	Y	27.64	1206.62	10	1	604.32	2	31.87	154310
Q4QEM2	R.M(sub V)C(+57.02)GLEMSVR.E	Y	26.69	1081.47	9	4	541.745	2	53.08	182190
Q4QEM2	R.AQVEEE(+14.02)LEMLKDK.M	Y	26.56	1574.79	13	3.3	525.938	3	76.59	93903
Q4QEM2	K.IAAEREELK.R	N	25.28	1057.58	9	3.1	529.797	2	14.96	131100
Q4QEM2	R.KIQ(+.98)ELER.A	Y	25.01	915.503	7	-2.2	458.757	2	15.92	161750
Q4QEM2	K.RAFQETAALK.D	Y	24.28	1133.62	10	3.3	567.819	2	24.64	38251
Q4QEM2	R.KIQELER.A	Y	23.74	914.519	7	2.6	458.268	2	13.49	1355500
Q4QEM2	R.IIGQ(+.98)TEDENKSFDR.I	Y	23.62	1651.77	14	12.1	826.902	2	32.34	0
Q4QEM2	R.LGTERFEEVKR.R	Y	23.43	1362.73	11	2.4	455.25	3	25.58	389740
Q4QEM2	K.TLGQLVYKK.E	Y	23.24	1048.63	9	3	525.323	2	31.38	0
E9AE36	R.VVSFTQLIDNSIAK.M	Y	74.24	1533.84	14	2.4	767.929	2	101.71	6128900
E9AE36	R.VVSFTQ(+.98)LIDNSIAK.M	Y	72.77	1534.82	14	2.3	768.421	2	103.69	588240
E9AE36	R.SQLDATQLAQVPTR.T	Y	72.48	1526.81	14	1.8	764.411	2	60.05	4737600
E9AE36	K.LRQGVEEELAMLK.E	Y	71.85	1514.81	13	3.9	505.947	3	65.12	511400
E9AE36	R.GAHEKGEELLASVEVGTK.W	Y	71.43	1852.95	18	-0.9	927.483	2	52.29	2383400
E9AE36	R.SQLDATQ(+.98)LAQVPTR.T	Y	68.46	1527.79	14	0.7	764.903	2	63.34	1240700
E9AE36	R.QGVEEELAMLK.E	Y	65.07	1245.63	11	-0.3	623.821	2	75.96	1156500
E9AE36	R.Q(-17.03)LQNLGTDRFDEVK.R	Y	64.99	1644.81	14	2.1	823.414	2	76.69	975270
E9AE36	K.ADLEDAEAAK.R	Y	64.66	1031.48	10	3.4	516.748	2	26.59	289050
E9AE36	R.VVSFTQLIDN(+.98)SIAK.M	Y	62.94	1534.82	14	2.1	768.421	2	93.25	691340
E9AE36	R.SQLDATQLAQ(+.98)VPTR.T	Y	62.74	1527.79	14	1.9	764.903	2	61.72	836250
E9AE36	R.QGVEEELAM(+15.99)LK.E	Y	62.05	1261.62	11	3	631.82	2	68.82	367120
E9AE36	R.RVENAQFLEIAAQHKK.L	Y	60.49	1881.02	16	-0.3	628.014	3	38.43	184710
E9AE36	K.WNLMEAYDLAK.L	Y	59.79	1352.64	11	2.7	677.331	2	99.98	1149200
E9AE36	M(+42.01)(+15.99)M(+15.99)TPEDATGLEAARK.Q	Y	59.74	1693.77	15	0.9	847.891	2	43.31	177840
E9AE36	K.ADLEDAEAAKR.Y	Y	58.4	1187.58	11	3	594.798	2	21.6	1272700
E9AE36	R.LEVHKEHLEYFR.M	Y	57.73	1598.82	12	1.8	533.948	3	36.15	816120
E9AE36	K.WNLM(+15.99)EAYDLAK.L	Y	56.62	1368.64	11	1.4	685.327	2	88.6	242170
E9AE36	K.LRQ(+.98)GVEEELAMLK.E	Y	55.64	1515.8	13	2.6	506.274	3	69.24	44071
E9AE36	R.SQLDATQ(+.98)LAQ(+.98)VPTR.T	Y	55.49	1528.77	14	2.1	765.395	2	65.02	146700
E9AE36	R.SQ(+.98)LDATQ(+.98)LAQVPTR.T	Y	55.36	1528.77	14	0.8	765.394	2	66.44	34388
E9AE36	R.M(+15.99)LYLTLGSLIYK.K	Y	54.09	1429.79	12	0.8	715.902	2	103.8	23515
E9AE36	R.VVSFTQ(+.98)LIDN(+.98)SIAK.M	Y	53.92	1535.81	14	5.3	768.915	2	106.72	5878.6
E9AE36	R.RVENAQFLEIAAQHK.K	Y	52.6	1752.93	15	3	585.318	3	48.4	1070300
E9AE36	R.AIKENEEMQEEAWNK.I	Y	52.26	1847.84	15	1.1	616.953	3	40.19	970270
E9AE36	R.QLQNLGTDRFDEVK.R	Y	52.04	1661.84	14	2.3	831.928	2	50.6	63951
E9AE36	K.TNQDLAALR.L	Y	51.79	1000.53	9	3	501.274	2	35.52	812050
E9AE36	M(+42.01)(+31.99)MTPEDATGLEAARK.Q	Y	51.4	1693.77	15	0.9	847.891	2	43.31	177840
E9AE36	R.Q(-17.03)GVEEELAM(+15.99)LK.E	Y	49.31	1244.6	11	2.7	623.307	2	91.97	290920
E9AE36	M.MTPEDATGLEAAR.K	Y	49.25	1360.63	13	2.1	681.323	2	49.04	104400
E9AE36	R.YDKTNQDLAALR.L	Y	49.17	1406.72	12	2.6	469.914	3	36.52	1215900
E9AE36	R.YDKTNQ(+.98)DLAALR.L	Y	49.02	1407.7	12	0.2	470.24	3	39.99	149870
E9AE36	K.MEKVEEELR.R	Y	48.92	1161.57	9	1.1	581.793	2	27.27	0
E9AE36	M(+42.01)(+15.99)MTPEDATGLEAAR.K	Y	48.8	1549.68	14	2.3	775.847	2	71.6	500820
E9AE36	K.Q(-17.03)ANQETSQMK.D	Y	48.7	1146.5	10	2.1	574.257	2	23.36	204940
E9AE36	R.RVENAQFLEIAAQ(+.98)HKK.L	Y	47.7	1882.01	16	-1.7	628.342	3	40.35	40797
E9AE36	K.C(+57.02)EEENAQFK.E	Y	47.31	1153.47	9	1.6	577.744	2	19.55	81149
E9AE36	K.TNQ(+.98)DLAALR.L	Y	47.03	1001.51	9	0.3	501.764	2	40.03	71815
E9AE36	R.VENAQFLEIAAQHK.K	Y	46.26	1596.83	14	3.2	533.284	3	58.47	717440
E9AE36	R.Q(-17.03)GVEEELAMLKEK.Q	Y	45.68	1485.74	13	3.1	743.879	2	84.83	93949
E9AE36	K.C(+71.04)EEENAQFK.E	Y	44.25	1167.49	9	2.6	584.752	2	20.76	174030
E9AE36	R.YDKTN(+.98)QDLAALR.L	Y	43.53	1407.7	12	0.2	470.24	3	39.99	149870
E9AE36	M(+42.01)(+15.99)MTPEDATGLEAARK.Q	Y	43.18	1677.77	15	0.3	839.893	2	56.26	317260
E9AE36	K.HIQDAIQKADLEDAEAAKR.Y	Y	42.75	2121.08	19	-0.9	708.034	3	41.75	22492
E9AE36	K.HIQDAIQK.A	Y	42.64	951.514	8	2.7	476.765	2	13.39	2089800
E9AE36	R.RIEEVDREEK.R	Y	39.99	1301.66	10	3.2	434.894	3	10.13	1404000
E9AE36	R.Q(-17.03)GVEEELAMLK.E	Y	39.8	1228.6	11	3.6	615.31	2	102.46	270900
E9AE36	R.QGVEEE(+14.02)LAMLK.E	Y	39.31	1259.64	11	2.8	630.831	2	90.19	35727
E9AE36	R.Q(-17.03)LQ(+.98)NLGTDRFDEVK.R	Y	39.05	1645.79	14	3.2	823.907	2	78.89	73813
E9AE36	K.RLEEIDR.N	N	38.89	929.493	7	1	465.754	2	15.97	3615500
E9AE36	K.Q(-17.03)ANQETSQM(+15.99)KDAK.R	Y	37.74	1476.65	13	2.3	739.335	2	10.06	9960.4
E9AE36	R.RVEN(+.98)AQFLEIAAQHK.K	Y	37.16	1753.91	15	5.2	585.647	3	55.05	46819
E9AE36	R.LIELLKDK.F	Y	37.07	970.606	8	2.7	486.312	2	44.93	870000
E9AE36	R.RSQLDATQLAQVPTR.T	Y	36.01	1682.91	15	2.7	561.978	3	49.65	301480
E9AE36	R.IAAEREEIKR.A	N	36.01	1213.68	10	2.1	607.847	2	13.16	117260
E9AE36	R.QLQNLGTDR.F	Y	34.53	1043.54	9	2.3	522.777	2	25.15	83289
E9AE36	K.DKFGLIGK.C	Y	34.49	876.507	8	2.9	439.262	2	39.47	705880
E9AE36	R.VC(+57.02)GLEM(+15.99)SQR.E	Y	33.91	1094.48	9	-1	548.249	2	20.95	66157
E9AE36	R.SQLD(+53.92)ATQLAQVPTR.T	Y	33.67	1580.72	14	1.3	527.916	3	59.97	0
E9AE36	R.IEEVDREEK.R	Y	33.52	1145.56	9	3.1	573.787	2	12.31	405340
E9AE36	R.AIKENEEMQ(+.98)EEAWNK.I	Y	33.41	1848.82	15	-1.5	617.28	3	43.81	35764
E9AE36	K.Q(-17.03)ANQ(+.98)ETSQMK.D	Y	33.1	1147.48	10	2.6	574.75	2	26.05	55888
E9AE36	R.RSQ(+.98)LDATQLAQVPTR.T	Y	32.77	1683.89	15	5	562.307	3	52.12	37797
E9AE36	K.AD(-18.01)LEDAEAAKR.Y	Y	32.64	1169.57	11	3.6	585.793	2	37.29	34738
E9AE36	K.HIQDAIQ(+.98)K.A	Y	32.39	952.498	8	2.9	477.257	2	15.66	364580
E9AE36	K.ADLE(+14.02)DAEAAKR.Y	Y	32.07	1201.59	11	2.4	601.806	2	26.1	53846
E9AE36	K.EIYEVQK.Q	Y	31.45	907.465	7	3.1	454.741	2	27.41	1460400
E9AE36	R.VENAQFLEIAAQHKK.L	Y	30.02	1724.92	15	2.4	432.239	4	45.6	492750
E9AE36	K.KVLQDLR.Q	Y	28.92	870.529	7	2.4	436.273	2	19.65	636040
E9AE36	K.RRVENAQFLEIAAQHK.K	Y	27.76	1909.03	16	0.4	478.264	4	39.98	446370
E9AE36	M(+42.01)M(+31.99)TPEDATGLEAAR.K	Y	27.18	1565.67	14	0.1	783.842	2	56.59	242050
E9AE36	R.IAAEREEIK.R	N	25.28	1057.58	9	3.1	529.797	2	14.96	131100
E9AE36	K.KVLQ(+.98)DLR.Q	Y	24.26	871.513	7	3.5	436.765	2	23.04	121800
E9AE36	R.RSQLDATQ(+.98)LAQVPTR.T	Y	24.13	1683.89	15	-8.4	562.299	3	52.07	0
E9AE36	D.LEDAEAAKR.Y	Y	23.98	1001.51	9	2.6	501.766	2	21.6	223860
E9AE36	K.TNEIQNVAM(+15.99)HDGEMQVAEEQMWTK.V	Y	23.62	2834.23	24	5.3	945.756	3	81.19	20055
E9AE37	R.VVSFTQLIDNSIAK.M	Y	74.24	1533.84	14	2.4	767.929	2	101.71	6128900
E9AE37	R.VVSFTQ(+.98)LIDNSIAK.M	Y	72.77	1534.82	14	2.3	768.421	2	103.69	588240
E9AE37	R.SQLDATQLAQVPTR.T	Y	72.48	1526.81	14	1.8	764.411	2	60.05	4737600
E9AE37	K.LRQGVEEELAMLK.E	Y	71.85	1514.81	13	3.9	505.947	3	65.12	511400
E9AE37	R.GAHEKGEELLASVEVGTK.W	Y	71.43	1852.95	18	-0.9	927.483	2	52.29	2383400
E9AE37	R.SQLDATQ(+.98)LAQVPTR.T	Y	68.46	1527.79	14	0.7	764.903	2	63.34	1240700
E9AE37	R.QGVEEELAMLK.E	Y	65.07	1245.63	11	-0.3	623.821	2	75.96	1156500
E9AE37	R.Q(-17.03)LQNLGTDRFDEVK.R	Y	64.99	1644.81	14	2.1	823.414	2	76.69	975270
E9AE37	K.ADLEDAEAAK.R	Y	64.66	1031.48	10	3.4	516.748	2	26.59	289050
E9AE37	R.VVSFTQLIDN(+.98)SIAK.M	Y	62.94	1534.82	14	2.1	768.421	2	93.25	691340
E9AE37	R.SQLDATQLAQ(+.98)VPTR.T	Y	62.74	1527.79	14	1.9	764.903	2	61.72	836250
E9AE37	R.QGVEEELAM(+15.99)LK.E	Y	62.05	1261.62	11	3	631.82	2	68.82	367120
E9AE37	R.RVENAQFLEIAAQHKK.L	Y	60.49	1881.02	16	-0.3	628.014	3	38.43	184710
E9AE37	K.WNLMEAYDLAK.L	Y	59.79	1352.64	11	2.7	677.331	2	99.98	1149200
E9AE37	M(+42.01)(+15.99)M(+15.99)TPEDATGLEAARK.Q	Y	59.74	1693.77	15	0.9	847.891	2	43.31	177840
E9AE37	K.ADLEDAEAAKR.Y	Y	58.4	1187.58	11	3	594.798	2	21.6	1272700
E9AE37	R.LEVHKEHLEYFR.M	Y	57.73	1598.82	12	1.8	533.948	3	36.15	816120
E9AE37	K.WNLM(+15.99)EAYDLAK.L	Y	56.62	1368.64	11	1.4	685.327	2	88.6	242170
E9AE37	K.LRQ(+.98)GVEEELAMLK.E	Y	55.64	1515.8	13	2.6	506.274	3	69.24	44071
E9AE37	R.SQLDATQ(+.98)LAQ(+.98)VPTR.T	Y	55.49	1528.77	14	2.1	765.395	2	65.02	146700
E9AE37	R.SQ(+.98)LDATQ(+.98)LAQVPTR.T	Y	55.36	1528.77	14	0.8	765.394	2	66.44	34388
E9AE37	R.M(+15.99)LYLTLGSLIYK.K	Y	54.09	1429.79	12	0.8	715.902	2	103.8	23515
E9AE37	R.VVSFTQ(+.98)LIDN(+.98)SIAK.M	Y	53.92	1535.81	14	5.3	768.915	2	106.72	5878.6
E9AE37	R.RVENAQFLEIAAQHK.K	Y	52.6	1752.93	15	3	585.318	3	48.4	1070300
E9AE37	R.AIKENEEMQEEAWNK.I	Y	52.26	1847.84	15	1.1	616.953	3	40.19	970270
E9AE37	R.QLQNLGTDRFDEVK.R	Y	52.04	1661.84	14	2.3	831.928	2	50.6	63951
E9AE37	K.TNQDLAALR.L	Y	51.79	1000.53	9	3	501.274	2	35.52	812050
E9AE37	M(+42.01)(+31.99)MTPEDATGLEAARK.Q	Y	51.4	1693.77	15	0.9	847.891	2	43.31	177840
E9AE37	R.Q(-17.03)GVEEELAM(+15.99)LK.E	Y	49.31	1244.6	11	2.7	623.307	2	91.97	290920
E9AE37	M.MTPEDATGLEAAR.K	Y	49.25	1360.63	13	2.1	681.323	2	49.04	104400
E9AE37	R.YDKTNQDLAALR.L	Y	49.17	1406.72	12	2.6	469.914	3	36.52	1215900
E9AE37	R.YDKTNQ(+.98)DLAALR.L	Y	49.02	1407.7	12	0.2	470.24	3	39.99	149870
E9AE37	K.MEKVEEELR.R	Y	48.92	1161.57	9	1.1	581.793	2	27.27	0
E9AE37	M(+42.01)(+15.99)MTPEDATGLEAAR.K	Y	48.8	1549.68	14	2.3	775.847	2	71.6	500820
E9AE37	K.Q(-17.03)ANQETSQMK.D	Y	48.7	1146.5	10	2.1	574.257	2	23.36	204940
E9AE37	R.RVENAQFLEIAAQ(+.98)HKK.L	Y	47.7	1882.01	16	-1.7	628.342	3	40.35	40797
E9AE37	K.C(+57.02)EEENAQFK.E	Y	47.31	1153.47	9	1.6	577.744	2	19.55	81149
E9AE37	K.TNQ(+.98)DLAALR.L	Y	47.03	1001.51	9	0.3	501.764	2	40.03	71815
E9AE37	R.VENAQFLEIAAQHK.K	Y	46.26	1596.83	14	3.2	533.284	3	58.47	717440
E9AE37	R.Q(-17.03)GVEEELAMLKEK.Q	Y	45.68	1485.74	13	3.1	743.879	2	84.83	93949
E9AE37	K.C(+71.04)EEENAQFK.E	Y	44.25	1167.49	9	2.6	584.752	2	20.76	174030
E9AE37	R.YDKTN(+.98)QDLAALR.L	Y	43.53	1407.7	12	0.2	470.24	3	39.99	149870
E9AE37	M(+42.01)(+15.99)MTPEDATGLEAARK.Q	Y	43.18	1677.77	15	0.3	839.893	2	56.26	317260
E9AE37	K.HIQDAIQKADLEDAEAAKR.Y	Y	42.75	2121.08	19	-0.9	708.034	3	41.75	22492
E9AE37	K.HIQDAIQK.A	Y	42.64	951.514	8	2.7	476.765	2	13.39	2089800
E9AE37	R.RIEEVDREEK.R	Y	39.99	1301.66	10	3.2	434.894	3	10.13	1404000
E9AE37	R.Q(-17.03)GVEEELAMLK.E	Y	39.8	1228.6	11	3.6	615.31	2	102.46	270900
E9AE37	R.QGVEEE(+14.02)LAMLK.E	Y	39.31	1259.64	11	2.8	630.831	2	90.19	35727
E9AE37	R.Q(-17.03)LQ(+.98)NLGTDRFDEVK.R	Y	39.05	1645.79	14	3.2	823.907	2	78.89	73813
E9AE37	K.RLEEIDR.N	N	38.89	929.493	7	1	465.754	2	15.97	3615500
E9AE37	K.Q(-17.03)ANQETSQM(+15.99)KDAK.R	Y	37.74	1476.65	13	2.3	739.335	2	10.06	9960.4
E9AE37	R.RVEN(+.98)AQFLEIAAQHK.K	Y	37.16	1753.91	15	5.2	585.647	3	55.05	46819
E9AE37	R.LIELLKDK.F	Y	37.07	970.606	8	2.7	486.312	2	44.93	870000
E9AE37	R.RSQLDATQLAQVPTR.T	Y	36.01	1682.91	15	2.7	561.978	3	49.65	301480
E9AE37	R.IAAEREEIKR.A	N	36.01	1213.68	10	2.1	607.847	2	13.16	117260
E9AE37	R.QLQNLGTDR.F	Y	34.53	1043.54	9	2.3	522.777	2	25.15	83289
E9AE37	K.DKFGLIGK.C	Y	34.49	876.507	8	2.9	439.262	2	39.47	705880
E9AE37	R.VC(+57.02)GLEM(+15.99)SQR.E	Y	33.91	1094.48	9	-1	548.249	2	20.95	66157
E9AE37	R.SQLD(+53.92)ATQLAQVPTR.T	Y	33.67	1580.72	14	1.3	527.916	3	59.97	0
E9AE37	R.IEEVDREEK.R	Y	33.52	1145.56	9	3.1	573.787	2	12.31	405340
E9AE37	R.AIKENEEMQ(+.98)EEAWNK.I	Y	33.41	1848.82	15	-1.5	617.28	3	43.81	35764
E9AE37	K.Q(-17.03)ANQ(+.98)ETSQMK.D	Y	33.1	1147.48	10	2.6	574.75	2	26.05	55888
E9AE37	R.RSQ(+.98)LDATQLAQVPTR.T	Y	32.77	1683.89	15	5	562.307	3	52.12	37797
E9AE37	K.AD(-18.01)LEDAEAAKR.Y	Y	32.64	1169.57	11	3.6	585.793	2	37.29	34738
E9AE37	K.HIQDAIQ(+.98)K.A	Y	32.39	952.498	8	2.9	477.257	2	15.66	364580
E9AE37	K.ADLE(+14.02)DAEAAKR.Y	Y	32.07	1201.59	11	2.4	601.806	2	26.1	53846
E9AE37	K.EIYEVQK.Q	Y	31.45	907.465	7	3.1	454.741	2	27.41	1460400
E9AE37	R.VENAQFLEIAAQHKK.L	Y	30.02	1724.92	15	2.4	432.239	4	45.6	492750
E9AE37	K.KVLQDLR.Q	Y	28.92	870.529	7	2.4	436.273	2	19.65	636040
E9AE37	K.RRVENAQFLEIAAQHK.K	Y	27.76	1909.03	16	0.4	478.264	4	39.98	446370
E9AE37	M(+42.01)M(+31.99)TPEDATGLEAAR.K	Y	27.18	1565.67	14	0.1	783.842	2	56.59	242050
E9AE37	R.IAAEREEIK.R	N	25.28	1057.58	9	3.1	529.797	2	14.96	131100
E9AE37	K.KVLQ(+.98)DLR.Q	Y	24.26	871.513	7	3.5	436.765	2	23.04	121800
E9AE37	R.RSQLDATQ(+.98)LAQVPTR.T	Y	24.13	1683.89	15	-8.4	562.299	3	52.07	0
E9AE37	D.LEDAEAAKR.Y	Y	23.98	1001.51	9	2.6	501.766	2	21.6	223860
E9AE37	K.TNEIQNVAM(+15.99)HDGEMQVAEEQMWTK.V	Y	23.62	2834.23	24	5.3	945.756	3	81.19	20055
E9AE82	K.VFSDALNQTIDGGITDATK.E	Y	87.3	1964.97	19	2.4	983.494	2	88.24	97350
E9AE82	R.ALSNIYGTTSGESSSPPR.N	Y	81.31	1822.87	18	3	912.445	2	47.59	1101300
E9AE82	R.ALSN(+.98)IYGTTSGESSSPPR.N	Y	77.34	1823.85	18	2.5	912.936	2	53.72	88037
E9AE82	R.NSSGPNASAAGGTQADPK.Q	Y	75.96	1628.74	18	2.1	815.379	2	16.16	218320
E9AE82	K.ALLSEPPGIATQR.K	Y	68.97	1351.75	13	2.1	676.882	2	59.13	1024300
E9AE82	R.NSSGPNASAAGGTQ(+.98)ADPK.Q	Y	66.71	1629.72	18	3.4	815.872	2	17.93	53448
E9AE82	K.EQGNTDSAISPGNK.S	Y	66.58	1416.65	14	1.9	709.333	2	17.87	222060
E9AE82	R.N(+.98)SSGPNASAAGGTQADPK.Q	Y	64.82	1629.72	18	1.9	815.87	2	22.88	17523
E9AE82	R.C(+57.02)PLVLQLVQLPK.S	Y	62.57	1406.83	12	2.8	704.425	2	101.95	79429
E9AE82	K.SSVLESIVGK.D	Y	59.32	1017.57	10	3.6	509.794	2	66.73	545320
E9AE82	K.GNVADQVPK.A	Y	58.02	926.482	9	2.8	464.25	2	23.89	307670
E9AE82	R.EMVEGYFSIVK.G	Y	56.61	1300.64	11	2.2	651.327	2	82.67	93238
E9AE82	K.AITLLMITR.L	Y	53.67	1030.62	9	4.1	516.32	2	83.24	184110
E9AE82	R.LVSELYSDK.T	Y	52.76	1052.54	9	1.6	527.278	2	41.95	896630
E9AE82	K.DLTDDYIR.I	Y	51.58	1009.47	8	2.9	505.745	2	57.52	600590
E9AE82	R.HGFVGVVC(+57.02)R.S	Y	51.04	1029.52	9	2	515.767	2	29.51	80038
E9AE82	K.SDMNDVPSR.I	Y	48.26	1019.43	9	3	510.726	2	22.82	258090
E9AE82	K.AITLLM(+15.99)ITR.L	Y	48.08	1046.62	9	2.4	524.317	2	72.38	95121
E9AE82	K.HPMMDELAQR.A	Y	46.65	1226.55	10	1.4	614.285	2	34.75	387920
E9AE82	K.SSVLESIVGKDFLPR.G	Y	44.16	1645.9	15	3.8	549.644	3	95.74	213330
E9AE82	K.QLDPEGVR.T	Y	43.72	912.466	8	3.3	457.242	2	27.31	378560
E9AE82	K.FYDFNEIQNEITR.R	Y	43.09	1687.78	13	-0.2	844.899	2	93.52	107320
E9AE82	R.TIEIAGPSAITDKPINLK.V	Y	43.06	1880.06	18	2.8	627.696	3	70.16	1259000
E9AE82	K.KLNFLLLEHIK.A	Y	40.8	1366.83	11	3.6	456.62	3	69.03	328520
E9AE82	R.HGFVGVVCR.S	Y	37.39	972.496	9	3.9	487.257	2	45.6	24115
E9AE82	K.AQ(+.98)NALNSVR.D	Y	37.27	972.499	9	3.2	487.258	2	23.89	154790
E9AE82	K.ALLSEPPGIATQ(+.98)R.K	Y	36.66	1352.73	13	0.6	677.373	2	60.99	143840
E9AE82	K.SNEEEWGEFLHIPNKK.F	Y	34.91	1955.94	16	1.2	652.987	3	71.7	508720
E9AE82	K.HPM(+15.99)MDELAQR.A	Y	33.36	1242.55	10	2.1	622.283	2	26.27	77774
E9AE82	K.AQNALNSVR.D	Y	32.3	971.515	9	1.5	486.765	2	20.68	267680
E9AE82	K.EMLEALTK.A	Y	31.72	933.484	8	1.2	467.75	2	50.17	343760
E9AE82	K.HHVDQLM(+15.99)EATK.K	Y	31.49	1323.62	11	1.9	662.821	2	11.22	32070
E9AE82	R.EM(+15.99)VEGYFSIVK.G	Y	29.84	1316.63	11	3.1	659.325	2	74.28	29054
E9AE82	K.HPM(+15.99)M(+15.99)DELAQR.A	Y	28.76	1258.54	10	2.8	630.281	2	13.35	72519
E9AE82	R.DYQLTKEPASSMQAGT(-.98)	Y	28.02	1724.8	16	-7	863.403	2	54.04	0
E9AE82	K.AQNALN(+.98)SVR.D	Y	22.89	972.499	9	-0.7	487.256	2	26.23	0
Q4QI42	R.AVLM(+15.99)DLEPGTMDSVR.A	N	78.97	1648.78	15	-0.7	825.397	2	72.9	3770600
Q4QI42	R.INVYFDESAGGR.Y	Y	78.76	1326.62	12	2.6	664.319	2	58.18	3930900
Q4QI42	R.IMMTFSVIPSPR.V	N	75.3	1377.71	12	2.4	689.866	2	91.18	1642800
Q4QI42	R.GLSVAELTQQMFDAK.N	N	75.3	1636.81	15	2.4	819.416	2	104.65	3849800
Q4QI42	R.AVLM(+15.99)DLEPGTM(+15.99)DSVR.A	N	74.3	1664.77	15	-0.1	833.395	2	59.69	1778700
Q4QI42	R.AVLMDLEPGTMDSVR.A	N	72.75	1632.79	15	-2.8	817.398	2	80.82	5096700
Q4QI42	R.IM(+15.99)MTFSVIPSPR.V	N	72.67	1393.71	12	4.4	697.865	2	85.16	680120
Q4QI42	R.IMM(+15.99)TFSVIPSPR.V	N	72.37	1393.71	12	0.5	697.862	2	76.22	1006800
Q4QI42	R.LHFFM(+15.99)M(+15.99)GFAPLTSR.G	N	70.68	1685.81	14	4.3	843.914	2	78.89	1867900
Q4QI42	R.GLSVAELTQ(+.98)QMFDAK.N	N	68.94	1637.8	15	1.5	819.907	2	107.04	345210
Q4QI42	K.EVDEQMLNVQNK.N	N	68.67	1445.68	12	2.5	723.85	2	48.06	4545600
Q4QI42	R.AVLMDLEPGTM(+15.99)DSVR.A	N	68.19	1648.78	15	2.7	825.399	2	70.87	3310700
Q4QI42	R.GLSVAELTQQ(+.98)M(+15.99)FDAK.N	N	67.96	1653.79	15	3.4	827.906	2	81.56	78411
Q4QI42	R.GLSVAELTQQM(+15.99)FDAK.N	N	67.88	1652.81	15	2.9	827.414	2	78.89	1674900
Q4QI42	R.GLSVAE(+14.02)LTQQMFDAK.N	N	65.94	1650.83	15	1.6	826.423	2	104.65	39358
Q4QI42	R.VGEQFTGMFR.R	N	65.14	1170.55	10	-1.5	586.281	2	72.66	2590800
Q4QI42	R.AVLMDLE(+14.02)PGTMDSVR.A	N	64.59	1646.8	15	-0.1	824.408	2	90.66	284260
Q4QI42	K.NSSYFIEWIPNNIK.S	N	63.99	1723.86	14	2.8	862.938	2	103.12	1824600
Q4QI42	R.GLSVAELTQ(+.98)QM(+15.99)FDAK.N	N	63.94	1653.79	15	1.4	827.904	2	82.66	117100
Q4QI42	R.FPGQLNSDLR.K	N	62.22	1145.58	10	2.9	573.8	2	53.36	2130100
Q4QI42	K.NSSYFIEWIPN(+.98)NIK.S	N	61.61	1724.84	14	3.7	863.431	2	105.56	155540
Q4QI42	H.SLGGGTGSGMGTLLISK.L	N	61.1	1534.8	17	3.1	768.411	2	70.54	205660
Q4QI42	R.YLTASALFR.G	N	60.5	1040.57	9	3.1	521.292	2	72.49	9594800
Q4QI42	R.IM(+15.99)M(+15.99)TFSVIPSPR.V	N	59.78	1409.7	12	0.8	705.86	2	67.73	0
Q4QI42	K.EVDEQMLNVQ(+.98)NK.N	N	57.94	1446.67	12	1.9	724.342	2	51.6	2199000
Q4QI42	R.KLAVNLVPFPR.L	N	57.62	1252.77	11	1.9	627.391	2	68.54	492950
Q4QI42	K.EVDEQM(+15.99)LNVQNK.N	N	56.49	1461.68	12	-0.1	731.846	2	33.41	1029200
Q4QI42	R.RVGEQFTGMFR.R	N	56.27	1326.65	11	3.2	443.226	3	56.27	580220
Q4QI42	R.EIVSCQAGQC(-1.01)GNQIGSK.F	N	55.17	1719.78	17	-11.9	860.887	2	42.2	441030
Q4QI42	K.LAVNLVPFPR.L	N	55.08	1124.67	10	4.1	563.345	2	84.94	7322300
Q4QI42	R.VSDTVVEPYNTTLSVH.Q	N	53.17	1759.86	16	2.6	880.941	2	67.36	126840
Q4QI42	K.EVDE(+14.02)QMLNVQNK.N	N	53.15	1459.7	12	2.7	730.858	2	57.27	174690
Q4QI42	R.RVGEQFT(-18.01)GMFR.R	N	52.33	1308.64	11	3.1	437.222	3	56.19	71221
Q4QI42	H.SLGGGTGSGM(+15.99)GTLLISK.L	N	51.39	1550.8	17	2.5	776.408	2	53.54	44600
Q4QI42	R.LHFFMMGFAPLTSR.G	N	51.19	1653.82	14	3.4	552.281	3	102.46	557380
Q4QI42	K.LAVN(+.98)LVPFPR.L	N	50.37	1125.65	10	3.1	563.836	2	89.07	772570
Q4QI42	R.LHFFMM(+15.99)GFAPLTSR.G	N	49.84	1669.81	14	1.5	557.612	3	91.45	444670
Q4QI42	K.SSIC(+57.02)DIPPK.G	N	48.39	1015.5	9	4	508.76	2	34.87	0
Q4QI42	K.NMMQ(+.98)AADPR.H	N	47.75	1033.43	9	1.7	517.724	2	32.57	206940
Q4QI42	R.LHFFM(+15.99)MGFAPLTSR.G	N	47.28	1669.81	14	2.7	557.612	3	92.75	188730
Q4QI42	K.EVDEQM(+15.99)LNVQ(+.98)NK.N	N	44.04	1462.66	12	0.8	732.338	2	36.15	314510
Q4QI42	R.EIVS(-2.02)CQAGQCGNQIGSK.F	N	43.76	1718.77	17	1.4	860.394	2	39.31	920430
Q4QI42	K.NMM(+15.99)QAADPR.H	N	42.02	1048.44	9	1.8	525.23	2	16.24	1362400
Q4QI42	R.YLT(-18.01)ASALFR.G	N	41.76	1022.55	9	2.2	512.286	2	72.42	0
Q4QI42	K.NM(+15.99)MQAADPR.H	N	41.62	1048.44	9	2.3	525.23	2	17.51	521590
Q4QI42	K.NSSYFIE(+14.02)WIPNNIK.S	N	39.18	1737.87	14	3.5	869.947	2	105.14	0
Q4QI42	K.N(+.98)MMQAADPR.H	N	37.85	1033.43	9	2	517.724	2	36.69	108150
Q4QI42	K.LREEYPDR.I	N	37.52	1076.53	8	2.6	539.271	2	17.31	2330800
Q4QI42	K.E(-18.01)VDEQMLNVQNK.N	N	36.8	1427.67	12	2.2	714.845	2	70.45	158420
Q4QI42	K.EVDEQ(+.98)MLNVQ(+.98)NK.N	N	34.74	1447.65	12	16.2	724.844	2	54.69	0
Q4QI42	K.NMMQAADPR.H	N	34.08	1032.45	9	1.4	517.232	2	30.53	1015000
Q4QI42	K.NMM(+15.99)Q(+.98)AADPR.H	N	32.89	1049.43	9	1.4	525.721	2	18.09	38957
Q4QI42	R.RVGEQFTGM(+15.99)FR.R	N	32.2	1342.65	11	0.3	448.556	3	41.94	185460
Q4QI42	R.FPGE(sub Q)LNSDLR.K	N	30.65	1146.57	10	2.4	574.292	2	56.33	103520
Q4QI42	R.EIVSC(-20.03)QAGQCGNQIGSK.F	N	29.15	1700.76	17	1.2	851.389	2	60.37	60412
Q4QI42	K.NM(+15.99)M(+15.99)QAADPR.H	N	27.91	1064.44	9	2.7	533.228	2	9.67	10030
Q4Q4C4	R.AVLM(+15.99)DLEPGTMDSVR.A	N	78.97	1648.78	15	-0.7	825.397	2	72.9	3770600
Q4Q4C4	R.INVYFDESAGGR.Y	Y	78.76	1326.62	12	2.6	664.319	2	58.18	3930900
Q4Q4C4	R.IMMTFSVIPSPR.V	N	75.3	1377.71	12	2.4	689.866	2	91.18	1642800
Q4Q4C4	R.GLSVAELTQQMFDAK.N	N	75.3	1636.81	15	2.4	819.416	2	104.65	3849800
Q4Q4C4	R.AVLM(+15.99)DLEPGTM(+15.99)DSVR.A	N	74.3	1664.77	15	-0.1	833.395	2	59.69	1778700
Q4Q4C4	R.AVLMDLEPGTMDSVR.A	N	72.75	1632.79	15	-2.8	817.398	2	80.82	5096700
Q4Q4C4	R.IM(+15.99)MTFSVIPSPR.V	N	72.67	1393.71	12	4.4	697.865	2	85.16	680120
Q4Q4C4	R.IMM(+15.99)TFSVIPSPR.V	N	72.37	1393.71	12	0.5	697.862	2	76.22	1006800
Q4Q4C4	R.LHFFM(+15.99)M(+15.99)GFAPLTSR.G	N	70.68	1685.81	14	4.3	843.914	2	78.89	1867900
Q4Q4C4	R.GLSVAELTQ(+.98)QMFDAK.N	N	68.94	1637.8	15	1.5	819.907	2	107.04	345210
Q4Q4C4	K.EVDEQMLNVQNK.N	N	68.67	1445.68	12	2.5	723.85	2	48.06	4545600
Q4Q4C4	R.AVLMDLEPGTM(+15.99)DSVR.A	N	68.19	1648.78	15	2.7	825.399	2	70.87	3310700
Q4Q4C4	R.GLSVAELTQQ(+.98)M(+15.99)FDAK.N	N	67.96	1653.79	15	3.4	827.906	2	81.56	78411
Q4Q4C4	R.GLSVAELTQQM(+15.99)FDAK.N	N	67.88	1652.81	15	2.9	827.414	2	78.89	1674900
Q4Q4C4	R.GLSVAE(+14.02)LTQQMFDAK.N	N	65.94	1650.83	15	1.6	826.423	2	104.65	39358
Q4Q4C4	R.VGEQFTGMFR.R	N	65.14	1170.55	10	-1.5	586.281	2	72.66	2590800
Q4Q4C4	R.AVLMDLE(+14.02)PGTMDSVR.A	N	64.59	1646.8	15	-0.1	824.408	2	90.66	284260
Q4Q4C4	K.NSSYFIEWIPNNIK.S	N	63.99	1723.86	14	2.8	862.938	2	103.12	1824600
Q4Q4C4	R.GLSVAELTQ(+.98)QM(+15.99)FDAK.N	N	63.94	1653.79	15	1.4	827.904	2	82.66	117100
Q4Q4C4	R.FPGQLNSDLR.K	N	62.22	1145.58	10	2.9	573.8	2	53.36	2130100
Q4Q4C4	K.NSSYFIEWIPN(+.98)NIK.S	N	61.61	1724.84	14	3.7	863.431	2	105.56	155540
Q4Q4C4	H.SLGGGTGSGMGTLLISK.L	N	61.1	1534.8	17	3.1	768.411	2	70.54	205660
Q4Q4C4	R.YLTASALFR.G	N	60.5	1040.57	9	3.1	521.292	2	72.49	9594800
Q4Q4C4	R.IM(+15.99)M(+15.99)TFSVIPSPR.V	N	59.78	1409.7	12	0.8	705.86	2	67.73	0
Q4Q4C4	K.EVDEQMLNVQ(+.98)NK.N	N	57.94	1446.67	12	1.9	724.342	2	51.6	2199000
Q4Q4C4	R.KLAVNLVPFPR.L	N	57.62	1252.77	11	1.9	627.391	2	68.54	492950
Q4Q4C4	K.EVDEQM(+15.99)LNVQNK.N	N	56.49	1461.68	12	-0.1	731.846	2	33.41	1029200
Q4Q4C4	R.RVGEQFTGMFR.R	N	56.27	1326.65	11	3.2	443.226	3	56.27	580220
Q4Q4C4	R.EIVSCQAGQC(-1.01)GNQIGSK.F	N	55.17	1719.78	17	-11.9	860.887	2	42.2	441030
Q4Q4C4	K.LAVNLVPFPR.L	N	55.08	1124.67	10	4.1	563.345	2	84.94	7322300
Q4Q4C4	R.VSDTVVEPYNTTLSVH.Q	N	53.17	1759.86	16	2.6	880.941	2	67.36	126840
Q4Q4C4	K.EVDE(+14.02)QMLNVQNK.N	N	53.15	1459.7	12	2.7	730.858	2	57.27	174690
Q4Q4C4	R.RVGEQFT(-18.01)GMFR.R	N	52.33	1308.64	11	3.1	437.222	3	56.19	71221
Q4Q4C4	H.SLGGGTGSGM(+15.99)GTLLISK.L	N	51.39	1550.8	17	2.5	776.408	2	53.54	44600
Q4Q4C4	R.LHFFMMGFAPLTSR.G	N	51.19	1653.82	14	3.4	552.281	3	102.46	557380
Q4Q4C4	K.LAVN(+.98)LVPFPR.L	N	50.37	1125.65	10	3.1	563.836	2	89.07	772570
Q4Q4C4	R.LHFFMM(+15.99)GFAPLTSR.G	N	49.84	1669.81	14	1.5	557.612	3	91.45	444670
Q4Q4C4	K.SSIC(+57.02)DIPPK.G	N	48.39	1015.5	9	4	508.76	2	34.87	0
Q4Q4C4	K.NMMQ(+.98)AADPR.H	N	47.75	1033.43	9	1.7	517.724	2	32.57	206940
Q4Q4C4	R.LHFFM(+15.99)MGFAPLTSR.G	N	47.28	1669.81	14	2.7	557.612	3	92.75	188730
Q4Q4C4	K.EVDEQM(+15.99)LNVQ(+.98)NK.N	N	44.04	1462.66	12	0.8	732.338	2	36.15	314510
Q4Q4C4	R.EIVS(-2.02)CQAGQCGNQIGSK.F	N	43.76	1718.77	17	1.4	860.394	2	39.31	920430
Q4Q4C4	K.NMM(+15.99)QAADPR.H	N	42.02	1048.44	9	1.8	525.23	2	16.24	1362400
Q4Q4C4	R.YLT(-18.01)ASALFR.G	N	41.76	1022.55	9	2.2	512.286	2	72.42	0
Q4Q4C4	K.NM(+15.99)MQAADPR.H	N	41.62	1048.44	9	2.3	525.23	2	17.51	521590
Q4Q4C4	K.NSSYFIE(+14.02)WIPNNIK.S	N	39.18	1737.87	14	3.5	869.947	2	105.14	0
Q4Q4C4	K.N(+.98)MMQAADPR.H	N	37.85	1033.43	9	2	517.724	2	36.69	108150
Q4Q4C4	K.LREEYPDR.I	N	37.52	1076.53	8	2.6	539.271	2	17.31	2330800
Q4Q4C4	K.E(-18.01)VDEQMLNVQNK.N	N	36.8	1427.67	12	2.2	714.845	2	70.45	158420
Q4Q4C4	K.EVDEQ(+.98)MLNVQ(+.98)NK.N	N	34.74	1447.65	12	16.2	724.844	2	54.69	0
Q4Q4C4	K.NMMQAADPR.H	N	34.08	1032.45	9	1.4	517.232	2	30.53	1015000
Q4Q4C4	K.NMM(+15.99)Q(+.98)AADPR.H	N	32.89	1049.43	9	1.4	525.721	2	18.09	38957
Q4Q4C4	R.RVGEQFTGM(+15.99)FR.R	N	32.2	1342.65	11	0.3	448.556	3	41.94	185460
Q4Q4C4	R.FPGE(sub Q)LNSDLR.K	N	30.65	1146.57	10	2.4	574.292	2	56.33	103520
Q4Q4C4	R.EIVSC(-20.03)QAGQCGNQIGSK.F	N	29.15	1700.76	17	1.2	851.389	2	60.37	60412
Q4Q4C4	K.NM(+15.99)M(+15.99)QAADPR.H	N	27.91	1064.44	9	2.7	533.228	2	9.67	10030
Q4QCJ5	R.VMGENTALEQAGASR.A	Y	80.5	1532.73	15	2.9	767.372	2	44.3	510350
Q4QCJ5	K.M(+15.99)AVGPSATTTPSPAAPGAAR.V	Y	78.15	1825.9	20	0.3	913.957	2	38.64	104170
Q4QCJ5	R.VMGENTALEQ(+.98)AGASR.A	Y	75.06	1533.71	15	2.7	767.864	2	48.58	98305
Q4QCJ5	K.MAVGPSATTTPSPAAPGAAR.V	Y	74.24	1809.9	20	2.9	905.962	2	46	421250
Q4QCJ5	R.AESSLEEGWAATR.A	Y	72.48	1405.65	13	2.8	703.833	2	55.39	248730
Q4QCJ5	R.LAEAQGEVDATPIR.C	Y	70.71	1468.75	14	2	735.385	2	44.83	713680
Q4QCJ5	K.YDFVDDDGVPR.V	Y	70.44	1296.56	11	1.9	649.29	2	64.22	428340
Q4QCJ5	K.GALDLQVMHDR.A	Y	66.75	1253.62	11	3.6	627.819	2	50.53	145780
Q4QCJ5	K.ADAPLVYTLLR.S	Y	66.03	1230.7	11	2.2	616.357	2	92.64	381520
Q4QCJ5	R.LYDTSTGLSR.V	Y	64.74	1111.55	10	2.8	556.784	2	36.96	835450
Q4QCJ5	R.LAE(+14.02)AQGEVDATPIR.C	Y	60.53	1482.77	14	3.5	742.394	2	51.77	56586
Q4QCJ5	R.SSPGSITGLAALPYSR.W	Y	60.49	1575.83	16	2.2	788.922	2	78.59	685330
Q4QCJ5	R.AQALAESAAR.L	Y	59.6	986.514	10	0.5	494.265	2	17.03	437440
Q4QCJ5	R.EAQKPYLISYADTK.D	Y	56.87	1625.83	14	3.1	813.925	2	50	718090
Q4QCJ5	R.LAEAQ(+.98)GEVDATPIR.C	Y	56.76	1469.74	14	-0.9	735.875	2	48.04	53817
Q4QCJ5	K.DKADAPLVYTLLR.S	Y	55.97	1473.82	13	2.2	492.281	3	84.08	160620
Q4QCJ5	K.VTGVYVSPPQVC(+57.02)YLSAK.Y	Y	55.58	1866.95	17	3.3	934.488	2	78.19	82100
Q4QCJ5	K.NPMHAVPASLK.D	Y	54.81	1163.61	11	-4.5	582.811	2	30.97	158100
Q4QCJ5	R.WKVPYGSSELR.F	Y	54.1	1320.68	11	4.1	441.237	3	53.36	326780
Q4QCJ5	K.VDENC(+57.02)GVYVR.N	Y	52.35	1209.54	10	2.9	605.781	2	32.76	32170
Q4QCJ5	R.YHVITANVEHNTLVR.L	Y	51.36	1764.93	15	-0.5	589.316	3	41.95	651890
Q4QCJ5	K.VPYGSSELR.F	Y	50.46	1006.51	9	2.2	504.262	2	32.83	117600
Q4QCJ5	K.VDENC(+71.04)GVYVR.N	Y	49.16	1223.56	10	2.8	612.789	2	35.27	4424.8
Q4QCJ5	R.AVLDLAHR.Q	Y	40.84	893.508	8	2.3	447.762	2	32.41	124870
Q4QCJ5	R.RLLAEPR.Q	Y	27.07	853.513	7	3.8	427.766	2	17.87	240530
Q4QCJ5	R.WLVHGPR.Q	Y	25.98	863.477	7	4.8	432.748	2	31.54	114270
Q4QBZ6	R.AVLM(+15.99)DLEPGTMDSVR.A	N	78.97	1648.78	15	-0.7	825.397	2	72.9	3770600
Q4QBZ6	R.IMMTFSVIPSPR.V	N	75.3	1377.71	12	2.4	689.866	2	91.18	1642800
Q4QBZ6	R.GLSVAELTQQMFDAK.N	N	75.3	1636.81	15	2.4	819.416	2	104.65	3849800
Q4QBZ6	R.AVLM(+15.99)DLEPGTM(+15.99)DSVR.A	N	74.3	1664.77	15	-0.1	833.395	2	59.69	1778700
Q4QBZ6	R.AVLMDLEPGTMDSVR.A	N	72.75	1632.79	15	-2.8	817.398	2	80.82	5096700
Q4QBZ6	R.IM(+15.99)MTFSVIPSPR.V	N	72.67	1393.71	12	4.4	697.865	2	85.16	680120
Q4QBZ6	R.IMM(+15.99)TFSVIPSPR.V	N	72.37	1393.71	12	0.5	697.862	2	76.22	1006800
Q4QBZ6	R.INVYFDESTGGR.Y	Y	72.1	1356.63	12	2.5	679.324	2	57.89	121890
Q4QBZ6	R.LHFFM(+15.99)M(+15.99)GFAPLTSR.G	N	70.68	1685.81	14	4.3	843.914	2	78.89	1867900
Q4QBZ6	R.GLSVAELTQ(+.98)QMFDAK.N	N	68.94	1637.8	15	1.5	819.907	2	107.04	345210
Q4QBZ6	K.EVDEQMLNVQNK.N	N	68.67	1445.68	12	2.5	723.85	2	48.06	4545600
Q4QBZ6	R.AVLMDLEPGTM(+15.99)DSVR.A	N	68.19	1648.78	15	2.7	825.399	2	70.87	3310700
Q4QBZ6	R.GLSVAELTQQ(+.98)M(+15.99)FDAK.N	N	67.96	1653.79	15	3.4	827.906	2	81.56	78411
Q4QBZ6	R.GLSVAELTQQM(+15.99)FDAK.N	N	67.88	1652.81	15	2.9	827.414	2	78.89	1674900
Q4QBZ6	R.GLSVAE(+14.02)LTQQMFDAK.N	N	65.94	1650.83	15	1.6	826.423	2	104.65	39358
Q4QBZ6	R.VGEQFTGMFR.R	N	65.14	1170.55	10	-1.5	586.281	2	72.66	2590800
Q4QBZ6	R.AVLMDLE(+14.02)PGTMDSVR.A	N	64.59	1646.8	15	-0.1	824.408	2	90.66	284260
Q4QBZ6	K.NSSYFIEWIPNNIK.S	N	63.99	1723.86	14	2.8	862.938	2	103.12	1824600
Q4QBZ6	R.GLSVAELTQ(+.98)QM(+15.99)FDAK.N	N	63.94	1653.79	15	1.4	827.904	2	82.66	117100
Q4QBZ6	R.FPGQLNSDLR.K	N	62.22	1145.58	10	2.9	573.8	2	53.36	2130100
Q4QBZ6	K.NSSYFIEWIPN(+.98)NIK.S	N	61.61	1724.84	14	3.7	863.431	2	105.56	155540
Q4QBZ6	H.SLGGGTGSGMGTLLISK.L	N	61.1	1534.8	17	3.1	768.411	2	70.54	205660
Q4QBZ6	R.YLTASALFR.G	N	60.5	1040.57	9	3.1	521.292	2	72.49	9594800
Q4QBZ6	R.IM(+15.99)M(+15.99)TFSVIPSPR.V	N	59.78	1409.7	12	0.8	705.86	2	67.73	0
Q4QBZ6	K.EVDEQMLNVQ(+.98)NK.N	N	57.94	1446.67	12	1.9	724.342	2	51.6	2199000
Q4QBZ6	R.KLAVNLVPFPR.L	N	57.62	1252.77	11	1.9	627.391	2	68.54	492950
Q4QBZ6	K.EVDEQM(+15.99)LNVQNK.N	N	56.49	1461.68	12	-0.1	731.846	2	33.41	1029200
Q4QBZ6	R.RVGEQFTGMFR.R	N	56.27	1326.65	11	3.2	443.226	3	56.27	580220
Q4QBZ6	R.EIVSCQAGQC(-1.01)GNQIGSK.F	N	55.17	1719.78	17	-11.9	860.887	2	42.2	441030
Q4QBZ6	K.LAVNLVPFPR.L	N	55.08	1124.67	10	4.1	563.345	2	84.94	7322300
Q4QBZ6	R.VSDTVVEPYNTTLSVH.Q	N	53.17	1759.86	16	2.6	880.941	2	67.36	126840
Q4QBZ6	K.EVDE(+14.02)QMLNVQNK.N	N	53.15	1459.7	12	2.7	730.858	2	57.27	174690
Q4QBZ6	R.RVGEQFT(-18.01)GMFR.R	N	52.33	1308.64	11	3.1	437.222	3	56.19	71221
Q4QBZ6	H.SLGGGTGSGM(+15.99)GTLLISK.L	N	51.39	1550.8	17	2.5	776.408	2	53.54	44600
Q4QBZ6	R.LHFFMMGFAPLTSR.G	N	51.19	1653.82	14	3.4	552.281	3	102.46	557380
Q4QBZ6	K.LAVN(+.98)LVPFPR.L	N	50.37	1125.65	10	3.1	563.836	2	89.07	772570
Q4QBZ6	R.LHFFMM(+15.99)GFAPLTSR.G	N	49.84	1669.81	14	1.5	557.612	3	91.45	444670
Q4QBZ6	K.SSIC(+57.02)DIPPK.G	N	48.39	1015.5	9	4	508.76	2	34.87	0
Q4QBZ6	K.NMMQ(+.98)AADPR.H	N	47.75	1033.43	9	1.7	517.724	2	32.57	206940
Q4QBZ6	R.LHFFM(+15.99)MGFAPLTSR.G	N	47.28	1669.81	14	2.7	557.612	3	92.75	188730
Q4QBZ6	K.EVDEQM(+15.99)LNVQ(+.98)NK.N	N	44.04	1462.66	12	0.8	732.338	2	36.15	314510
Q4QBZ6	R.EIVS(-2.02)CQAGQCGNQIGSK.F	N	43.76	1718.77	17	1.4	860.394	2	39.31	920430
Q4QBZ6	K.NMM(+15.99)QAADPR.H	N	42.02	1048.44	9	1.8	525.23	2	16.24	1362400
Q4QBZ6	R.YLT(-18.01)ASALFR.G	N	41.76	1022.55	9	2.2	512.286	2	72.42	0
Q4QBZ6	K.NM(+15.99)MQAADPR.H	N	41.62	1048.44	9	2.3	525.23	2	17.51	521590
Q4QBZ6	K.NSSYFIE(+14.02)WIPNNIK.S	N	39.18	1737.87	14	3.5	869.947	2	105.14	0
Q4QBZ6	K.N(+.98)MMQAADPR.H	N	37.85	1033.43	9	2	517.724	2	36.69	108150
Q4QBZ6	K.LREEYPDR.I	N	37.52	1076.53	8	2.6	539.271	2	17.31	2330800
Q4QBZ6	K.E(-18.01)VDEQMLNVQNK.N	N	36.8	1427.67	12	2.2	714.845	2	70.45	158420
Q4QBZ6	K.EVDEQ(+.98)MLNVQ(+.98)NK.N	N	34.74	1447.65	12	16.2	724.844	2	54.69	0
Q4QBZ6	K.NMMQAADPR.H	N	34.08	1032.45	9	1.4	517.232	2	30.53	1015000
Q4QBZ6	K.NMM(+15.99)Q(+.98)AADPR.H	N	32.89	1049.43	9	1.4	525.721	2	18.09	38957
Q4QBZ6	R.RVGEQFTGM(+15.99)FR.R	N	32.2	1342.65	11	0.3	448.556	3	41.94	185460
Q4QBZ6	R.FPGE(sub Q)LNSDLR.K	N	30.65	1146.57	10	2.4	574.292	2	56.33	103520
Q4QBZ6	R.EIVSC(-20.03)QAGQCGNQIGSK.F	N	29.15	1700.76	17	1.2	851.389	2	60.37	60412
Q4QBZ6	K.NM(+15.99)M(+15.99)QAADPR.H	N	27.91	1064.44	9	2.7	533.228	2	9.67	10030
Q4QDF2	R.IDAENPSVITILEPAR.G	Y	77.97	1736.93	16	1.9	869.474	2	91.05	213130
Q4QDF2	R.LHEEELATQAER.F	Y	77.34	1424.69	12	3.5	713.355	2	29.11	23907
Q4QDF2	R.VEVSYYEIYNEK.V	Y	75.18	1534.72	12	3.2	768.369	2	68.63	107940
Q4QDF2	R.AQSLVTGQPVMNSVR.R	Y	74.62	1585.82	15	2.3	793.921	2	54.52	124510
Q4QDF2	R.SEFYESPATTK.A	Y	72.39	1258.57	11	0.8	630.294	2	38.33	227560
Q4QDF2	K.TFTMLGYAPSTSDIR.A	Y	68.81	1658.8	15	3.4	830.409	2	84.45	130340
Q4QDF2	R.SKLNLVDLAGSER.T	Y	65.59	1400.76	13	1.4	701.389	2	56.2	232890
Q4QDF2	K.GAVQQQQLLDR.H	Y	62.79	1254.67	11	1.6	628.342	2	36.77	129010
Q4QDF2	K.RLHEEELATQAER.F	Y	53.71	1580.79	13	1.6	527.938	3	24.51	105160
Q4QDF2	R.ALTTEVSLHR.R	Y	52.3	1125.61	10	1.2	563.815	2	34.92	93825
Q4QDF2	R.LQNQLENER.L	Y	50.37	1142.57	9	2.6	572.293	2	23.68	190690
Q4QDF2	R.TGAAGAEGNEFHDGVK.I	Y	49.66	1558.7	16	1.9	520.575	3	25.06	378210
Q4QDF2	R.AQSLVTGQPVM(+15.99)NSVR.R	Y	49.45	1601.82	15	2.3	801.919	2	40.92	30058
Q4QDF2	R.MRDEYQQEIER.L	Y	48.91	1495.67	11	-0.5	499.565	3	31.07	56976
Q4QDF2	K.SSALEADLHK.M	Y	43.24	1069.54	10	3.1	535.779	2	25.98	139360
Q4QDF2	R.SHEISEMER.R	Y	42.59	1116.49	9	3.3	559.253	2	17.87	50683
Q4QDF2	K.GGGFSIPYR.E	Y	41.33	952.477	9	3	477.247	2	57.52	235670
Q4QDF2	R.GVTIEPESLK.A	Y	38.56	1071.58	10	2	536.799	2	46.6	278770
Q4QDF2	R.DAVAQLEGR.L	Y	38.47	957.488	9	3.7	479.753	2	42.46	79153
Q4QDF2	R.LEGDIGDR.H	Y	37.27	873.419	8	5.8	437.719	2	22.53	75032
Q4QDF2	K.MVSKEEDVGR.V	Y	33.84	1148.55	10	0.7	575.283	2	12.73	22141
Q4QDF2	R.ARLEGDIGDR.H	Y	33.73	1100.56	10	6.1	551.289	2	21.41	31747
Q4QDF2	R.GFRPLSTHIFNR.C	Y	32.78	1443.77	12	2.3	482.266	3	50.17	123310
Q4QDF2	R.EQVVDLEQR.L	Y	28.69	1114.56	9	2.7	558.29	2	39.14	200350
Q4QDF2	R.ALVYDKDYMNFR.Q	Y	27.77	1533.73	12	9.2	512.255	3	64.49	37822
Q4QDF2	K.DGTESEQSDIR.N	Y	23.41	1235.53	11	1.7	618.772	2	18.79	33404
Q4QGC5	R.IHFVLTSYAPVVSAEK.A	Y	81.18	1759.95	16	3	880.985	2	78.37	7841300
Q4QGC5	R.AVC(+57.02)M(+15.99)IANSTAIAEVFAR.I	Y	78.31	1838.9	17	-0.1	920.458	2	90.18	142670
Q4QGC5	R.LIGQVVSSLTASLR.F	Y	74.29	1442.85	14	2.7	722.432	2	100.36	656190
Q4QGC5	R.LIGQ(+.98)VVSSLTASLR.F	Y	73.85	1443.83	14	3.9	722.925	2	104.65	35666
Q4QGC5	R.C(+57.02)IFLDLEPTVVDEVR.T	Y	70.51	1803.91	15	1.5	902.962	2	105.61	23067
Q4QGC5	K.DVNAAIATIKT(+57.02)K.R	Y	59.5	1300.74	12	2.3	651.376	2	45.84	53640
Q4QGC5	R.TIQFVDW(+31.99)C(+57.02)PTGFK.C	Y	59.27	1629.75	13	-8.5	815.875	2	100.35	146800
Q4QGC5	R.QLFNPEQLVSGK.E	Y	59.15	1358.72	12	3.2	680.369	2	82.44	2326600
Q4QGC5	K.DVNAAIATIK.T	Y	57.53	1014.57	10	3.6	508.295	2	53.89	6597200
Q4QGC5	R.IHFVLTSYAPVVSAEK(+14.02).A	Y	56.46	1773.97	16	5	592.332	3	83.6	232900
Q4QGC5	K.DVN(+.98)AAIATIK.T	Y	55.2	1015.55	10	3.1	508.786	2	57.7	624350
Q4QGC5	R.Q(-17.03)LFNPEQLVSGK.E	Y	52.43	1341.69	12	1.9	671.855	2	109.3	1007400
Q4QGC5	K.EIVDLALDR.I	Y	52	1042.57	9	3.5	522.292	2	67.36	4332700
Q4QGC5	F.HAVGGGTGSGLGALLLER.L	Y	51.89	1663.9	18	6.8	555.644	3	70.19	0
Q4QGC5	R.IDHKFDLM(+15.99)YSK.R	Y	48.94	1411.68	11	1.4	471.568	3	36.85	582470
Q4QGC5	K.FDLMYSKR.A	Y	47.48	1058.52	8	3.4	530.27	2	43.88	172800
Q4QGC5	K.EDAANNYAR.G	Y	47.07	1022.44	9	2.7	512.23	2	13.86	264260
Q4QGC5	R.SLDIERPSYTNVNR.L	Y	46.78	1662.83	14	3.6	832.427	2	48.04	6354300
Q4QGC5	K.E(-18.01)IVDLALDR.I	Y	45.55	1024.56	9	2.8	513.286	2	98	95938
Q4QGC5	R.LSVDYGKK.S	Y	44.19	908.497	8	3.1	455.257	2	18.86	1506900
Q4QGC5	K.C(+57.02)GINY(+31.99)QPPTVVPGGDLAK.V	Y	42.73	1916.93	18	-7.3	959.465	2	74.97	164360
Q4QGC5	K.ED(-18.01)AANNYAR.G	Y	41.7	1004.43	9	1.7	503.224	2	28	54972
Q4QGC5	R.IDHKFDLMYSK.R	Y	41.25	1395.69	11	2.4	466.237	3	44.39	2729000
Q4QGC5	R.SLDIERPSYTNVN(+.98)R.L	Y	40.67	1663.82	14	0.9	555.613	3	50.35	759940
Q4QGC5	R.EDLAALEK.D	Y	39.53	887.46	8	2.5	444.738	2	39.51	586710
Q4QGC5	R.Q(+.98)LFNPEQLVSGK.E	Y	38.23	1359.7	12	3.2	680.861	2	86.4	781850
Q4QGC5	K.FDLM(+15.99)YSK.R	Y	35.84	918.416	7	2.4	460.216	2	47.04	258460
Q4QGC5	G.GTGSGLGALLLER.L	Y	35.14	1242.69	13	1.1	622.355	2	81.66	68105
Q4QGC5	G.TGSGLGALLLER.L	Y	35	1185.67	12	4.1	593.846	2	81.12	70220
Q4QGC5	R.RSLDIERPSYTNVNR.L	Y	34.44	1818.93	15	1	455.741	4	39.23	1179500
Q4QGC5	K.C(+39.99)GINYQPPTVVPGGDLAK.V	Y	33.42	1867.91	18	1.8	934.966	2	97.26	85261
Q4QGC5	R.QLFNPE(+14.02)QLVSGK.E	Y	31.53	1372.73	12	2.8	687.377	2	89.63	42945
Q4QGC5	R.SLDIERPSYTN(+.98)VNR.L	Y	30.85	1663.82	14	2	555.614	3	51.27	500290
Q4QGC5	K.EIVD(-18.01)LALDR.I	Y	26.56	1024.56	9	3.5	513.287	2	67.36	48479
Q4QGC5	G.GGTGSGLGALLLER.L	Y	25.3	1299.71	14	2.9	650.866	2	81.88	78517
Q4QGC5	R.C(+39.99)IFLDLEPTVVDEVR.T	Y	24.31	1786.88	15	5.7	894.453	2	124.78	14856
Q4QGC5	R.SLDIER(+14.02)PSYTNVNR.L	Y	24.17	1676.85	14	2.7	559.958	3	51.52	271130
Q4Q0P7	R.LVGVNSVAADSTPELLK.V	Y	85.13	1711.94	17	2.2	856.977	2	77.98	453690
Q4Q0P7	R.HGGSIQTSADSLK.L	Y	79.11	1299.64	13	2	650.83	2	21.21	188270
Q4Q0P7	R.LYTLYGSEAEGAHR.G	Y	73.8	1565.75	14	2.6	783.883	2	44.39	294640
Q4Q0P7	R.FAEDIISSFK.T	Y	67.59	1155.58	10	3.5	578.8	2	81.56	459890
Q4Q0P7	R.HGGSIQ(+.98)TSADSLK.L	Y	66.56	1300.63	13	2.9	651.322	2	24.43	22627
Q4Q0P7	R.VEAFNVASPDEQR.R	Y	66.4	1460.69	13	2.7	731.354	2	49.57	62339
Q4Q0P7	K.EFQQMQASLDAAAK.R	Y	65.18	1536.72	14	1.3	769.37	2	60.51	74129
Q4Q0P7	K.TMNEVTESHQQVK.L	Y	63.46	1529.71	13	1.3	765.865	2	18.01	19299
Q4Q0P7	R.LVGVN(+.98)SVAADSTPELLK.V	Y	56.96	1712.92	17	-4.1	857.463	2	81.98	162700
Q4Q0P7	K.YMEEDAKTER.V	Y	53.34	1270.55	10	2	636.284	2	15.15	34893
Q4Q0P7	K.EISETQC(+57.02)EIR.R	Y	51.59	1263.58	10	3.8	632.798	2	30.46	0
Q4Q0P7	K.VRAEAVEAMLKK.Q	Y	44.04	1343.76	12	2.5	448.928	3	40.81	70976
Q4Q0P7	R.EDINTLQFSVK.V	Y	43.47	1292.66	11	0.2	647.338	2	68	51830
Q4Q0P7	R.LADEVKDLQVEER.K	Y	42.09	1542.79	13	4.1	515.272	3	47.69	0
Q4Q0P7	R.LLISGSDEK.K	Y	40.71	960.513	9	0.9	481.264	2	31.21	0
Q4Q0P7	R.GILQWDGK.N	Y	38.48	915.481	8	4.4	458.75	2	60.72	71159
Q4Q0P7	K.ANTAIYEER.L	Y	38.41	1065.51	9	16.4	533.77	2	27.53	0
Q4Q0P7	R.VEAFNVASPDEQRR.L	Y	32.46	1616.79	14	0.5	539.938	3	39.75	357500
Q4Q0P7	R.RLLISGSDEK.K	Y	28.04	1116.61	10	1.3	559.315	2	23.04	61386
Q4Q0P7	R.NSTHTVSFR.F	Y	25.81	1047.51	9	2.9	524.764	2	15.66	103900
Q4Q0P7	K.LLSTPSGPR.L	Y	25.63	926.519	9	-0.6	464.266	2	30.09	289280
Q4Q555	R.ATAGQTVYATGLPAR.S	Y	77.86	1475.77	15	2	738.895	2	47.87	368440
Q4Q555	R.NNSVGFVSGALPR.T	Y	72.97	1316.68	13	3.9	659.352	2	61.44	0
Q4Q555	R.TFTQAIEYEQLR.L	Y	72.68	1497.75	12	2.2	749.882	2	69.74	264350
Q4Q555	R.EGTASSQLVLLDGDR.H	Y	72.31	1559.78	15	2.6	780.899	2	66.9	89377
Q4Q555	K.ASSVQDGLGVLLR.T	Y	66.75	1313.73	13	3	657.874	2	81.56	222840
Q4Q555	R.TVEDGFVPVQR.A	Y	64.52	1245.64	11	2.9	623.827	2	52.11	257900
Q4Q555	R.STMAAGPLVGEMVR.G	Y	62.35	1417.71	14	2.2	709.862	2	70.36	145580
Q4Q555	R.GAM(+15.99)LGEEPIAATTLIR.A	Y	61.94	1657.87	16	0.3	829.943	2	78.81	138170
Q4Q555	K.SHVLTIITGGAELQPTSR.Q	Y	59.87	1879.02	18	0.8	627.347	3	66.44	188490
Q4Q555	K.TSLVELLLHER.S	Y	57.96	1308.74	11	3.1	437.255	3	95.22	190350
Q4Q555	R.ADDLVIAVASLQR.V	Y	47.82	1369.76	13	2	685.887	2	89.44	0
Q4Q555	R.SPLSALQEAMR.Y	Y	45.4	1201.61	11	2.2	601.815	2	81.72	0
Q4Q555	K.YAAAYPR.I	Y	43.84	810.402	7	2.6	406.209	2	24.55	88413
Q4Q555	R.HAIVNEQLPIVLVITK.V	Y	41.93	1786.07	16	4.9	596.367	3	89.47	41702
Q4Q555	R.INAAALATK.L	Y	35.06	871.513	9	2.4	436.765	2	30.53	139370
Q4Q555	R.MLTHGQAFPLFR.F	Y	33.21	1416.73	12	3.6	473.253	3	66.72	116340
Q4Q555	K.YGTSALCS(+57.02)MR.D	Y	31.35	1144.5	10	4.4	573.26	2	42.54	35209
Q4Q555	K.YGTSALC(+57.02)SMR.D	Y	29.4	1144.5	10	4.4	573.26	2	42.54	35209
Q4Q555	R.D(+42.01)AAAAAAEGK(+42.01).E	Y	22.56	957.44	10	-4.6	479.725	2	19.6	69023
Q4Q9R8	K.VFVIGEEVAQYQGAYK.V	Y	86.13	1799.91	16	2	900.964	2	86.74	1688900
Q4Q9R8	K.VFVIGEEVAQYQ(+.98)GAYK.V	Y	81.4	1800.89	16	2.4	901.456	2	93.9	126310
Q4Q9R8	K.VFVIGEEVAQ(+.98)YQGAYK.V	Y	81.05	1800.89	16	1.7	901.455	2	89.07	121110
Q4Q9R8	K.DIEM(+15.99)ASQPQVADVMAAAK.R	Y	77.38	1889.89	18	0.9	945.951	2	74.54	246350
Q4Q9R8	R.DAIHSALDEELAREEK.V	Y	76.56	1824.89	16	3.2	913.453	2	63.26	4087700
Q4Q9R8	R.DAIHSALDEELAR.E	Y	74.02	1438.71	13	2.9	720.362	2	66.05	1280200
Q4Q9R8	K.LAAEGVQAEVINLR.S	Y	72.14	1481.82	14	3.9	741.92	2	72.18	3706400
Q4Q9R8	K.DIEMASQPQVADVMAAAK.R	Y	69.82	1873.89	18	-0.5	937.952	2	85.04	914480
Q4Q9R8	K.LAAEGVQAEVIN(+.98)LR.S	Y	69.81	1482.8	14	1.4	742.41	2	74.46	91592
Q4Q9R8	K.LAAEGVQ(+.98)AEVINLR.S	Y	67.9	1482.8	14	2.9	742.412	2	81.88	385940
Q4Q9R8	K.SLYMSGGQMK.C	Y	67.44	1100.5	10	3.7	551.259	2	37.22	766050
Q4Q9R8	K.DIEM(+15.99)ASQPQVADVM(+15.99)AAAK.R	Y	61.96	1905.88	18	2.7	953.95	2	56.27	161310
Q4Q9R8	R.EGKDITLIGFSR.G	Y	57.64	1334.72	12	2	668.368	2	60.13	2547800
Q4Q9R8	K.SLYMSGGQM(+15.99)K.C	Y	55.03	1116.49	10	1.4	559.255	2	25.31	155590
Q4Q9R8	K.DITLIGFSR.G	Y	53.6	1020.56	9	2.8	511.289	2	85.27	1136100
Q4Q9R8	K.DIEMASQPQVADVM(+15.99)AAAK.R	Y	53.17	1889.89	18	1	945.951	2	66.25	73387
Q4Q9R8	R.DAIHSALDEE(+14.02)LAR.E	Y	51.99	1452.72	13	1	727.368	2	81.97	154590
Q4Q9R8	R.VSC(+71.04)ADC(+57.02)PTPYSK.D	Y	51.72	1397.6	12	1	699.806	2	29.83	91945
Q4Q9R8	R.HTILSSIK.K	Y	49.6	897.528	8	2.4	449.772	2	25.99	0
Q4Q9R8	K.VIAPYNC(+57.02)EDAR.G	Y	48.94	1306.6	11	1.7	654.307	2	36.15	1164800
Q4Q9R8	K.SLYM(+15.99)SGGQMK.C	Y	48.39	1116.49	10	3	559.256	2	26.68	175640
Q4Q9R8	K.SLYM(+15.99)SGGQM(+15.99)K.C	Y	47.73	1132.49	10	1.5	567.253	2	16.93	156740
Q4Q9R8	K.VIAPYNC(+71.04)EDAR.G	Y	41.66	1320.61	11	2.3	661.315	2	38.11	144510
Q4Q9R8	K.NFVIPFGK.A	Y	38.17	920.512	8	0.8	461.264	2	76.05	396940
Q4Q9R8	K.VIAPYNC(+58.01)EDAR.G	Y	31.35	1307.58	11	2.9	654.8	2	39.63	37042
Q4Q9R8	R.GVDLC(+57.02)LK.A	Y	27.62	803.421	7	3.5	402.719	2	42.62	354110
Q4Q9R8	K.VFVIGE(+53.92)EVAQYQGAYK.V	Y	26.73	1853.83	16	0.5	618.95	3	86.6	0
Q4Q9R8	C.ATTNMTVR.D	Y	24.3	892.444	8	2.7	447.23	2	14.73	482180
Q4QIQ9	K.TGDAYSFVSSADNSK.T	Y	79.47	1547.67	15	2.6	774.846	2	53.07	827230
Q4QIQ9	R.VPSIMTTC(+57.02)VYGGTPK.G	Y	76.8	1609.78	15	0.7	805.9	2	65.51	305030
Q4QIQ9	K.TGDAYSFVSSADN(+.98)SK.T	Y	74.19	1548.66	15	2.4	775.338	2	55.22	39005
Q4QIQ9	R.LIDLLETNC(+57.02)TNLLR.V	Y	73.83	1686.9	14	-3.9	844.453	2	99	0
Q4QIQ9	R.VTYLTLDEADR.M	Y	71.81	1294.64	11	3	648.33	2	61.92	1104600
Q4QIQ9	R.AILVATDVAAR.G	Y	63.9	1098.64	11	2.8	550.329	2	50.78	1678600
Q4QIQ9	R.Q(-17.03)TVLAIHGDK.L	Y	53.98	1063.57	10	3.5	532.792	2	44.48	197920
Q4QIQ9	R.M(+15.99)LDM(+15.99)GFEDQIR.K	Y	53.53	1385.6	11	0.2	693.805	2	56.33	39568
Q4QIQ9	M.S(+42.01)DYGDAQHNGGDSGAR.G	Y	51.82	1647.65	16	4.1	824.836	2	21.24	7738.3
Q4QIQ9	R.MLDMGFEDQIR.K	Y	50.78	1353.61	11	2.1	677.812	2	80.3	24323
Q4QIQ9	R.SEEEIATWLR.E	Y	49.8	1232.6	10	1.6	617.31	2	76.98	637000
Q4QIQ9	R.VPSIM(+15.99)TTC(+57.02)VYGGTPK.G	Y	48.03	1625.78	15	0.7	813.898	2	53.82	67503
Q4QIQ9	R.Q(-17.03)TVLAIHGDKLQSSR.D	Y	47.09	1634.87	15	0.8	545.966	3	48.49	183190
Q4QIQ9	R.QTVLAIHGDK.L	Y	45.46	1080.59	10	2.2	541.305	2	23.96	52878
Q4QIQ9	R.ENSITIYGDR.V	Y	44.81	1166.56	10	2.9	584.287	2	44.3	152370
Q4QIQ9	R.HGGLGSNLHR.I	Y	43.28	1046.54	10	2.5	524.277	2	10.75	8573.8
Q4QIQ9	R.Q(-17.03)TVLAIHGDKLQ(+.98)SSR.D	Y	41.35	1635.86	15	5.9	546.297	3	51.95	35609
Q4QIQ9	R.IDWDAVQK.V	Y	40.2	973.487	8	3.1	487.752	2	51.69	192120
Q4QIQ9	R.DLIDLLLR.A	Y	39.87	969.586	8	3.6	485.802	2	114.75	44680
Q4QIQ9	K.SC(+57.02)DILQDR.L	Y	38.81	1005.46	8	4.2	503.737	2	34.78	0
Q4QIQ9	R.NLAASFQK.D	N	26.01	877.466	8	0.9	439.74	2	32.58	383150
Q4QIQ9	R.DGGYGGGYGGGR(+28.03)GGDR.Y	Y	24.27	1484.64	16	2.2	495.888	3	22.3	299760
Q4QDQ1	K.VDGMDVLAVQEGTR.Y	Y	83.66	1488.72	14	3	745.372	2	69.02	2907000
Q4QDQ1	R.EFMATEGIMTEDEMSK.M	Y	81.28	1847.76	16	4.1	924.892	2	78.47	89306
Q4QDQ1	K.VDGMDVLAVQ(+.98)EGTR.Y	Y	73.45	1489.71	14	0.6	745.862	2	76.13	129990
Q4QDQ1	R.GGKPEDVFAEMFGR.Q	Y	70.1	1538.72	14	3.1	770.369	2	89.84	2323900
Q4QDQ1	K.VDGM(+15.99)DVLAVQEGTR.Y	Y	67.7	1504.72	14	1.9	753.368	2	52.8	727910
Q4QDQ1	K.GPIVMELDC(+57.02)YR.Y	Y	66.78	1351.63	11	2	676.822	2	75.77	525170
Q4QDQ1	R.MESLC(+57.02)DQSYK.L	Y	61.04	1259.52	10	1.3	630.766	2	36.6	187980
Q4QDQ1	K.QS(-18.01)LALMFR.I	Y	58.09	946.506	8	3.5	474.262	2	70.35	47041
Q4QDQ1	K.GPIVMELDC(+57.02)Y(+31.99)R.Y	Y	55.85	1383.62	11	-9.9	692.809	2	78.7	261630
Q4QDQ1	R.GGKPEDVFAEM(+15.99)FGR.Q	Y	53.95	1554.71	14	3.7	519.247	3	62.23	803700
Q4QDQ1	R.YM(+15.99)GHSMSDPDNQYR.T	Y	52.82	1715.67	14	2.1	572.897	3	25.64	180960
Q4QDQ1	R.GSYQAEFYR.R	Y	52.55	1119.5	9	2.9	560.758	2	44.75	3938100
Q4QDQ1	R.YMGHSMSDPDNQ(+.98)YR.T	Y	50.95	1700.66	14	2.7	567.894	3	34.56	143150
Q4QDQ1	R.RMESLC(+57.02)DQSYK.L	Y	48.83	1415.62	11	2.2	708.817	2	28	65403
Q4QDQ1	R.YMGHSM(+15.99)SDPDNQYR.T	Y	46.72	1715.67	14	3.1	572.898	3	23.15	263750
Q4QDQ1	R.GSYQ(+.98)AEFYR.R	Y	45.11	1120.48	9	3	561.25	2	49.05	339220
Q4QDQ1	K.QSLALMFR.I	Y	42.54	964.516	8	3.8	483.267	2	70.35	805470
Q4QDQ1	R.DHGWYISR.G	Y	40.97	1032.48	8	1.9	517.247	2	41.32	1311700
Q4QDQ1	R.RGDYIPGIK.V	Y	40.65	1017.56	9	2.6	509.789	2	35.74	3071300
Q4QDQ1	R.YMGHSMSDPDNQYR.T	Y	37.97	1699.67	14	0.7	567.565	3	32.83	961180
Q4QDQ1	K.Q(+.98)SLALMFR.I	Y	36.12	965.5	8	2.4	483.759	2	74.97	50842
Q4QDQ1	K.EVDQDLQK.A	Y	31.73	973.472	8	3.2	487.745	2	16.55	702640
Q4QDQ1	R.GSYQAE(+14.02)FYR.R	Y	31.61	1133.51	9	4.2	567.767	2	51.44	111600
Q4QDQ1	K.Q(-17.03)SLALMFR.I	Y	31.2	947.49	8	3.3	474.754	2	105.47	38917
Q4QDQ1	K.QSLALM(+15.99)FR.I	Y	29.29	980.511	8	4.5	491.265	2	66.44	268740
Q4QDQ1	H.SMSDPDNQYR.T	Y	28.89	1211.49	10	3.3	606.753	2	24.88	17525
Q4QDQ1	R.GDYIPGIK.V	Y	27.47	861.46	8	5.5	431.739	2	48.86	267670
Q4QDQ1	K.KEVDQDLQ(+.98)K.A	Y	27.23	1102.55	9	2.1	552.284	2	12.73	36996
Q4QDQ1	R.T(+57.02)CQGTVYHKP	Y	25.59	1189.56	10	4	595.787	2	11.77	81589
Q4QDQ1	K.GGSMHMYR.V	Y	24.92	937.39	8	2.4	469.703	2	13.31	102650
Q4QDQ1	K.KE(+14.02)VDQDLQK.A	Y	23.49	1115.58	9	-3.1	558.797	2	13.58	0
E9AFD4	K.VTPILVATDVASR.G	Y	80.81	1340.77	13	3.4	671.393	2	69.03	3121400
E9AFD4	R.DGAVEGGDVNTFR.D	Y	76.16	1335.61	13	1.4	668.811	2	44.56	43126
E9AFD4	R.NYDSGYGGGGYR.R	Y	74.19	1264.51	12	0.6	633.263	2	32.76	212000
E9AFD4	R.FEQDILVAC(+57.02)PGR.L	Y	67.25	1403.69	12	9.8	702.857	2	64.52	0
E9AFD4	K.GIATAFYNR.N	Y	62.48	1011.51	9	1.8	506.765	2	50.77	625450
E9AFD4	R.EGISSTTIHGDR.R	Y	61.55	1271.61	12	4.5	636.815	2	21.93	19426
E9AFD4	R.KSYPIALVLAPTR.E	Y	49.17	1427.85	13	-0.2	714.932	2	67.36	166270
E9AFD4	R.YTDMPTVDDR.Q	Y	48.41	1211.51	10	2.2	606.765	2	41.84	580470
E9AFD4	K.SYPIALVLAPTR.E	Y	47.41	1299.76	12	3	650.887	2	87.76	569310
E9AFD4	R.EAASEPWNR.E	Y	46.57	1058.48	9	0.1	530.246	2	34.16	108420
E9AFD4	R.LRDM(+15.99)FNEEYLSFSAIK.F	Y	45.53	1977.95	16	-0.7	660.324	3	83.12	55276
E9AFD4	R.EAALEDFKQK.V	Y	44.78	1177.6	10	2.3	589.808	2	29.61	106690
E9AFD4	K.YYLLTVGR.V	Y	43.1	983.544	8	3.6	492.781	2	66.14	506160
E9AFD4	R.EAALEDFK.Q	Y	38.21	921.444	8	0.9	461.73	2	42.04	245790
E9AFD4	P.ILVATDVASR.G	Y	38.17	1043.6	10	2.1	522.807	2	45.91	105880
E9AFD4	R.R(+28.03)GGGVDDGGF	Y	35.36	963.441	10	0	482.728	2	31.85	23180
E9AFD4	R.YTDM(+15.99)PTVDDR.Q	Y	26.97	1227.51	10	1.9	614.762	2	27.5	181070
E9AFD4	R.LALDLHK.Y	Y	22.42	808.481	7	0.6	405.248	2	32.66	115020
Q4Q1N7	R.IESEASVEAATVR.A	Y	77.44	1360.68	13	0.6	681.349	2	41.75	535400
Q4Q1N7	R.VLLHAESSGLAIVSSGK.S	Y	77.02	1666.93	17	4.5	834.474	2	58.37	326370
Q4Q1N7	R.AVFDVNPATGQPNGLLR.F	Y	75.35	1767.93	17	0.6	884.971	2	80.7	52553
Q4Q1N7	R.TAVDPTTGIAQPVR.D	Y	72.84	1424.76	14	1.9	713.39	2	47.13	745590
Q4Q1N7	R.VVAALGPETIAEIAR.A	Y	69.25	1508.86	15	-1.4	755.434	2	89.19	350560
Q4Q1N7	K.GVVLSAEEGLHVQPTK.T	Y	67.3	1662.89	16	2	832.456	2	54.35	342080
Q4Q1N7	K.STAM(+15.99)AEALSSASR.I	Y	67.25	1296.6	13	1.9	649.307	2	27.41	90217
Q4Q1N7	K.VAAMTLAYEK.A	Y	67.23	1095.56	10	3.5	548.791	2	48.04	243730
Q4Q1N7	R.RPYLLSEGDGLYVR.N	Y	63.38	1636.86	14	4.7	546.629	3	66.19	0
Q4Q1N7	R.SVTQLYNYK.T	Y	56.31	1114.57	9	2.9	558.292	2	45.31	468980
Q4Q1N7	R.VEEHIEEEVMAYTVER.G	Y	55.93	1961.9	16	4.2	654.978	3	80.6	39040
Q4Q1N7	K.ELLLYNTM(+15.99)NEM(+15.99)QNK.K	Y	35.01	1771.81	14	1.6	886.915	2	55.39	26990
Q4Q1N7	R.IVFGPDR.V	Y	22.59	802.434	7	1.3	402.225	2	39.31	347480
Q4QC52	K.MESQSADVGEVFR.Y	Y	77.78	1453.65	13	1.4	727.834	2	56.27	266600
Q4QC52	R.VDGLDALAVYHTVR.K	Y	67.05	1527.8	14	-1.4	764.908	2	74.19	798370
Q4QC52	R.LPAGTLLSTIPEAR.I	Y	66.2	1437.82	14	3.1	719.919	2	80.92	140060
Q4QC52	R.YHAEDEMSVITR.E	Y	65.81	1449.66	12	1.4	725.836	2	44.65	295650
Q4QC52	R.LSHHSTSDDSTAYR.S	Y	65.41	1575.69	14	1.8	526.239	3	9.75	550210
Q4QC52	R.AVGYGIPAAR.V	Y	64.88	973.534	10	3.2	487.776	2	42.21	576600
Q4QC52	R.AAAATPSTVNEAGK.M	Y	64.59	1286.65	14	2.3	644.332	2	19.46	396330
Q4QC52	R.RLPAGTLLSTIPEAR.I	Y	51.79	1593.92	15	3.5	532.316	3	68.32	406560
Q4QC52	K.M(+15.99)ESQSADVGEVFR.Y	Y	47.19	1469.65	13	7.3	735.835	2	51.25	0
Q4QC52	R.VFVEDKADSR.A	Y	45.14	1164.58	10	2.5	583.297	2	19.8	23236
Q4QC52	R.TRSEVLSELR.R	Y	42.2	1188.65	10	2.3	595.332	2	35.03	80283
Q4QC52	K.VWNLDFK.D	Y	42.18	920.476	7	-0.4	461.245	2	73.62	109350
Q4QC52	R.Q(-17.03)MPIHYGSK.R	Y	39.02	1042.49	9	3.8	522.255	2	45.91	157150
Q4QC52	K.IMLEAQR.Q	Y	37.21	859.459	7	1.8	430.737	2	30.79	423260
Q4QC52	R.TSLSDAIR.Q	Y	35.82	861.456	8	1.5	431.736	2	37.01	294970
Q4QC52	R.EAGILTYR.G	Y	35.81	921.492	8	2.4	461.754	2	45.6	1259400
Q4QC52	R.FEHFVTAR.G	Y	35.12	1005.5	8	7.7	503.763	2	29.36	430610
Q4QC52	R.TQLVEHYQAHR.S	Y	35.01	1380.69	11	1.6	461.238	3	17.4	319720
Q4QC52	R.SIYDQEKL	Y	30.72	994.497	8	1.7	498.257	2	46.75	306370
Q4QC52	R.LENQ(+.98)ALER.R	Y	23.59	972.488	8	2.5	487.252	2	24.64	13430
E9AE72	R.MPAAISYTSVPEK.S	Y	80.18	1392.7	13	2.8	697.357	2	56.02	1156100
E9AE72	K.LQLNEIAQAEAAAVR.D	Y	78.67	1595.86	15	2.4	798.941	2	84.2	317910
E9AE72	R.LLDNEGIVEIER.R	Y	75.32	1398.74	12	1.8	700.376	2	70.16	467100
E9AE72	K.VILAGVLVDEVER.H	Y	73.63	1410.81	13	3.4	706.414	2	93.25	224820
E9AE72	R.M(+15.99)PAAISYTSVPEK.S	Y	71.67	1408.69	13	-2.9	705.351	2	45.64	0
E9AE72	K.AALEAEKSELEMK.L	Y	71.53	1447.72	13	2.2	724.87	2	40.41	660540
E9AE72	R.SDGTVAVEATR.V	Y	66.26	1104.54	11	3.4	553.28	2	23.49	784500
E9AE72	K.LVEHIPISSEELLQVR.L	Y	64.25	1861.03	16	3.8	621.353	3	79.92	787380
E9AE72	R.ATGSVDGAVR.I	Y	52.66	931.472	10	1.8	466.744	2	14.42	283470
E9AE72	K.LC(+57.02)VAN(+.98)GGQSPR.G	Y	50.31	1158.55	11	3.6	580.282	2	25.52	107180
E9AE72	K.LC(+71.04)VAN(+.98)GGQSPR.G	Y	39.65	1172.56	11	0.5	587.288	2	25.77	47506
E9AE72	R.NAALPPNMTIWR.C	Y	33.16	1382.71	12	3.3	692.366	2	78.19	101470
E9AE72	K.LC(+71.04)VANGGQ(+.98)SPR.G	Y	32.17	1172.56	11	15.1	587.297	2	25.71	0
E9AE72	R.LPLAELR.M	Y	32	810.496	7	3.7	406.257	2	51.01	967240
E9AE72	K.SLAAFTHAK.I	Y	28.04	944.508	9	3.3	473.263	2	24.5	764030
E9AE72	K.RATGSVDGAVR.I	Y	23.63	1087.57	11	-16.6	544.785	2	10.6	17718
Q4Q4I6	K.GVVDSEDLPLNISR.E	Y	76.06	1512.78	14	1.2	757.397	2	76.22	467320
Q4Q4I6	R.YQSLTDPSVLGESPR.L	Y	74.18	1647.81	15	2.1	824.914	2	65.31	422800
Q4Q4I6	K.DVTKEEYAAFYK.A	Y	69.69	1462.7	12	2.7	732.358	2	54.88	231840
Q4Q4I6	K.AISNDWEDPAATK.H	Y	67.93	1416.65	13	4.2	709.336	2	51.94	303540
Q4Q4I6	K.TLTVEDN(+.98)GIGMTK.A	Y	66.56	1378.66	13	2.5	690.342	2	56.51	122240
Q4Q4I6	K.ADLVNNLGTIAR.S	Y	66.15	1255.69	12	2.3	628.853	2	65.31	565990
Q4Q4I6	K.TLTVEDNGIGMTK.A	Y	55.18	1377.68	13	-12.8	689.839	2	53.72	697820
Q4Q4I6	R.DSSMAQYMMSK.K	Y	53.69	1277.51	11	-0.3	639.762	2	59.61	71809
Q4Q4I6	K.LETSPFIEQAR.R	Y	49.14	1289.66	11	6.1	645.842	2	56.55	0
Q4Q4I6	K.TMKEVLGDKVEK.V	Y	45.99	1375.74	12	0.6	459.587	3	24.11	83398
Q4Q4I6	K.KLETSPFIEQAR.R	Y	45.63	1417.76	12	0.8	473.593	3	43.95	173820
Q4Q4I6	R.SIMFVPK.R	Y	43.12	820.452	7	2.2	411.234	2	52.89	198760
Q4Q4I6	K.TMELNPR.H	Y	43.02	859.422	7	2.9	430.72	2	26.51	96700
Q4Q4I6	K.KKLETSPFIEQAR.R	Y	36.44	1545.85	13	3.2	516.293	3	31.54	174060
Q4Q4I6	K.EGVHFEESEEEKQQR.E	Y	36.08	1859.83	15	1.9	620.951	3	23.79	67655
Q4Q4I6	K.LGIHEDTANR.K	Y	32.61	1124.56	10	1.8	563.287	2	17.89	68185
Q4Q4I6	K.KLETSPFIEQ(+.98)AR.R	Y	30.77	1418.74	12	3.8	473.923	3	46.9	21620
Q4Q4I6	K.EVLGDKVEK.V	Y	28.34	1015.55	9	1.4	508.785	2	16.77	86565
Q4Q4I6	K.TM(+15.99)ELNPR.H	Y	24.85	875.417	7	-2.7	438.715	2	23.04	0
Q4Q4I6	K.KTMELNPR.H	Y	22.78	987.517	8	3.1	494.767	2	15.28	46742
Q4Q4I0	K.GVVDSEDLPLNISR.E	Y	76.06	1512.78	14	1.2	757.397	2	76.22	467320
Q4Q4I0	R.YQSLTDPSVLGESPR.L	Y	74.18	1647.81	15	2.1	824.914	2	65.31	422800
Q4Q4I0	K.DVTKEEYAAFYK.A	Y	69.69	1462.7	12	2.7	732.358	2	54.88	231840
Q4Q4I0	K.AISNDWEDPAATK.H	Y	67.93	1416.65	13	4.2	709.336	2	51.94	303540
Q4Q4I0	K.TLTVEDN(+.98)GIGMTK.A	Y	66.56	1378.66	13	2.5	690.342	2	56.51	122240
Q4Q4I0	K.ADLVNNLGTIAR.S	Y	66.15	1255.69	12	2.3	628.853	2	65.31	565990
Q4Q4I0	K.TLTVEDNGIGMTK.A	Y	55.18	1377.68	13	-12.8	689.839	2	53.72	697820
Q4Q4I0	R.DSSMAQYMMSK.K	Y	53.69	1277.51	11	-0.3	639.762	2	59.61	71809
Q4Q4I0	K.LETSPFIEQAR.R	Y	49.14	1289.66	11	6.1	645.842	2	56.55	0
Q4Q4I0	K.TMKEVLGDKVEK.V	Y	45.99	1375.74	12	0.6	459.587	3	24.11	83398
Q4Q4I0	K.KLETSPFIEQAR.R	Y	45.63	1417.76	12	0.8	473.593	3	43.95	173820
Q4Q4I0	R.SIMFVPK.R	Y	43.12	820.452	7	2.2	411.234	2	52.89	198760
Q4Q4I0	K.TMELNPR.H	Y	43.02	859.422	7	2.9	430.72	2	26.51	96700
Q4Q4I0	K.KKLETSPFIEQAR.R	Y	36.44	1545.85	13	3.2	516.293	3	31.54	174060
Q4Q4I0	K.EGVHFEESEEEKQQR.E	Y	36.08	1859.83	15	1.9	620.951	3	23.79	67655
Q4Q4I0	K.LGIHEDTANR.K	Y	32.61	1124.56	10	1.8	563.287	2	17.89	68185
Q4Q4I0	K.KLETSPFIEQ(+.98)AR.R	Y	30.77	1418.74	12	3.8	473.923	3	46.9	21620
Q4Q4I0	K.EVLGDKVEK.V	Y	28.34	1015.55	9	1.4	508.785	2	16.77	86565
Q4Q4I0	K.TM(+15.99)ELNPR.H	Y	24.85	875.417	7	-2.7	438.715	2	23.04	0
Q4Q4I0	K.KTMELNPR.H	Y	22.78	987.517	8	3.1	494.767	2	15.28	46742
Q4Q1F5	K.DVAAAVASGTASSAAEVAAPAK.T	Y	80.38	1913.97	22	3.3	957.995	2	67.54	5981100
Q4Q1F5	K.SEETGEFEMTGR.V	Y	73.77	1371.56	12	1.3	686.789	2	43.95	1459700
Q4Q1F5	K.GTPPANPNFTDIPVTTMR.S	Y	71.65	1927.95	18	2.3	964.982	2	76.98	3636500
Q4Q1F5	K.SEETGEFEM(+15.99)TGR.V	Y	70.19	1387.56	12	0.9	694.786	2	30.2	284720
Q4Q1F5	K.DVAAAVASGTASSAAE(+14.02)VAAPAK.T	Y	68.13	1927.98	22	1.9	965.002	2	71.9	103510
Q4Q1F5	R.AEIVKSEETGEFEMTGR.V	Y	65.61	1911.89	17	2.5	638.305	3	50.44	679120
Q4Q1F5	F.LTITPIPMPALSPTMEK.G	Y	63.72	1838.99	17	3.4	920.505	2	101.83	1367000
Q4Q1F5	F.LTITPIPMPALSPTM(+15.99)EK.G	Y	63.6	1854.98	17	0	928.499	2	95.46	579610
Q4Q1F5	K.S(+14.02)EETGEFEMTGR.V	Y	63.43	1385.58	12	3.8	693.798	2	49.66	87993
Q4Q1F5	K.GTPPANPN(+.98)FTDIPVTTMR.S	Y	61.95	1928.93	18	2.6	965.475	2	79.3	97692
Q4Q1F5	F.LTITPIPM(+15.99)PALSPTMEK.G	Y	60.1	1854.98	17	1.3	928.5	2	97.78	69394
Q4Q1F5	F.LTITPIPM(+15.99)PALSPTM(+15.99)EK.G	Y	59.61	1870.98	17	3	936.499	2	78.7	274680
Q4Q1F5	K.TAATAALAAPAKPAAAK.G	Y	59.44	1493.86	17	0.2	747.936	2	28.84	9416900
Q4Q1F5	K.SEETGE(+14.02)FEMTGR.V	Y	59.22	1385.58	12	4.5	693.799	2	52.54	72847
Q4Q1F5	R.VDNMLALIK.Q	Y	57.46	1015.57	9	4	508.796	2	78.19	965570
Q4Q1F5	K.GTPPANPNFTDIPVTTM(+15.99)R.S	Y	56.02	1943.94	18	2.4	972.98	2	66.9	646860
Q4Q1F5	K.GLVEISKETK.A	Y	46.11	1102.62	10	0.1	552.319	2	26.86	184590
Q4Q1F5	R.VENVVSFSASFDHR.I	Y	44.16	1592.76	14	3.8	531.929	3	65.22	1143100
Q4Q1F5	R.IVDGALGAK.W	Y	43.7	842.486	9	2.8	422.252	2	25.73	3215600
Q4Q1F5	K.ITVNDYIVK.A	Y	43	1063.59	9	4.2	532.805	2	57.89	3525400
Q4Q1F5	K.SEE(+14.02)TGEFEMTGR.V	Y	39.84	1385.58	12	2.5	693.798	2	50.26	73478
Q4Q1F5	R.AEIVKSEETGEFEM(+15.99)TGR.V	Y	38.95	1927.88	17	0.9	643.636	3	40.47	214490
Q4Q1F5	M.ILAVGSAKPR.A	Y	37.11	1010.62	10	2.6	506.32	2	20.85	131810
Q4Q1F5	F.LT(+57.02)ITPIPMPALSPTMEK.G	Y	36.41	1896.01	17	0.5	949.013	2	102.86	17133
Q4Q1F5	K.E(-18.01)GVHSDEVK.N	Y	28.44	980.456	9	2	491.236	2	15.27	144290
Q4Q1F5	K.GTPPAN(+.98)PNFTDIPVTTMR.S	Y	27.76	1928.93	18	2.7	965.475	2	80.83	67612
Q4Q1F5	K.ITVN(+.98)DYIVK.A	Y	27.11	1064.58	9	3.8	533.297	2	62.71	365580
Q4Q7Y4	R.IINEPTAAAIAYGLDK.G	Y	71.48	1658.89	16	3.9	830.455	2	82.56	76480
Q4Q7Y4	R.VDIIANDQGNR.T	N	70.16	1213.61	11	2.2	607.811	2	33.63	199810
Q4Q7Y4	K.VQSLVSDFFGGK.E	Y	68.41	1282.66	12	3.5	642.337	2	93.91	586160
Q4Q7Y4	R.TTPSYVAFTDSER.L	Y	67.2	1472.68	13	-0.7	737.346	2	57.12	488070
Q4Q7Y4	R.LVTFFTEEFK.R	Y	64.54	1259.64	10	1.9	630.83	2	92.88	101200
Q4Q7Y4	K.DAGTIAGLEVLR.I	Y	63.82	1213.67	12	3.6	607.843	2	82.9	544900
Q4Q7Y4	K.NTLSDSNVSGK.L	Y	63.05	1120.54	11	2.4	561.277	2	17.4	249150
Q4Q7Y4	K.MKETAEAYLGK.Q	Y	57.26	1239.62	11	2	414.214	3	32.4	92428
Q4Q7Y4	R.MVNDAMKYEEDDKAQR.D	Y	51.16	1941.86	16	0.3	648.293	3	30.84	54064
Q4Q7Y4	K.AVVTVPAYFNDSQR.Q	Y	50.36	1565.78	14	1.6	783.9	2	70.35	281710
Q4Q7Y4	K.N(+.98)GLENYAYSMK.N	Y	48.33	1289.56	11	4.1	645.79	2	71.8	49780
Q4Q7Y4	K.GDDKPVISVQYR.G	Y	47.28	1375.71	12	4.4	459.579	3	40.69	116740
Q4Q7Y4	K.VQ(+.98)SLVSDFFGGK.E	Y	44.93	1283.64	12	0.7	642.828	2	98.62	70330
Q4Q7Y4	R.STIQPVER.V	Y	37.81	928.498	8	4.2	465.258	2	19.75	242900
Q4Q7Y4	R.LSKDEIER.M	Y	35.15	988.519	8	0.7	495.267	2	16.4	134450
Q4Q7Y4	K.TFTPEEISSMVLLK.M	Y	33.8	1593.83	14	4	532.287	3	105.22	5120.3
Q9NF78	K.EALKAEEALTDEK.A	Y	73.43	1445.72	13	1.1	723.87	2	37.45	220490
Q9NF78	R.TTMVATLSPLVK.N	Y	71.72	1259.72	12	1	630.866	2	72.38	441180
Q9NF78	R.VSNDIFIILK.E	Y	62.12	1160.68	10	2.3	581.349	2	91.85	145020
Q9NF78	R.SVVEMTNTK.T	Y	57.75	1007.5	9	2.2	504.756	2	23.52	193990
Q9NF78	R.QDPYSGPFVEGVTK.Y	Y	52.4	1522.73	14	0.8	762.373	2	64.82	0
Q9NF78	R.IVEVIN(+.98)GNELLR.Q	Y	52.14	1368.76	12	3	685.39	2	76.88	287430
Q9NF78	R.SKQEAAQQLER.Q	Y	51.18	1286.66	11	1.2	644.337	2	12.64	61465
Q9NF78	K.DVYNLIAK.D	Y	50	934.512	8	3.3	468.265	2	62.89	248780
Q9NF78	R.SKQEAAQ(+.98)QLER.Q	Y	49.38	1287.64	11	4.3	644.831	2	14.95	0
Q9NF78	R.IVHTFQDTK.H	Y	49	1087.57	9	2.1	544.792	2	17.31	201830
Q9NF78	R.GGFQDYVK.E	Y	47.79	912.434	8	0.6	457.225	2	46.38	253920
Q9NF78	R.YESNYEAR.A	Y	46.59	1030.44	8	2.7	516.226	2	17.74	0
Q9NF78	R.IVEVINGNELLR.Q	Y	45.84	1367.78	12	-0.8	684.895	2	74.04	204380
Q9NF78	K.HYQERPLPQVPFR.D	Y	41.15	1665.87	13	2.5	556.3	3	46.8	458060
Q9NF78	K.KYEAYELHHAK.L	Y	40.34	1387.69	11	2.7	463.571	3	12.8	125100
Q9NF78	R.VIDNLTER.Q	Y	32.49	958.508	8	-4.7	480.259	2	31.65	0
Q9NF78	K.KLADMIK.A	Y	31.85	817.473	7	1.2	409.744	2	27.9	83383
Q9NF78	K.YALPAFK.T	Y	30.67	808.448	7	2.5	405.232	2	59.86	333290
Q9NF78	R.QNLDSLR.Q	Y	30.61	844.44	7	3	423.229	2	27.81	166500
Q9NF78	K.TILLDPK.D	Y	30.25	798.485	7	2.6	400.251	2	40.95	0
Q9NF78	R.DLLDPALR.H	Y	27.56	911.508	8	3.9	456.763	2	66.99	120600
Q9NF78	K.ESAAINTSLLALR.R	Y	25.01	1357.76	13	1.8	679.887	2	78.89	453130
Q9NF78	R.RQEVEALR.S	Y	23.57	999.546	8	3	500.782	2	14.83	385090
E9AEB3	R.TFGFQTAVEQAVNAVR.A	Y	75.88	1736.88	16	-1.6	869.448	2	105.39	164140
E9AEB3	K.INILFTVGGDGTQR.G	Y	66.67	1489.79	14	0.7	745.902	2	82.99	37781
E9AEB3	K.TIDNDLAFSHR.T	Y	65.97	1287.62	11	3	644.82	2	41.95	1147200
E9AEB3	K.VTAADLTVER.L	Y	62.71	1073.57	10	4.1	537.795	2	43.88	1088200
E9AEB3	R.YNNYILVPIK.A	Y	61.35	1235.69	10	2.8	618.855	2	75.05	836820
E9AEB3	R.FGGTILGSSR.G	Y	57.46	993.524	10	2.9	497.771	2	45.84	1155300
E9AEB3	R.GALTIYEEAK.R	Y	55.88	1093.57	10	4	547.792	2	49.39	735800
E9AEB3	R.YGYWGLSK.E	Y	53.08	972.471	8	3.1	487.244	2	60.72	518060
E9AEB3	R.YN(+.98)NYILVPIK.A	Y	52.53	1236.68	10	3.4	619.347	2	81.03	45598
E9AEB3	R.HLESLNVER.E	Y	52.33	1095.57	9	2.8	548.792	2	27.04	1049000
E9AEB3	K.VTAADLTVE(+14.02)R.L	Y	50.06	1087.59	10	3.6	544.803	2	51.44	104920
E9AEB3	R.GALTIYEEAKR.R	Y	44.85	1249.67	11	2.1	625.842	2	40.74	481970
E9AEB3	K.LVC(+57.02)ELAAAR.K	Y	43.17	1001.53	9	2	501.775	2	39.31	262270
E9AEB3	K.LVDIGFILK.K	Y	42.6	1016.63	9	2.3	509.322	2	95.6	33043
E9AEB3	R.RGENIAVFGVPK.T	Y	40.78	1285.71	12	1.7	643.865	2	50.35	1107300
E9AEB3	R.GENIAVFGVPK.T	Y	36.42	1129.61	11	-13.6	565.806	2	64.58	43909
E9AEB3	K.YIDPSY(+183.04)MIR.A	Y	32.95	1339.59	9	4.4	447.541	3	71.28	134170
E9AEB3	K.RRGENIAVFGVPK.T	Y	30.55	1441.82	13	1.4	481.613	3	39.23	251580
E9AEB3	K.YIDPSYM(+15.99)IR.A	Y	25.36	1172.55	9	5.3	587.287	2	52.12	0
Q4Q0H5	R.IIMGLDLASDSAQR.R	Y	76.43	1488.76	14	2.6	745.389	2	77.6	450310
Q4Q0H5	R.YYDPTIDPTPAASPK.R	Y	71.58	1634.78	15	1.6	818.4	2	54.88	1262400
Q4Q0H5	R.N(+.98)GEPAGISSR.Q	Y	68.83	987.462	10	3.4	494.74	2	25.39	342640
Q4Q0H5	K.LDDLNAPQVIGK.G	Y	67.42	1281.69	12	2.6	641.855	2	57.8	844420
Q4Q0H5	K.ADSAC(+57.02)LQEPVGSK.G	Y	67	1360.63	13	-0.4	681.322	2	30.66	105700
Q4Q0H5	K.ADSAC(+71.04)LQEPVGSK.G	Y	66.46	1374.64	13	7.7	688.335	2	32.35	3668900
Q4Q0H5	R.IIMGLDLASDSAQ(+.98)R.R	Y	65.9	1489.74	14	2.9	745.882	2	79.5	26056
Q4Q0H5	R.IIM(+15.99)GLDLASDSAQR.R	Y	65.86	1504.76	14	2.3	753.387	2	63.16	371850
Q4Q0H5	K.LDDLNAPQ(+.98)VIGK.G	Y	64.34	1282.68	12	2.4	642.347	2	60.8	143720
Q4Q0H5	R.GGSVN(+.98)GATAPFR.G	Y	57.96	1133.55	12	0.7	567.781	2	38.33	436150
Q4Q0H5	R.GGSVNGATAPFR.G	Y	57.79	1132.56	12	1.1	567.289	2	34.05	46933
Q4Q0H5	R.TRGGSVN(+.98)GATAPFR.G	Y	54.01	1390.7	14	2.8	464.574	3	29.45	75561
Q4Q0H5	K.NAGSPNILR.Y	Y	49.91	940.509	9	1.7	471.263	2	28.5	454940
Q4Q0H5	K.M(+15.99)FGQAPPLR.E	Y	49.14	1031.52	9	3.4	516.77	2	40.69	234150
Q4Q0H5	R.KPPVIKPINTPAK.Q	Y	39.13	1401.87	13	1.9	468.298	3	22.8	1123600
Q4Q0H5	K.QEHDVLGTGR.W	Y	35.06	1110.54	10	3.1	556.28	2	16.52	43778
Q4Q0H5	R.NNFSSPR.E	Y	32.72	820.383	7	1.7	411.199	2	14.22	187990
Q4Q0H5	R.EFFSGPR.H	Y	31.17	838.397	7	1.4	420.207	2	41.64	794170
Q4Q0H5	R.N(+.98)NFSSPR.E	Y	30.79	821.367	7	3.3	411.692	2	22.28	0
Q4Q0H5	R.WGLPEKEQPR.G	Y	28.07	1238.64	10	3.8	413.889	3	37.81	584140
Q4Q0H5	R.NGEPAGISSR.Q	Y	23.87	986.478	10	1.8	494.247	2	19.75	141830
Q4QCG0	K.TIAVMVSDAADVEK.V	Y	83	1447.72	14	3.4	724.871	2	67.36	270340
Q4QCG0	K.SDFSGQPGFDYNDTTPAR.A	Y	81.61	1973.84	18	1.7	987.928	2	62.8	556030
Q4QCG0	R.IAAGLETSTLAGIAPSGK.G	Y	80.54	1655.91	18	2.4	828.964	2	72.08	790230
Q4QCG0	K.IYC(+57.02)GN(+.98)GQSAPVAK.T	Y	75.44	1364.64	13	1.3	683.328	2	29.75	303900
Q4QCG0	K.IYC(+57.02)GNGQSAPVAK.T	Y	69.32	1363.66	13	0.9	682.836	2	24.96	35684
Q4QCG0	K.AAPAAAADEASK.T	Y	55.77	1071.52	12	2.9	536.769	2	12.88	766110
Q4QCG0	K.SDFSGQ(+.98)PGFDYNDTTPAR.A	Y	52.71	1974.82	18	5.2	988.424	2	66.34	34878
Q4QCG0	K.SVSDTALLKK.L	Y	50.93	1060.61	10	2.4	531.315	2	25.47	194390
Q4QCG0	K.SVSDTALLK.K	Y	45.74	932.518	9	1.3	467.267	2	38.04	241660
Q4QCG0	K.HYGGSLDAAVAASGPSVAR.I	Y	45.67	1784.88	19	3.4	595.97	3	48.8	973320
Q4QCG0	K.AAPAAAADE(+14.02)ASK.T	Y	44.63	1085.54	12	3.4	543.777	2	19.07	43361
Q4QCG0	K.TIAVM(+15.99)VSDAADVSK.A	Y	25.35	1421.71	14	0.7	711.861	2	51.69	7171.9
Q4Q0Z1	R.SVNFAGNLFSAESLER.V	Y	75.97	1739.85	16	4.9	870.935	2	94.97	65070
Q4Q0Z1	R.YLATASVEAVDLR.N	Y	67.41	1406.74	13	4.8	704.381	2	67.08	145190
Q4Q0Z1	R.EVILYNTNITK.I	Y	66.45	1306.71	11	2.6	654.366	2	57.98	463320
Q4Q0Z1	K.VHEVNDETQFR.S	Y	64.77	1372.64	11	1.4	687.327	2	25.06	55848
Q4Q0Z1	R.FNHTLEALNLAGNAIGSK.G	Y	56.38	1868.97	18	3.1	624.001	3	74.97	321720
Q4Q0Z1	K.GGEALYFALK.I	Y	56.36	1067.57	10	4.1	534.792	2	73.27	112510
Q4Q0Z1	R.LHDGDASLTK.I	Y	54.92	1055.52	10	3.7	528.771	2	13.04	86788
Q4Q0Z1	R.VAPEFVEQVK.M	Y	50.94	1144.61	10	3.5	573.316	2	48.49	470840
Q4Q0Z1	K.IELSSPDEER.V	Y	49.04	1173.55	10	2.8	587.784	2	36.97	185280
Q4Q0Z1	K.TSVTPTYAR.L	Y	43.78	994.508	9	0.6	498.262	2	24.5	268990
Q4Q0Z1	R.NNPC(+57.02)SAATASR.L	Y	43.08	1147.5	11	1.7	574.76	2	11.96	39422
Q4Q0Z1	K.INPQLHHLDLEK.T	Y	34.82	1455.78	12	2	486.269	3	36.33	332140
Q4Q0Z1	K.LFAVLQK.G	Y	28.61	817.506	7	3.8	409.762	2	53.62	52452
Q4Q0Z1	R.NLALNN(+.98)GPAALKR.I	Y	24.35	1351.76	13	2.3	451.594	3	47.03	105330
Q4Q6L9	K.VFTNYIAYDSEELPSVK.V	Y	78.09	1973.96	17	0.5	987.989	2	88.9	76401
Q4Q6L9	K.ADTLANALVQFSR.S	Y	72.19	1404.74	13	2.7	703.377	2	91.59	60763
Q4Q6L9	R.YFDGGGVLFANPDAVDYR.V	Y	68.02	1974.91	18	1	988.464	2	97.51	23816
Q4Q6L9	R.SIFAQGSPAEK.A	Y	66.24	1133.57	11	2	567.794	2	36.15	234340
Q4Q6L9	R.FGPGSNIAAGQR.A	Y	65.52	1173.59	12	1.5	587.803	2	36.15	379460
Q4Q6L9	K.EGAALFAPIMLTVSK.E	Y	64.87	1546.84	15	0.9	774.429	2	106.07	42144
Q4Q6L9	R.SQASDAAAFR.A	Y	58.71	1022.48	10	2.7	512.248	2	26.48	286940
Q4Q6L9	K.VGLHVGYTYSLER.V	Y	46.9	1492.77	13	2.7	498.598	3	58.18	58812
Q4Q6L9	K.THITIKPLNEQYR.H	Y	42.66	1611.87	13	2	538.299	3	37.36	272340
Q4Q6L9	R.LPGKAPVTYVSATVI	Y	34.85	1514.87	15	2.1	758.444	2	75.37	89250
Q4QJF1	K.TSIAVSTIINQVR.S	Y	72.09	1400.8	13	1.6	701.408	2	79.4	279130
Q4QJF1	R.SPVNYNLLTGFK.A	Y	67.19	1351.71	12	2.4	676.866	2	83.48	859690
Q4QJF1	R.VGSSAQNVAMK.A	Y	65.39	1090.54	11	2.9	546.281	2	18.5	249550
Q4QJF1	R.EAYPGDVFYLHSR.L	Y	65.02	1552.73	13	4	777.376	2	65.4	196690
Q4QJF1	K.AVDTMIPIGR.G	Y	61.41	1071.57	10	3.7	536.797	2	60.63	424670
Q4QJF1	K.VDAGAPNIVSR.S	Y	60.68	1097.58	11	2	549.8	2	36.61	925660
Q4QJF1	K.LAADSVGGSQVQTVPMIR.G	Y	60.45	1827.95	18	1.5	914.984	2	67.44	272280
Q4QJF1	K.LAADSVGGSQVQ(+.98)TVPMIR.G	Y	55.32	1828.94	18	9.3	915.483	2	70.65	72785
Q4QJF1	R.VGSSAQNVAM(+15.99)K.A	Y	50.47	1106.54	11	0.6	554.277	2	11.16	52825
Q4QJF1	R.FVALFNQK.N	Y	41.68	965.533	8	3.3	483.776	2	59.03	377430
Q4QJF1	K.LFTGGQRPAVNIGLSVSR.V	Y	41.12	1871.04	18	1	624.687	3	66.25	156190
Q4QJF1	R.SNQQILSK.N	Y	37.99	916.498	8	3.6	459.258	2	15.69	38432
Q4QJF1	K.VVNPLGHEVPVGL.L	Y	37.49	1328.75	13	2.6	665.382	2	81.03	255730
Q4QJF1	K.AVDTM(+15.99)IPIGR.G	Y	36.06	1087.57	10	2	544.793	2	47.13	175880
Q4QJF1	K.GILAEYR.K	Y	33.02	820.444	7	4.2	411.231	2	42.54	164960
Q4QJF1	R.ELIVGDR.Q	Y	32.44	800.439	7	1.8	401.228	2	31.35	387420
E9AD64	K.ENANTVYYTDEDIR.I	Y	76.41	1701.75	14	2.4	851.883	2	52.11	119670
E9AD64	R.TLTGGSSDYPGSTLK.A	Y	74.45	1482.72	15	2	742.369	2	45.03	239110
E9AD64	R.TYELYDADPFTR.A	Y	68.79	1489.67	12	4.1	745.847	2	84.45	120340
E9AD64	K.FDSSSLGSVTFK.E	Y	65.61	1273.62	12	2.7	637.818	2	70.26	152710
E9AD64	R.ADDFYVGAR.V	Y	60.21	1012.46	9	2.3	507.239	2	43.77	115550
E9AD64	K.LDC(+57.02)ATAIAGVPADR.T	Y	50.56	1428.7	14	3.1	715.361	2	53.97	37846
E9AD64	K.VGESVSFYGR.T	Y	44.99	1099.53	10	3.5	550.774	2	47.96	103870
E9AD64	K.IHDYNQYTR.D	Y	41.24	1208.56	9	-1.1	605.285	2	21.74	0
E9AD64	R.VSYEEFMR.L	Y	40.42	1059.47	8	3.5	530.744	2	63.07	111520
E9AD64	K.NLFPAVAPR.V	Y	36.66	983.555	9	4.1	492.787	2	60.22	84936
E9AD64	R.EISEETVR.E	Y	24.75	961.472	8	2.4	481.744	2	22.62	44406
Q4QEI9	R.FIPISGWQGDNMIEK.S	Y	76.75	1733.84	15	0.8	867.93	2	88.83	1254000
Q4QEI9	K.SVFTIIDAPGHR.D	Y	66.44	1311.69	12	3.1	656.856	2	62.13	2562800
Q4QEI9	R.FIPISGWQGDNM(+15.99)IEK.S	Y	64.39	1749.84	15	1.7	875.929	2	78.8	574520
Q4QEI9	R.FIPISGWQ(+.98)GDNMIEK.S	Y	60.17	1734.83	15	4.2	868.425	2	92.1	109500
Q4QEI9	K.IGGIGTVPVGR.V	Y	58.32	1024.6	11	3.1	513.31	2	48.41	4464500
Q4QEI9	K.MDDKTVTYAQSR.Y	Y	51.92	1413.66	12	1.5	707.836	2	24.55	277600
Q4QEI9	K.YAWVLDK.L	Y	50.7	893.465	7	3	447.741	2	60.9	1179300
Q4QEI9	K.VHMNLVVVGHVDAGK.S	Y	50.05	1573.84	15	2	525.622	3	47.04	399210
Q4QEI9	K.SDNMPWYK.G	Y	46.86	1039.44	8	3.3	520.731	2	52.47	866960
Q4QEI9	R.LPLQDVYK.I	Y	46.71	974.544	8	3.5	488.281	2	52.63	2915100
Q4QEI9	R.FIPISGWQGDNMIEK(+14.02).S	Y	46.04	1747.86	15	2.6	874.94	2	93.8	19848
Q4QEI9	R.FAEIESK.I	Y	44.34	822.412	7	2.9	412.215	2	24.27	1176100
Q4QEI9	R.QT(-18.01)VAVGIIK.G	Y	41.59	909.565	9	2	455.791	2	43.88	91040
Q4QEI9	R.QTVAVGIIK.G	Y	40.65	927.575	9	1.9	464.796	2	43.88	997620
Q4QEI9	K.TVTYAQSR.Y	Y	39.71	924.466	8	2.9	463.242	2	13.54	249100
Q4QEI9	R.Q(+.98)TVAVGIIK.G	Y	34.72	928.559	9	3.3	465.288	2	47.59	90240
Q4QEI9	R.LPLQ(+.98)DVYK.I	Y	33.36	975.528	8	2	488.772	2	56.51	286060
Q4QEI9	K.STATGHLIYK.C	Y	32.24	1089.58	10	3.1	545.8	2	21.94	1481900
Q4QEI9	K.S(+42.01)GDAAIVK.M	Y	27.85	801.423	8	2.8	401.72	2	20.16	762010
Q4QEI9	R.VETGIM(+15.99)KPGDVVTFAPANVTTEVK.S	Y	26.55	2518.3	24	0.3	840.441	3	80.39	57796
Q4QEI9	R.FIPISGWQ(+.98)GDNM(+15.99)IEK.S	Y	25.79	1750.82	15	3.5	876.422	2	82.09	82357
Q4QEI9	V.FTIIDAPGHR.D	Y	24.24	1125.59	10	3.1	563.806	2	62.13	605040
Q4QEI8	R.FIPISGWQGDNMIEK.S	Y	76.75	1733.84	15	0.8	867.93	2	88.83	1254000
Q4QEI8	K.SVFTIIDAPGHR.D	Y	66.44	1311.69	12	3.1	656.856	2	62.13	2562800
Q4QEI8	R.FIPISGWQGDNM(+15.99)IEK.S	Y	64.39	1749.84	15	1.7	875.929	2	78.8	574520
Q4QEI8	R.FIPISGWQ(+.98)GDNMIEK.S	Y	60.17	1734.83	15	4.2	868.425	2	92.1	109500
Q4QEI8	K.IGGIGTVPVGR.V	Y	58.32	1024.6	11	3.1	513.31	2	48.41	4464500
Q4QEI8	K.MDDKTVTYAQSR.Y	Y	51.92	1413.66	12	1.5	707.836	2	24.55	277600
Q4QEI8	K.YAWVLDK.L	Y	50.7	893.465	7	3	447.741	2	60.9	1179300
Q4QEI8	K.VHMNLVVVGHVDAGK.S	Y	50.05	1573.84	15	2	525.622	3	47.04	399210
Q4QEI8	K.SDNMPWYK.G	Y	46.86	1039.44	8	3.3	520.731	2	52.47	866960
Q4QEI8	R.LPLQDVYK.I	Y	46.71	974.544	8	3.5	488.281	2	52.63	2915100
Q4QEI8	R.FIPISGWQGDNMIEK(+14.02).S	Y	46.04	1747.86	15	2.6	874.94	2	93.8	19848
Q4QEI8	R.FAEIESK.I	Y	44.34	822.412	7	2.9	412.215	2	24.27	1176100
Q4QEI8	R.QT(-18.01)VAVGIIK.G	Y	41.59	909.565	9	2	455.791	2	43.88	91040
Q4QEI8	R.QTVAVGIIK.G	Y	40.65	927.575	9	1.9	464.796	2	43.88	997620
Q4QEI8	K.TVTYAQSR.Y	Y	39.71	924.466	8	2.9	463.242	2	13.54	249100
Q4QEI8	R.Q(+.98)TVAVGIIK.G	Y	34.72	928.559	9	3.3	465.288	2	47.59	90240
Q4QEI8	R.LPLQ(+.98)DVYK.I	Y	33.36	975.528	8	2	488.772	2	56.51	286060
Q4QEI8	K.STATGHLIYK.C	Y	32.24	1089.58	10	3.1	545.8	2	21.94	1481900
Q4QEI8	K.S(+42.01)GDAAIVK.M	Y	27.85	801.423	8	2.8	401.72	2	20.16	762010
Q4QEI8	R.VETGIM(+15.99)KPGDVVTFAPANVTTEVK.S	Y	26.55	2518.3	24	0.3	840.441	3	80.39	57796
Q4QEI8	R.FIPISGWQ(+.98)GDNM(+15.99)IEK.S	Y	25.79	1750.82	15	3.5	876.422	2	82.09	82357
Q4QEI8	V.FTIIDAPGHR.D	Y	24.24	1125.59	10	3.1	563.806	2	62.13	605040
E9ADG3	R.TLINSESDGAATVVR.E	Y	84.47	1531.78	15	0.2	766.899	2	50	134210
E9ADG3	K.LQDTINNAAAAR.D	Y	69.78	1256.65	12	0.8	629.331	2	30.98	93900
E9ADG3	R.SGGVSGTNTSLSSK.G	Y	65.19	1280.62	14	1.6	641.319	2	18.96	38046
E9ADG3	R.EILSDTLDPHAK.E	Y	62.31	1337.68	12	1.4	669.85	2	45.77	29116
E9ADG3	R.DLVFITNALQTK.L	Y	59.09	1361.76	12	2.3	681.887	2	97.02	70984
E9ADG3	R.SGHESFLQAAAEHAQK.L	Y	48.38	1709.81	16	0.4	570.945	3	41.09	54952
E9ADG3	R.HEVAEEVMR.I	Y	47.7	1098.51	9	2.9	550.265	2	22.73	53333
E9ADG3	R.Q(-17.03)LDVYEHILR.L	Y	42.66	1267.66	10	3.5	634.837	2	91.05	28353
E9ADG3	K.LRGDIETQK.M	Y	26.13	1058.57	9	3.9	530.295	2	11.81	13049
E9ADG3	R.SVGDMTSSR.T	Y	25.26	938.413	9	-1.8	470.213	2	17.4	0
E9ADG3	R.EILSD(+43.99)T(+79.97)LDPHAK.E	Y	22.76	1461.64	12	8.5	488.224	3	46.44	26802
Q4QBT5	R.LAGPQLVQMFIGDGAR.I	Y	82.03	1671.88	16	2.6	836.948	2	107.41	174740
Q4QBT5	R.YTVFLPVAGLVDAER.L	Y	67.21	1648.88	15	1.8	825.45	2	106.88	185080
Q4QBT5	R.AYAQAQEEATDK.R	Y	63.35	1323.59	12	0.4	662.805	2	19.65	33826
Q4QBT5	R.TYVAHEDFVEGVAAVQAR.K	Y	57.35	1960.96	18	0.2	654.662	3	64.66	341410
Q4QBT5	R.IDVLDPALLR.S	Y	56.49	1123.66	10	2.5	562.839	2	88.73	414090
Q4QBT5	K.KKAPSIIFIDELDAVGSK.R	Y	56.4	1930.08	18	14.5	644.376	3	79.67	0
Q4QBT5	R.LAGPQLVQM(+15.99)FIGDGAR.I	Y	54.42	1687.87	16	8.1	844.95	2	98.6	0
Q4QBT5	K.YTDVGGLDK.Q	Y	53.22	966.466	9	1	484.241	2	30.8	177450
Q4QBT5	K.GVLLYGSPGTGK.T	Y	48.34	1147.62	12	2.1	574.82	2	48.41	403360
Q4QBT5	R.NLHQETQTLR.S	Y	44.58	1238.64	10	0.5	620.326	2	17.26	42675
Q4QBT5	R.LAGPQLVQ(+.98)M(+15.99)FIGDGAR.I	Y	31.72	1688.86	16	14	845.447	2	99.03	18412
Q4QBT5	R.MNLDKDVNFK.E	Y	31.45	1222.6	10	0.6	408.541	3	42.88	50099
E9AF44	R.DMMPAYGNTAPQSR.G	Y	74.52	1537.67	14	2.9	769.842	2	48.81	460690
E9AF44	K.GSALVTMMTVEGAENAIR.M	Y	74.17	1848.91	18	1.8	925.463	2	97.14	106920
E9AF44	R.DM(+15.99)M(+15.99)PAYGNTAPQSR.G	Y	70.12	1569.66	14	1.5	785.836	2	27.24	117330
E9AF44	R.HNMAGSAYGR.G	Y	60.97	1062.47	10	2.8	532.242	2	11.23	101450
E9AF44	R.MFNETDFEGR.R	Y	60.26	1244.51	10	1.5	623.265	2	57.7	353340
E9AF44	R.YTDLIADR.T	Y	57.36	965.482	8	1.2	483.749	2	42.88	1193000
E9AF44	R.ETFQQVGLVER.A	Y	53.73	1304.67	11	-2.1	653.342	2	56.67	1264200
E9AF44	R.DMMPAYGNTAPQ(+.98)SR.G	Y	53.31	1538.65	14	0.3	770.332	2	51.26	31758
E9AF44	R.FDDGPRPPLVQR.D	Y	47.01	1395.73	12	2.5	466.25	3	42.37	467790
E9AF44	R.SQQVPEVGRK.L	Y	46.76	1126.61	10	-0.6	564.312	2	15.28	41784
E9AF44	R.ETFQ(+.98)QVGLVER.A	Y	46.16	1305.66	11	-0.1	653.835	2	60.81	206330
E9AF44	R.RFDDGPRPPLVQR.D	Y	42.37	1551.83	13	2.7	518.284	3	37.29	1509400
E9AF44	K.LFVSNLPFDC(+57.02)TNSALR.E	Y	36.75	1852.91	16	2.1	927.466	2	94.72	174300
E9AF44	R.SQQVPEVGR.K	Y	33.64	998.514	9	2.8	500.266	2	25.15	547130
E9AF44	R.E(-18.01)TFQQVGLVER.A	Y	28.52	1286.66	11	3.1	644.34	2	79.46	24665
E9AF44	R.SQ(+.98)QVPEVGR.K	Y	25.85	999.499	9	2.1	500.758	2	28.05	0
E9AF44	M.TVEGAENAIR.M	Y	24.41	1058.54	10	-0.7	530.275	2	29.93	0
E9AF44	R.RFDDGPRPPLVQ(+.98)R.D	Y	23.92	1552.81	13	2	518.612	3	39.23	197070
Q4QDK7	R.ASAISADVESAAAR.F	Y	75.56	1317.65	14	2.3	659.835	2	45.04	573740
Q4QDK7	K.YTIQDANIVGR.G	Y	74.08	1248.65	11	0.3	625.331	2	56.51	140860
Q4QDK7	R.YGAPEMFYAK.F	Y	62.69	1175.53	10	3.1	588.775	2	60.8	267310
Q4QDK7	K.GDVDMAMAEIKR.E	Y	57.67	1334.63	12	0.9	668.324	2	53.61	0
Q4QDK7	R.VVC(+57.02)SDVIGTPR.Y	Y	57.66	1201.61	11	-0.5	601.813	2	39.81	80888
Q4QDK7	K.IIEKDYLISLAK.G	Y	55.99	1404.82	12	3.5	703.421	2	67.62	387820
Q4QDK7	R.STRYPASTIR.V	Y	42.35	1150.61	10	1.5	576.313	2	17.93	29800
Q4QDK7	K.LTDFGLAK.R	Y	41.33	863.475	8	2.4	432.746	2	49.92	192370
Q4QDK7	R.TGSHDSSSAGSVPR.R	Y	33.39	1343.61	14	4.6	448.878	3	9.77	6009.4
Q4QDK7	R.AQTPSGLSR.P	Y	31.99	915.477	9	6.1	458.749	2	17.26	88448
Q4QDK7	R.RAQTPSGLSRPR.S	Y	30.11	1324.73	12	3.5	442.586	3	12.68	189550
Q4QDK7	R.YPASTIR.V	Y	24.53	806.429	7	2.5	404.223	2	21.34	99163
Q4QA41	R.AAAAAPAASATAASSAATR.G	Y	88.16	1586.8	19	0	794.408	2	30.74	3945400
Q4QA41	M(+42.01)(+15.99)QNSVGDVINLISK.S	Y	68.93	1574.8	14	2.1	788.408	2	108.19	310590
Q4QA41	K.SSFFDTISC(+57.02)DQK.E	Y	65.72	1433.61	12	2.8	717.816	2	70.76	171350
Q4QA41	M(+42.01)QNSVGDVINLISK.S	Y	55.75	1558.8	14	2.5	780.41	2	116.34	54084
Q4QA41	R.GSDIKDLTVFR.D	Y	55.15	1249.67	11	2.1	625.842	2	58.75	1743800
Q4QA41	K.LHSINTEENTVSLSNVR.I	Y	54.38	1911.96	17	3.5	638.331	3	49.3	2533100
Q4QA41	R.KADTETFGPEM(+15.99)VSSM(+15.99)R.G	Y	47.18	1816.8	16	2.2	606.608	3	35.52	169910
Q4QA41	M(+42.01)(+15.99)Q(+.98)NSVGDVINLISK.S	Y	43.44	1575.78	14	3.5	788.901	2	110.13	43925
Q4QA41	K.FEGDFDFAK.C	Y	42.54	1074.47	9	3.7	538.242	2	66.34	364970
Q4QA41	K.LHSINTEE(+14.02)NTVSLSNVR.I	Y	42.48	1925.98	17	-0.4	643.001	3	54.71	61435
Q4QA41	M(+42.01)(+15.99)QN(+.98)SVGDVINLISK.S	Y	42.4	1575.78	14	3.5	788.901	2	110.13	43925
Q4QA41	R.AAAAAPAASAT(+14.02)AASSAATRGSR.S	Y	42.17	1900.97	22	0.2	634.665	3	29.75	55305
Q4QA41	R.SFYDEAQPYSR(+28.03)GGGGGR.R	Y	28.8	1830.83	17	2.1	611.285	3	45.84	3323000
Q4QA41	M(+42.01)QN(+.98)SVGDVINLISK.S	Y	28.19	1559.79	14	0.3	780.901	2	118.37	15430
Q4QEJ8	R.IDELFESPITTK.T	Y	78.66	1391.72	12	1.6	696.868	2	77.51	195750
Q4QEJ8	K.IVANVDTVPASSLATTSGR.Y	Y	74.03	1857.98	19	1.6	929.999	2	61.35	220240
Q4QEJ8	K.SVTALTAANSDLAR.Y	Y	71.41	1388.73	14	2.4	695.372	2	51.27	267200
Q4QEJ8	R.YSDFTHVAASSSK.R	Y	70.29	1398.64	13	2.6	700.33	2	31.45	35656
Q4QEJ8	K.GVHTLASPDIVK.I	Y	50.54	1235.69	12	-7.6	618.846	2	36.98	0
Q4QEJ8	K.EILQANLYER.A	Y	49.65	1247.65	10	-0.6	624.832	2	58.18	186290
Q4QEJ8	R.EVM(+15.99)PLAADLDAAR.A	Y	47.99	1386.68	13	3.4	694.35	2	61.35	21970
Q4QEJ8	R.NAVQELLK.E	Y	40.66	913.523	8	3.8	457.771	2	52.87	197260
Q4QEJ8	R.STSIYALQK.A	Y	32.34	1009.54	9	0.6	505.78	2	38.69	23101
Q4QHX2	K.VLLMLTNSSDER.R	Y	70.44	1376.7	12	1.2	689.357	2	64.13	218850
Q4QHX2	R.TPLNVFNDLMR.E	Y	64.91	1318.67	11	2.5	660.344	2	97.4	200580
Q4QHX2	K.TGTMDLMVYDATNEK.V	Y	60.03	1687.74	15	1.2	844.88	2	74.96	113610
Q4QHX2	K.SNYVPSLTSNR.S	Y	58.49	1236.61	11	1.1	619.313	2	45.68	360140
Q4QHX2	R.EKHGEDAPPASAPSSAR.R	Y	57.95	1705.8	17	2.6	569.609	3	12.16	35525
Q4QHX2	K.VLLM(+15.99)LTNSSDER.R	Y	56.91	1392.69	12	0.2	697.353	2	54.66	0
Q4QHX2	R.VEQILQSSR.S	Y	54	1058.57	9	1.8	530.294	2	29.58	160820
Q4QHX2	R.SWQSPAYIAFR.A	Y	50.68	1324.66	11	4.6	663.338	2	79.92	76180
Q4QHX2	R.TPLNVFNDLM(+15.99)R.E	Y	43.97	1334.67	11	1	668.341	2	79.61	78171
Q4QHX2	R.VAQYSLPK.I	Y	41.69	904.502	8	2.1	453.259	2	36.27	0
Q4QHX2	R.GLPHFLILSPVTYR.Y	Y	40.54	1611.91	14	2.8	538.313	3	93.13	314800
Q4QHX2	R.YRENNDPNAVK.T	Y	39.43	1318.63	11	2.2	440.55	3	10.2	69604
Q4QHX2	R.TPLNVFN(+.98)DLMR.E	Y	33.86	1319.65	11	4.5	660.837	2	102.99	0
Q4QHX2	K.QQELQHDILQSEEQR.Q	Y	31.23	1879.9	15	1.1	627.642	3	44.83	56023
Q4QHX2	K.ATTLEDYKK.F	Y	28.4	1067.55	9	1.3	534.783	2	17.68	97161
Q4QHX2	K.RVEYEQMR.E	Y	27.91	1109.53	8	1.2	555.772	2	19.55	131890
Q4QHX2	R.AELERPQSSPR.A	Y	27.28	1268.65	11	2.2	635.332	2	16.55	227090
Q4QHX2	R.ENAVLLR.H	Y	27.25	813.471	7	2.9	407.744	2	31.63	104750
Q4Q6Z5	R.VPTPDVSVVDLTFR.S	Y	78.97	1543.82	14	5	772.923	2	95.08	156860
Q4Q6Z5	K.TPDVLVVN(+.98)GHR.I	Y	63.71	1206.64	11	2.2	604.326	2	40.57	81903
Q4Q6Z5	R.YMAATDAASAK.M	Y	58.27	1098.5	11	2.2	550.259	2	23	104630
Q4Q6Z5	K.KVVISAPASGGAK.T	Y	54.5	1183.69	13	1.3	592.854	2	19.65	102660
Q4Q6Z5	R.AAAINIIPSTTGAAK.A	Y	53.7	1397.79	15	2.4	699.903	2	57.8	674520
Q4Q6Z5	K.AVGMVIPSTK.G	Y	47.9	1001.56	10	2.3	501.787	2	45.51	213680
Q4Q6Z5	K.VGIN(+.98)GFGR.I	Y	47.22	819.424	8	3.6	410.721	2	45.68	104640
Q4Q6Z5	K.YTVEAVK.S	Y	39.92	808.433	7	2.6	405.225	2	24.96	200180
Q4Q6Z5	R.NPADLPWGK.L	Y	39.75	996.503	9	4.4	499.261	2	55.48	244500
Q4Q6Z5	K.ATLQNNLPGEK.R	Y	37.89	1183.62	11	-2.8	592.815	2	34.2	15224
Q4Q6Z5	K.TVDGVSLK.D	Y	35.45	817.455	8	3.3	409.736	2	29.45	87822
Q4Q6Z5	K.LTGMSFR.V	Y	34.4	810.406	7	5.2	406.212	2	41.9	28147
Q4Q8Z6	R.SSYLPSAEILGVMR.S	Y	75.48	1521.79	14	2.3	761.902	2	95.46	140520
Q4Q8Z6	K.STNPSNVVILDK.N	Y	65.38	1285.69	12	2	643.852	2	47.22	363650
Q4Q8Z6	R.LRDAVVSTNVR.H	Y	62.72	1228.69	11	1.3	615.352	2	25.52	179610
Q4Q8Z6	R.VGDFVGFQR.I	Y	60.29	1023.51	9	1.5	512.765	2	56.6	238130
Q4Q8Z6	K.VTASLENLDNAR.R	Y	55.58	1301.66	12	3.3	651.838	2	48.49	65851
Q4Q8Z6	A.SEATPSSAVVLGGR.T	Y	50.45	1329.69	14	7.8	665.857	2	44.3	17455
Q4Q8Z6	R.LNSAQVER.L	Y	45.85	915.477	8	5.2	458.748	2	14.53	0
Q4Q8Z6	R.FVQEIILR.E	Y	41.7	1016.6	8	3.1	509.31	2	64.22	326770
Q4Q8Z6	K.VIALPTALTVK.V	Y	41.54	1124.72	11	2.1	563.367	2	76.32	372460
Q4Q8Z6	R.DAVVSTNVR.H	Y	34.96	959.504	9	2.5	480.76	2	26.27	75382
Q4Q8Z6	R.SPSRPLVVAAK.S	Y	22.88	1123.67	11	3.7	562.845	2	19.96	20071
O97213	R.TEYEALRDAGK.L	Y	70.07	1251.61	11	-0.3	626.812	2	29.11	122870
O97213	R.ELEQ(+.98)IASEALEAAR.I	Y	68.74	1529.76	14	2.2	765.888	2	91.45	256790
O97213	R.ELEQIASEALEAAR.I	Y	68.03	1528.77	14	3.3	765.396	2	89.85	2932700
O97213	K.EAYVPQAFEALR.R	Y	62.51	1392.7	12	3	697.361	2	80.71	1343900
O97213	K.YWGFTNILR.T	Y	61.3	1168.6	9	3.5	585.311	2	95.72	1360800
O97213	R.ELEQIASEALE(+14.02)AAR.I	Y	60.65	1542.79	14	3	772.404	2	91.31	172150
O97213	R.TKEAYVPQAFEALR.R	Y	60.3	1621.85	14	2.2	541.624	3	64.84	680020
O97213	R.ELEQIAS(+14.02)EALEAAR.I	Y	53.78	1542.79	14	3.3	772.404	2	95.46	119130
O97213	R.IGQ(+.98)ILLSMR.T	Y	49.1	1030.58	9	3.2	516.301	2	78.09	181500
O97213	R.IGQILLSMR.T	Y	48.62	1029.6	9	3.7	515.809	2	69.63	2524300
O97213	R.IGQILLSM(+15.99)R.T	Y	47.84	1045.6	9	3.6	523.807	2	51.69	1774700
O97213	K.YWGFTN(+.98)ILR.T	Y	47.31	1169.59	9	3.4	585.803	2	101.83	38676
O97213	R.TEYEALR.D	Y	47.06	880.429	7	1.8	441.223	2	28	2189800
O97213	K.MLSC(+57.02)AGADR.L	Y	39.65	979.422	9	0.7	490.718	2	19.86	358340
O97213	K.E(-18.01)AYVPQAFEALR.R	Y	38.3	1374.69	12	3.1	688.356	2	104.03	79403
O97213	K.M(+15.99)LSC(+57.02)AGADR.L	Y	37.46	995.417	9	2.2	498.717	2	13.11	88700
O97213	R.E(-18.01)LEQIASEALEAAR.I	Y	36.59	1510.76	14	3	756.391	2	116.13	32790
O97213	R.GAFGKPN(+.98)GVC(+57.02)AR.V	Y	35.7	1233.59	12	1.6	617.804	2	24.6	156190
O97213	R.RATVDEFPVC(+57.02)IHVVSR.E	Y	35.05	1883.97	16	2.7	628.998	3	59.87	149900
O97213	R.ATVDEFPVC(+57.02)IHVVSR.E	Y	34.02	1727.87	15	2.1	576.964	3	71.18	669530
O97213	K.EAYVPQAFE(+14.02)ALR.R	Y	32.2	1406.72	12	3.6	704.37	2	84.19	29630
O97213	R.QIIVMSK.Y	Y	28.96	817.473	7	1.3	409.744	2	32.36	331710
O97213	R.ATVDEFPVC(+71.04)IHVVSR.E	Y	28.27	1741.88	15	3.9	581.637	3	71.6	88146
Q4QGS2	R.GIVSGTSGSQYFVR.I	Y	69.64	1456.73	14	2.6	729.375	2	59.13	291120
Q4QGS2	R.SLFEEYEQLSK.D	Y	67.45	1371.66	11	3.4	686.837	2	84.45	286650
Q4QGS2	R.ENAPSIIFIDEVDSIATK.R	Y	67.11	1961	18	-1.4	981.505	2	110.87	0
Q4QGS2	R.GVLLYGPPGTGK.T	N	64.6	1157.64	12	1.6	579.83	2	57.08	2157600
Q4QGS2	R.VVGSEFVQK.F	Y	56.16	991.534	9	1.3	496.775	2	36.07	1261500
Q4QGS2	R.GIVSGTSGSQ(+.98)YFVR.I	Y	52.48	1457.71	14	3.2	729.867	2	61.09	45609
Q4QGS2	R.TETHQLM(+15.99)KEESAAK.Q	Y	48.46	1617.77	14	1.7	540.264	3	10.75	31276
Q4QGS2	R.FDAQTGADR.E	Y	47.94	979.436	9	3.9	490.727	2	18.5	45772
Q4QGS2	K.RFDAQTGADR.E	Y	44.36	1135.54	10	2.7	568.777	2	13.26	62425
Q4QGS2	R.WDTLDPALLRPGR.L	Y	42.82	1508.81	13	4.1	503.946	3	75.56	420310
Q4QGS2	K.EHLKPNVSVGLHK.S	Y	39.27	1456.82	13	1.4	486.613	3	23.09	169840
Q4QGS2	K.RFDAQTGADREVQR.V	Y	32.67	1647.81	14	2.8	550.278	3	21.27	163560
Q4QGS2	K.RFDAQTGADR(+.98)EVQR.V	Y	22.64	1648.79	14	13	550.612	3	21.15	0
Q4Q0X8	R.LESGENGDSEVQR.T	Y	76.77	1418.63	13	2.7	710.323	2	19.26	63499
Q4Q0X8	R.VHITHEDFVLAVAK.V	Y	71.65	1577.86	14	3.5	526.961	3	55.94	207990
Q4Q0X8	R.SGTSAIHYILPTK.V	Y	69.71	1386.75	13	3.2	694.385	2	52.11	205430
Q4Q0X8	K.GVLLYGPPGTGK.T	N	64.6	1157.64	12	1.6	579.83	2	57.08	2157600
Q4Q0X8	R.LESGEN(+.98)GDSEVQR.T	Y	62.67	1419.61	13	1.2	710.814	2	21.75	49462
Q4Q0X8	R.RVHITHEDFVLAVAK.V	Y	52.13	1733.96	15	3.1	434.498	4	48.73	198190
Q4Q0X8	K.VDPLVSLMK.V	Y	51.97	1000.56	9	3.4	501.29	2	76.77	183490
Q4Q0X8	R.ELFVMAR.E	Y	34.04	864.453	7	2.3	433.235	2	57.44	106330
Q4Q0X8	R.MDILDEALLRPGR.I	Y	30.18	1497.8	13	4.2	500.275	3	84.94	355210
Q4Q0X8	K.MVVDVDK.S	Y	29.31	804.405	7	0.3	403.21	2	28.68	30621
Q4Q0X8	R.TLDNFER.L	Y	22.42	893.424	7	4.6	447.721	2	32.57	233840
E9AEL4	R.ELALQTAQVTK.E	Y	69.7	1200.67	11	2.9	601.345	2	44.11	1577800
E9AEL4	K.GVTQYYAFVEER.Q	Y	66.63	1460.69	12	3.6	731.357	2	75.57	1265100
E9AEL4	K.TASFVIPVLEK.V	Y	62.29	1202.69	11	3	602.355	2	85.9	2186400
E9AEL4	K.VHILVATPGR.V	N	59.66	1061.63	10	1.7	531.825	2	35.63	852930
E9AEL4	K.YAETYLHR.I	Y	57.63	1051.51	8	1.6	526.763	2	28.5	660010
E9AEL4	R.ELYVQALLMVPTR.E	Y	52.64	1531.84	13	-1.7	766.928	2	106.21	12460
E9AEL4	K.GVTQ(+.98)YYAFVEER.Q	Y	51.43	1461.68	12	5.8	731.85	2	78.37	160570
E9AEL4	R.RNVNFEEYALRR.E	Y	43.5	1565.81	12	-2.2	522.942	3	44.56	69046
E9AEL4	K.AQLNAPQK.S	Y	42.91	868.477	8	0.2	435.246	2	12.98	163820
E9AEL4	R.ELQMGIFEK.G	Y	39.78	1093.55	9	3.8	547.783	2	69.85	722690
E9AEL4	R.NVNFEEYALR.R	Y	36.11	1253.6	10	2.2	627.811	2	70.16	563870
E9AEL4	R.VLDLASKK.A	Y	33.42	872.533	8	2.8	437.275	2	17.78	245330
E9AEL4	R.RNVNFEEYALR.R	Y	28.46	1409.71	11	0.3	705.86	2	52.96	0
E9AEL4	K.AQLNAPQ(+.98)K.S	Y	28.17	869.461	8	2.1	435.738	2	14.64	170460
E9AEL4	R.E(-18.01)LQMGIFEK.G	Y	27.13	1075.54	9	1.5	538.777	2	99.43	0
E9AEL4	R.ELQM(+15.99)GIFEK.G	Y	24.14	1109.54	9	3.2	555.78	2	47.5	168300
Q4QG31	R.VPVAVTHDGHR.I	Y	74.89	1186.62	11	1.8	594.319	2	10.63	35826
Q4QG31	R.FALVNLSEAEAQIK.L	Y	71.3	1531.82	14	3.9	766.923	2	92.36	120110
Q4QG31	K.VVNLYTATGR.V	Y	64.53	1092.59	10	2.8	547.305	2	45.11	510080
Q4QG31	R.AANIFVIGK.D	Y	56.35	931.549	9	2.9	466.783	2	60.42	380940
Q4QG31	K.DASGAEFATR.A	Y	56.3	1023.46	10	2.8	512.74	2	29.03	266330
Q4QG31	K.AVIVTGGANR.G	Y	54.53	956.54	10	2	479.278	2	20.85	315210
Q4QG31	K.DLNNLQVTVPK.Q	Y	47.73	1239.68	11	2.9	620.85	2	65.69	374230
Q4QG31	R.Q(-17.03)GLVHVDNHPR.R	Y	41.49	1253.63	11	1.9	418.884	3	29.36	185770
Q4QG31	R.RDGKYPAGFMDVVEIPK.T	Y	39.32	1920.98	17	-0.1	641.333	3	72.33	40256
Q4QG31	K.AVIVTGGAN(+.98)R.G	Y	28.51	957.524	10	1.4	479.77	2	23.52	9516
Q4QG31	R.QGLVHVDNHPR.R	Y	28.33	1270.65	11	2.9	424.56	3	15.72	54883
E9ACJ9	K.GVLLYGPPGTGK.T	N	64.6	1157.64	12	1.6	579.83	2	57.08	2157600
E9ACJ9	K.LSEGFN(+.98)GADLR.N	Y	64.58	1178.56	11	3.1	590.288	2	54.44	213060
E9ACJ9	K.RLEGTAHQYSDQ	Y	64.22	1403.64	12	-0.2	702.829	2	16.07	18655
E9ACJ9	K.KGDIDFESVVK.L	Y	62.21	1235.64	11	2	618.828	2	51.44	277480
E9ACJ9	R.LEGTAHQYSDQ	Y	58.64	1247.54	11	1.5	624.779	2	19.75	63931
E9ACJ9	R.NVC(+57.02)TEAGMFAIR.A	Y	54.9	1367.63	12	3.5	684.826	2	69.85	57589
E9ACJ9	R.DYVENSDFNK.A	Y	53.52	1229.52	10	0.4	615.768	2	39.88	0
E9ACJ9	R.KIEIPLPNEAGR.L	Y	48.27	1335.75	12	2.4	668.884	2	54.43	50208
E9ACJ9	K.RIEGSSSDREIQR.T	Y	42.96	1531.77	13	3.6	511.599	3	11.84	191750
E9ACJ9	K.LSEGFNGADLR.N	Y	39.13	1177.57	11	4	589.796	2	50.53	110470
E9ACJ9	R.IEGSSSDREIQR.T	Y	35.07	1375.67	12	3.6	688.844	2	15.01	15673
E9ACJ9	K.IVASSIVDKYIGESAR.V	Y	31.36	1706.92	16	2.4	569.982	3	71.89	186700
[truncated: 1,119 more rows]
