# Supplementary material for: Proteins interacting with Leishmania major PUF1: A proteomic dataset
Source: Data Brief. 2020 Nov 26;33:106594. doi: 10.1016/j.dib.2020.106594 (PMC8129642; doi:10.1016/j.dib.2020.106594)
Supplement: Supplementary file 3 [file mmc3.xlsx]

## Sheet: PUF 1 interactome
UniProt ID	Anti-PUF1_R1	Anti-PUF1_R2	Anti-PUF1_R3	R1+R2+R3 peptides	Peptides in controls (R1+R2)	Protein description	Leishmania major gene ID (TriTryp.ORG)	Leishmania infantum gene ID (Wikidata)	p value	Biological function
Q4Q1R2	2	25	4	31	2	Clathrin heavy chain	LMJF.36.1630	LINF_360022600	6.54254e-08	Endocytosis
Q4Q274	19	21	23	63	0	Putative PUF1	LMJF.36.0050	LINF_360005400	1.0842e-19	RNA-binding protein
Q4QBZ6	18	20	21	59	20	Tubulin beta chain	LMJF.21.1860	LINF_210028500	6.5e-06	Cytoskeleton
Q4Q4C4	19	20	21	60	28	Tubulin beta chain	LMJF.33.0792	LINF_330015000	0.000411385	Cytoskeleton
Q4QEI8	16	17	14	47	26	Elongation factor 1-alpha	LMJF.17.0082	LINF_170006100	0.009	Nucleotide-binding |Protein synthesis
Q4QGC5	17	13	15	45	28	Tubulin alpha chain	LMJF.13.0280	LINF_130007700	0.03	Cytoskeleton
Q4QDQ2	0	12	9	21	0	heat shock protein 110| HSP110	LMJF.18.1370	LINF_180019100	4.76837e-07	Chaperone
Q4Q970	7	11	9	27	3	heat shock 70-related protein | HSP70.4	LMJF.26.1240	LINF_260017400	4.21517e-06	Chaperone
Q4QEW5	9	10	9	28	10	orotidine-5-phosphate decarboxylase orotate phosphoribosyltransferase	LMJF.16.0550	LINF_160010700	0.003	UMP biosynthetic process
Q4Q933	0	10	8	18	0	Proline dehydrogenase | PRODH	LMJF.26.1610	LINF_260021100	3.8147e-06	Proline metabolism
E9ACP3	10	9	6	25	6	Eukaryotic translation initiation factor 2 subunit alpha	LMJF.03.0980	LINF_030014900	0.000438724	Protein biosynthesis
Q4QB32	9	9	8	26	7	T-complex protein 1, gamma subunit | TCP1g	LMJF.23.1220	LINF_230021100	0.000658663	Molecular chaperone
Q4Q127	3	8	8	19	7	Eukaryotic translation initiation factor 3 subunit I | Eif3i	LMJF.36.3880	LINF_360047700	0.0144356	Protein biosynthesis
Q4QEJ8	11	8	6	25	9	eukaryotic initiation factor 3 subunit A | eIF3A	LMJF.17.0010	LINF_170005000	0.005	Protein biosynthesis
Q4Q1V0	0	8	9	17	2	Fructose-bisphosphate aldolase	LMJF.36.1260	LINF_360018400	0.000364304	Glycosome protein
Q4Q1Y2	2	7	8	17	6	Putative 40S ribosomal protein S18	LMJF.36.0940/LMJF.36.0930	LINF_360015 200/100	0.0173118	Protein biosynthesis
Q4Q7Y4	23	7	12	42	17	heat shock protein 70 |HSP70	LMJF.28.2770	LINF_280035000	0.0008	Chaperone | Protein folding
Q4Q0Q2	3	7	12	22	0	Pumilio protein 11 | PUF11	LMJF.36.5100	LINF_360060500	2.38419e-07	RNA-binding protein
E9AFD4	17	7	6	30	17	Putative ATP-dependent RNA helicase	LMJF.35.3100	LINF_350036300	0.04	RNA-binding protein
Q4Q055	2	6	3	11	0	Putative eukaryotic translation initiation factor 3 subunit 8	LMJF.36.6980	LINF_360081900	0.000488281	Protein biosynthesis
E9AFK3	5	6	8	19	8	Putative 60S ribosomal protein L23	LMJF.35.3790/LMJF.35.3800	LINF_350043 300/400	0.026	Protein biosynthesis
Q4Q259	7	6	8	21	5	Elongation factor 2	LMJF.36.0180	LINF_360006800	0.00124656	Protein biosynthesis
E9AEL4	13	6	8	27	14	Putative ATP-dependent DEAD-box RNA helicase	LMJF.35.0370	LINF_350008800	0.03	RNA-binding protein
Q4QC38	0	6	6	12	2	Putative RNA helicase OS=Leishmania major	LMJF.21.1552	LINF_210024300	0.00646973	RNA-binding protein
Q4FX34	0	6	6	12	0	Aspartate aminotransferase	LMJF.35.0820	LINF_350012900	0.000244141	Other functions
Q4Q1C4	0	6	7	13	0	Succinate--CoA ligase [ADP-forming] subunit beta mitochondrial OS=Leishmania major	LMJF.36.2950	LINF_360037500	0.00012207	Other functions
Q4Q8Q6	0	6	9	15	0	Putative pantothenate kinase subunit OS=Leishmania major	LMJF.28.0140	LINF_280006300	3.05176e-05	Other functions
Q4Q6T6	2	6	6	14	2	S-adenosylmethionine synthase	LMJF.30.3500	LINF_300040800	0.00209045	Other functions
Q4Q0F4	0	5	3	8	0	Putative eukaryotic initiation factor 4a	LMJF.36.6060	LINF_360070500	0.00390625	Protein biosynthesis
Q4QG31	12	5	7	24	9	40S ribosomal protein S4	LMJF.13.1220	LINF_130017200	0.007	Protein biosynthesis
Q4Q4A0	4	5	6	15	6	Putative 40S ribosomal protein S3	LMJF.15.0950	LINF_150017600	0.0390663	Protein biosynthesis
E9ACW0	2	5	4	11	2	Putative heat shock protein DNAJ	LMJF.27.2400	LINF_270032200	0.0112305	Molecular chaperone
E9ADY5	5	5	4	14	4	Heat shock protein 100 kDa| HSP100| AAA+ ATPase	LMJF.29.1270	LINF_290018600	0.0154419	Molecular chaperone
Q9U1E8	5	5	4	14	4	Actin	LMJF.04.1230	LINF_040017600	0.0154381	Cytoskeleton
Q4QBH2	0	5	2	7	0	Peroxidoxin	LMJF.23.0040	LINF_230005400	0.0078125	Other functions
E9AEW4	0	4	2	6	0	Putative threonyl-tRNA synthetase	LMJF.35.1410	LINF_350019000	0.015625	Protein biosynthesis
O62591	3	4	4	11	0	Eukaryotic initiation factor 4A-1| eIF4A1	LMJF.01.0770	LINF_010012800	0.000488281	Protein biosynthesis
Q4Q2W6	0	4	5	9	0	Putative asparaginyl-tRNA synthetase	LMJF.34.2340	LINF_340028800	0.00195312	Protein biosynthesis
Q4QH70	0	4	3	7	0	Putative seryl-tRNA synthetase	LMJF.11.0100	LINF_110005900	0.0078125	Protein biosynthesis
Q4Q8H1	7	4	7	18	6	40S ribosomal protein S14	LMJF.28.0960	LINF_280015200	0.01131	Protein biosynthesis
Q4Q063	16	4	2	22	4	Putative T-complex protein 1 theta subunit	LMJF.36.6910	LINF_360081100	0.000266746	Molecular chaperone
E9AF44	13	4	7	24	12	Putative RNA-binding protein	LMJF.35.2200	LINF_350027200	0.032026	RNA-binding protein
Q4Q838	0	4	3	7	0	Putative glycosomal membrane protein	LMJF.28.2260	LINF_280029400	0.0078125	Glycosome protein
Q4QJF1	15	4	9	28	13	ATPase alpha subunit	LMJF.05.0500	LINF_050010000	0.014	ATP synthesis
E9AFD0	0	4	5	9	0	Putative ubiquitin-activating enzyme e1 OS=Leishmania major OX=5664 GN=LMJF_35_3060 PE=4 SV=1	LMJF.35.3060	LINF_350035900	0.00195312	Protein postranslational modification
Q4QIJ7	0	4	4	8	0	Putative serine/threonine kinase	LMJF.07.0900	LINF_070015200	0.00390625	Protein postranslational modification
Q6IMM3	0	4	3	7	0	ADP-ribosylation factor 1	LMJF.31.2280	LINF_310031000	0.0078125	Protein postranslational modification
Q4Q1S4	4	4	3	11	2	serine/threonine protein kinase	LMJF.36.1520	LINF_360021400	0.0112305	Protein postranslational modification
Q4Q8H4	0	4	5	9	0	ATOM46 |Archaic translocase outer mitochondrial membrane 46 kDa subunit	LMJF.28.0930	LINF_280014900	0.00195312	Mitochondria transport
Q4QDK0	5	4	10	19	8	ATP/ADP translocase	LMJF.19.0200	LINF_190006800	0.026	Mitochondria transport
Q4QFH5	5	4	4	13	0	Putative heat shock protein HslVU ATPase subunit HslU	LMJF.15.0090	LINF_150005800	0.00012207	Proteostasis
Q4Q636	3	4	4	11	2	Putative 3 2-trans-enoyl-CoA isomerase mitochondrial | teCi.2	LMJF.31.2250	LINF_310030700	0.0112305	Other functions
Q4QDN7	2	4	9	15	0	Plasma membrane ATPase |H1A-2	LMJF.18.1520	LINF_180020800	3.05176e-05	Other functions
Q4QDN8	2	4	9	15	0	Plasma membrane ATPase |H1A-1	LMJF.18.1510	LINF_180020 600/700	3.05176e-05	Other functions
Q4QAH5	0	4	7	11	0	Uncharacterized protein	LMJF.24.1560	LINF_240021100	0.000488281	Other functions
Q4Q2S5	0	3	3	6	0	eukaryotic initiation factor 3 subunit G |eIF3G	LMJF.34.2700	LINF_340033000	0.015625	Protein biosynthesis
Q4Q833	0	3	4	7	0	eukaryotic initiation factor 3 subunit E | eIF3E	LMJF.28.2310	LINF_280029900	0.0078125	Protein biosynthesis
Q4Q0Q0	5	3	5	13	4	40S ribosomal protein SA	LMJF.36.5010	LINF_360059600	0.0245132	Protein biosynthesis
Q4Q3R1	4	3	2	9	2	Putative translation initiation factor IF-2	LMJF.33.2740	LINF_330036700	0.0327148	Protein biosynthesis
Q4Q557	2	3	4	9	2	eukaryotic initiation factor 3 subunit K | eIF3K	LMJF.32.2180	LINF_320028100	0.0327148	Protein biosynthesis
Q4QA88	3	3	5	11	3	Poly(A)-binding protein 3	LMJF.25.0080	LINF_250005800	0.0286865	RNA-binding protein
Q4QHJ7	7	3	4	14	0	Putative nucleolar protein 56 | NOP56	LMJF.10.0210	LINF_100007300	6.10352e-05	RNA-binding protein
E9AFJ4	0	3	6	9	0	Glycosomal membrane protein Gim5A	LMJF.35.3700	LINF_350042400	0.00195312	Glycosome protein
Q4QDF0	0	3	3	6	0	Glycosomal malate dehydrogenase	LMJF.19.0710	LINF_190012000	0.015625	Glycosome protein
Q4Q3F9	0	3	3	6	0	Putative importin beta-1 subunit	LMJF.34.0490	LINF_340010100	0.015625	Nucleus-cytoplasm transport
Q4QJK0	0	3	4	7	0	Putative ras-like small GTPases | Sar1	LMJF.05.0030	LINF_050005200	0.0078125	Vesicular transport
Q4Q1I5	0	3	3	6	0	Tyrosine aminotransferase	LMJF.36.2360	LINF_360030700	0.015625	Other functions
Q4Q281	0	3	2	5	0	Putative 1 2-Dihydroxy-3-keto-5-methylthiopentene dioxygenase	LMJF.34.4600	LINF_340052200	0.03125	Other functions
Q4QDX9	0	2	3	5	0	Putative 60S ribosomal protein L10a	LMJF.18.0620	LINF_180011500	0.03125	Protein biosynthesis
Q4QEX4	5	2	0	7	0	Putative 60S ribosomal protein L21	LMJF.16.0460	LINF_160009700	0.0078125	Protein biosynthesis
Q4Q8B2	2	2	2	6	0	Putative ATP dependent DEAD-box helicase	LMJF.28.1530	LINF_280021300	0.015625	Protein biosynthesis
E9ACE5	3	2	2	7	0	Putative ATP-dependent Clp protease subunit, heat shock protein 78 (HSP78)	LMJF.02.0710	LINF_020012400	0.0078125	Molecular chaperone
Q4Q747	0	2	3	5	0	heat shock 70-related protein 1, mitochondrial precursor | mtHSP70 | HSPA9B	LMJF.30.2460	LINF_300030000	0.03125	Molecular chaperone
Q4QBY6	5	2	2	9	2	DnaJ domain-containing protein | JDP66|J66	LMJF.22.0080	LINF_220005800	0.0327148	Molecular chaperone
Q4QGX9	3	2	7	12	0	Pyruvate phosphate dikinase	LMJF.11.1000	LINF_110016000	0.000244141	Glycosome protein
Q4QCS8	0	2	3	5	0	cysteine peptidase - Clan CA - family C2	LMJF.20.1185	LINF_200016800/900	0.03125	Proteostasis
Q4QDB6	5	2	0	7	0	4-coumarate:coa ligase-like protein	LMJF.19.0995	LINF_190015200/100	0.0078125	Other functions
Q4QHI7	2	2	13	17	3	Isocitrate dehydrogenase [NADP]	LMJF.10.0290	LINF_100008300	0.00128841	Other functions
Q4QAW7	0	2	3	5	0	Ankyrin/TPR repeat protein	LMJF.24.0140	LINF_240006100	0.03125	Other functions
E9AF09	3	0	2	5	0	Putative 60S ribosomal protein L5	LMJF.35.1880/LMJF.35.1890	LINF_350023 700/800/900	0.03125	Protein biosynthesis
Q4Q8G4	2	0	4	6	0	Putative ribosomal protein S20	LMJF.28.1010	LINF_280015700	0.015625	Protein biosynthesis
Q4QC89	3	0	2	5	0	Putative 40S ribosomal protein S23	LMJF.21.1060	LINF_210018200	0.03125	Protein biosynthesis
Q4QIP1	3	0	2	5	0	Putative 60S ribosomal protein L7a	LMJF.07.0500	LINF_070010500	0.03125	Protein biosynthesis
Q4Q3U8	2	0	4	6	0	mitochondrial member of the HSP90 family |TRAP-1| HSP75	LMJF.33.2390	LINF_330033000	0.015625	Molecular chaperone
Q4Q1K8	4	0	2	6	0	Putative DEAD box RNA helicase	LMJF.36.2130	LINF_360028400	0.015625	RNA-binding protein
Q4Q9X5	4	0	3	7	0	ATP synthase subunit beta	LMJF.25.1180	LINF_250018000	0.0078125	ATP synthesis
Q4Q6V1	2	0	3	5	0	PAS-domain containing phosphoglycerate kinase | PAS-PGK	LMJF.30.3380	LINF_300039500	0.03125	Other functions
Q4Q9M4	3	0	6	9	0	Succinate--CoA ligase [ADP-forming] subunit alpha mitochondrial	LMJF.25.2130	LINF_250028300	0.00195312	Other functions
E9ACH0	6	0	5	11	3	Putative long chain fatty Acyl CoA synthetase	LMJF.03.0230	LINF_030007100	0.0286865	Other functions
Q4QF83	16	0	7	23	11	NAD-specific glutamate dehydrogenase	LMJF.15.1010	LINF_150018300	0.03	Other functions
Q5SDH5	4	0	2	6	0	small myristoylated protein-1 | SMP1	LMJF.20.1310	LINF_200018300	0.015625	Other functions
